# Supplementary material for: A New Set of Chemical Starting Points with Plasmodium falciparum Transmission-Blocking Potential for Antimalarial Drug Discovery
Source: PLoS One. 2015 Aug 28;10(8):e0135139. doi: 10.1371/journal.pone.0135139 (PMC4552634; doi:10.1371/journal.pone.0135139)
Supplement: S1 Table — (XLSX) [file pone.0135139.s001.xlsx]

## Sheet: TCAMS
	Compound	% Inhibition		Compound	% Inhibition		Compound	% Inhibition		Compound	% Inhibition		Compound	% Inhibition		Compound	% Inhibition		Compound	% Inhibition		Compound	% Inhibition		Compound	% Inhibition		Compound	% Inhibition		Compound	% Inhibition		Compound	% Inhibition		Compound	% Inhibition		Compound	% Inhibition
	TCMDC-123456	0.237589		TCMDC-124490	43.8381		TCMDC-125496	29.9636		TCMDC-131941	1.46167		TCMDC-132960	6.26084		TCMDC-133964	24.0699		TCMDC-134970	39.8534		TCMDC-135984	-91.4134		TCMDC-136992	24.8095		TCMDC-138038	-2.78548		TCMDC-139066	79.4832		TCMDC-140075	91.3711		TCMDC-141081	9.67992		TCMDC-142096	33.9602
	TCMDC-123457	-71.3543		TCMDC-124491	23.3578		TCMDC-125497	-49.538		TCMDC-131942	19.0304		TCMDC-132961	33.2322		TCMDC-133965	12.3677		TCMDC-134971	-6.67402		TCMDC-135985	-30.0327		TCMDC-136993	-15.9583		TCMDC-138039	23.1586		TCMDC-139067	19.3313		TCMDC-140076	38.4277		TCMDC-141082	72.556		TCMDC-142097	61.0845
	TCMDC-123458	53.3026		TCMDC-124492	-24.1958		TCMDC-125498	65.7847		TCMDC-131943	8.75444		TCMDC-132962	1.00864		TCMDC-133966	63.0778		TCMDC-134972	21.1387		TCMDC-135986	5.58929		TCMDC-136994	6.72354		TCMDC-138040	-4.21244		TCMDC-139068	-139.3		TCMDC-140077	1.63811		TCMDC-141083	34.2503		TCMDC-142098	42.1175
	TCMDC-123460	1.65235		TCMDC-124493	55.35		TCMDC-125499	-13.1278		TCMDC-131944	-25.0138		TCMDC-132963	7.88988		TCMDC-133967	19.4584		TCMDC-134973	-4.56595		TCMDC-135987	-4.85856		TCMDC-136995	4.51335		TCMDC-138041	1.90775		TCMDC-139069	7.74788		TCMDC-140078	-56.4356		TCMDC-141084	71.8041		TCMDC-142099	-69.0533
	TCMDC-123461	8.41979		TCMDC-124494	53.9988		TCMDC-125501	36.5344		TCMDC-131945	7.84021		TCMDC-132964	25.0319		TCMDC-133968	-2.76212		TCMDC-134974	-6.14431		TCMDC-135988	-39.0925		TCMDC-136996	-50.0603		TCMDC-138042	-3.96399		TCMDC-139070	2.04497		TCMDC-140079	4.42494		TCMDC-141085	-57.9388		TCMDC-142100	16.2672
	TCMDC-123462	2.79601		TCMDC-124495	0.654892		TCMDC-125502	-5.25495		TCMDC-131946	-117.279		TCMDC-132965	-15.496		TCMDC-133969	-1.8768		TCMDC-134975	15.9526		TCMDC-135989	-33.2741		TCMDC-136997	6.61303		TCMDC-138043	3.31772		TCMDC-139071	-19.5225		TCMDC-140080	-6.75385		TCMDC-141086	74.83		TCMDC-142101	-64.5548
	TCMDC-123463	4.05618		TCMDC-124496	-5.53681		TCMDC-125503	-72.4325		TCMDC-131947	9.1737		TCMDC-132966	-44.0715		TCMDC-133970	30.5349		TCMDC-134976	-19.7786		TCMDC-135990	-23.5245		TCMDC-136998	88.7926		TCMDC-138044	4.77492		TCMDC-139072	-2.45428		TCMDC-140081	10.2756		TCMDC-141087	65.8622		TCMDC-142102	-47.5083
	TCMDC-123465	12.1013		TCMDC-124497	27.6166		TCMDC-125504	100.249		TCMDC-131948	-26.6104		TCMDC-132967	11.4805		TCMDC-133971	37.0067		TCMDC-134977	5.36386		TCMDC-135991	-86.6294		TCMDC-136999	-17.4259		TCMDC-138045	-16.4112		TCMDC-139073	-22.0693		TCMDC-140082	-14.2145		TCMDC-141088	27.6479		TCMDC-142103	1.68774
	TCMDC-123466	-77.9339		TCMDC-124498	-41.3877		TCMDC-125505	-129.659		TCMDC-131949	-14.1337		TCMDC-132968	-47.1734		TCMDC-133972	8.51781		TCMDC-134978	9.95689		TCMDC-135992	-46.3386		TCMDC-137001	7.62644		TCMDC-138046	5.47961		TCMDC-139074	95.0914		TCMDC-140083	2.13185		TCMDC-141089	67.5232		TCMDC-142104	-68.2276
	TCMDC-123467	11.5863		TCMDC-124499	0.813654		TCMDC-125506	-30.2706		TCMDC-131950	20.1899		TCMDC-132969	45.6751		TCMDC-133973	36.4713		TCMDC-134979	11.5977		TCMDC-135993	-6.51748		TCMDC-137002	29.4995		TCMDC-138047	3.52589		TCMDC-139075	-14.1702		TCMDC-140084	-21.3296		TCMDC-141090	28.0475		TCMDC-142105	-15.3458
	TCMDC-123468	11.8273		TCMDC-124500	65.3685		TCMDC-125507	11.1378		TCMDC-131951	-2.47852		TCMDC-132970	-15.0997		TCMDC-133974	92.1646		TCMDC-134980	8.13282		TCMDC-135994	-18.714		TCMDC-137003	-67.4502		TCMDC-138048	-56.023		TCMDC-139076	6.99659		TCMDC-140085	-15.9805		TCMDC-141091	29.7717		TCMDC-142106	-26.4336
	TCMDC-123469	-4.94316		TCMDC-124501	-13.7539		TCMDC-125510	85.4943		TCMDC-131952	-70.1912		TCMDC-132971	-20.0369		TCMDC-133975	32.8636		TCMDC-134981	-20.1647		TCMDC-135995	27.0885		TCMDC-137004	98.4499		TCMDC-138049	-0.0859681		TCMDC-139077	103.027		TCMDC-140086	-3.8875		TCMDC-141092	-44.5938		TCMDC-142107	74.266
	TCMDC-123470	3.4261		TCMDC-124502	2.78133		TCMDC-125511	3.27634		TCMDC-131953	-186.292		TCMDC-132972	-22.0693		TCMDC-133976	100.733		TCMDC-134982	-8.95706		TCMDC-135996	-32.9231		TCMDC-137005	21.6114		TCMDC-138050	-8.49174		TCMDC-139078	-23.3291		TCMDC-140087	-42.5785		TCMDC-141093	-7.36537		TCMDC-142108	91.2822
	TCMDC-123471	6.80091		TCMDC-124503	-35.384		TCMDC-125512	2.65734		TCMDC-131954	1.71456		TCMDC-132973	-12.5753		TCMDC-133977	11.2176		TCMDC-134983	-11.3303		TCMDC-135997	28.2218		TCMDC-137006	-9.90494		TCMDC-138051	-19.9227		TCMDC-139079	-8.8121		TCMDC-140088	4.23909		TCMDC-141094	-30.3089		TCMDC-142109	63.9605
	TCMDC-123473	14.7677		TCMDC-124504	-28.2397		TCMDC-125513	17.078		TCMDC-131955	-82.4625		TCMDC-132974	25.9228		TCMDC-133978	33.5419		TCMDC-134984	-24.8346		TCMDC-135998	60.2422		TCMDC-137007	12.3552		TCMDC-138052	-32.3959		TCMDC-139080	37.509		TCMDC-140089	52.3601		TCMDC-141095	68.6896		TCMDC-142110	31.2489
	TCMDC-123474	-11.2759		TCMDC-124505	6.0875		TCMDC-125514	-25.7088		TCMDC-131956	28.0223		TCMDC-132975	-22.6554		TCMDC-133979	54.0586		TCMDC-134985	-13.8114		TCMDC-135999	30.5881		TCMDC-137008	22.5401		TCMDC-138053	74.2572		TCMDC-139081	76.5842		TCMDC-140090	7.24998		TCMDC-141096	73.3552		TCMDC-142111	89.3649
	TCMDC-123475	90.4644		TCMDC-124506	65.5072		TCMDC-125515	28.0759		TCMDC-131957	24.5511		TCMDC-132976	-2.64082		TCMDC-133980	9.41375		TCMDC-134986	-5.43347		TCMDC-136000	104.741		TCMDC-137009	14.5926		TCMDC-138054	77.2659		TCMDC-139082	-85.5946		TCMDC-140091	58.4445		TCMDC-141097	21.7423		TCMDC-142112	93.5007
	TCMDC-123476	19.5532		TCMDC-124507	19.4977		TCMDC-125516	9.54246		TCMDC-131958	53.1904		TCMDC-132977	-37.369		TCMDC-133981	-13.1342		TCMDC-134987	-14.5785		TCMDC-136001	86.7037		TCMDC-137010	65.3116		TCMDC-138055	17.0767		TCMDC-139083	-83.6079		TCMDC-140092	79.5892		TCMDC-141098	107.472		TCMDC-142113	40.713
	TCMDC-123477	-13.3467		TCMDC-124508	-17.2594		TCMDC-125517	76.4791		TCMDC-131960	103.737		TCMDC-132979	-24.3646		TCMDC-133982	6.93348		TCMDC-134988	49.5863		TCMDC-136002	-35.3668		TCMDC-137011	-3.51663		TCMDC-138056	-17.3884		TCMDC-139084	-62.8231		TCMDC-140093	-50.2825		TCMDC-141099	-50.9114		TCMDC-142114	48.6219
	TCMDC-123478	45.6721		TCMDC-124509	-11.411		TCMDC-125518	-9.58886		TCMDC-131961	94.0151		TCMDC-132980	-78.3316		TCMDC-133983	31.2852		TCMDC-134989	99.3589		TCMDC-136003	62.5235		TCMDC-137012	55.4685		TCMDC-138057	6.80688		TCMDC-139085	-67.2946		TCMDC-140094	66.1174		TCMDC-141100	25.1313		TCMDC-142115	-40.7729
	TCMDC-123479	19.5828		TCMDC-124510	4.97132		TCMDC-125519	8.28302		TCMDC-131963	13.7412		TCMDC-132981	-167.52		TCMDC-133984	86.0767		TCMDC-134991	114.273		TCMDC-136004	25.8247		TCMDC-137013	18.9124		TCMDC-138058	-6.96503		TCMDC-139086	3.23199		TCMDC-140095	-11.2427		TCMDC-141101	14.6994		TCMDC-142116	23.3256
	TCMDC-123480	-19.1561		TCMDC-124511	30.052		TCMDC-125520	108.119		TCMDC-131964	81.6571		TCMDC-132982	-73.9526		TCMDC-133985	61.4994		TCMDC-134992	-10.3243		TCMDC-136005	22.5387		TCMDC-137014	8.48703		TCMDC-138059	-83.6475		TCMDC-139087	19.7592		TCMDC-140096	-27.9673		TCMDC-141102	2.81784		TCMDC-142117	27.0521
	TCMDC-123481	-3.92491		TCMDC-124512	78.8018		TCMDC-125521	108.578		TCMDC-131965	45.7616		TCMDC-132983	78.7052		TCMDC-133986	48.6471		TCMDC-134993	101.897		TCMDC-136006	9.1913		TCMDC-137015	43.7392		TCMDC-138060	-3.76008		TCMDC-139089	3.89518		TCMDC-140097	-13.1611		TCMDC-141103	15.0447		TCMDC-142118	-19.5698
	TCMDC-123483	-64.9137		TCMDC-124513	54.1678		TCMDC-125522	102.464		TCMDC-131966	103.242		TCMDC-132984	83.6716		TCMDC-133987	24.5209		TCMDC-134994	0.878038		TCMDC-136007	109.925		TCMDC-137016	54.505		TCMDC-138061	18.6261		TCMDC-139090	-1.59441		TCMDC-140098	-15.1682		TCMDC-141104	76.4829		TCMDC-142119	7.87897
	TCMDC-123484	-1.6146		TCMDC-124514	74.0962		TCMDC-125523	-37.6952		TCMDC-131967	114.344		TCMDC-132985	42.4777		TCMDC-133988	37.3732		TCMDC-134995	14.2534		TCMDC-136008	9.38797		TCMDC-137017	-7.80474		TCMDC-138062	133.95		TCMDC-139091	8.24675		TCMDC-140099	14.1705		TCMDC-141105	-9.77528		TCMDC-142120	-50.3785
	TCMDC-123485	-3.29483		TCMDC-124515	21.9549		TCMDC-125524	-3.50486		TCMDC-131968	54.764		TCMDC-132986	13.9796		TCMDC-133989	12.1195		TCMDC-134996	6.92048		TCMDC-136009	-6.07358		TCMDC-137018	51.9774		TCMDC-138063	9.05578		TCMDC-139092	-23.5713		TCMDC-140100	2.22574		TCMDC-141106	10.4594		TCMDC-142121	5.95366
	TCMDC-123486	52.6483		TCMDC-124516	40.1793		TCMDC-125525	4.60779		TCMDC-131969	-24.5465		TCMDC-132987	77.5278		TCMDC-133990	24.3022		TCMDC-134997	0.358088		TCMDC-136010	9.9333		TCMDC-137019	-123.393		TCMDC-138064	-26.3376		TCMDC-139093	54.5315		TCMDC-140101	61.1831		TCMDC-141107	-28.6337		TCMDC-142122	-2.18694
	TCMDC-123487	-6.80691		TCMDC-124517	106.772		TCMDC-125526	-20.8022		TCMDC-131970	10.2115		TCMDC-132988	37.2637		TCMDC-133991	-52.5425		TCMDC-134998	9.82618		TCMDC-136011	120.594		TCMDC-137020	-71.7587		TCMDC-138065	8.25593		TCMDC-139094	100.625		TCMDC-140102	7.9745		TCMDC-141108	21.1214		TCMDC-142123	-73.3673
	TCMDC-123488	10.4414		TCMDC-124518	100.798		TCMDC-125528	-45.783		TCMDC-131971	65.4783		TCMDC-132989	49.3552		TCMDC-133992	-2.88027		TCMDC-134999	-0.343754		TCMDC-136012	8.91425		TCMDC-137021	-43.2973		TCMDC-138066	12.3296		TCMDC-139095	-57.1839		TCMDC-140103	74.6086		TCMDC-141109	17.0489		TCMDC-142124	58.1502
	TCMDC-123490	-20.5395		TCMDC-124519	50.6648		TCMDC-125529	-60.066		TCMDC-131972	5.19126		TCMDC-132990	70.0439		TCMDC-133993	0.878038		TCMDC-135000	-5.84382		TCMDC-136013	70.3853		TCMDC-137022	32.3561		TCMDC-138067	-4.31958		TCMDC-139096	50.4915		TCMDC-140104	21.2984		TCMDC-141110	-13.8242		TCMDC-142125	11.8322
	TCMDC-123491	-127.53		TCMDC-124520	-11.3535		TCMDC-125530	-130.639		TCMDC-131973	5.73526		TCMDC-132991	36.6113		TCMDC-133994	6.59288		TCMDC-135001	-20.9949		TCMDC-136014	76.885		TCMDC-137023	-48.7245		TCMDC-138068	-19.9542		TCMDC-139097	81.5538		TCMDC-140105	34.5433		TCMDC-141111	22.0339		TCMDC-142126	20.5413
	TCMDC-123492	3.05985		TCMDC-124521	-6.29371		TCMDC-125531	96.4737		TCMDC-131974	-57.0924		TCMDC-132992	36.347		TCMDC-133995	8.4771		TCMDC-135002	-13.4194		TCMDC-136015	76.885		TCMDC-137024	-11.3303		TCMDC-138069	-36.4429		TCMDC-139098	-11.2759		TCMDC-140106	5.66702		TCMDC-141112	-10.1729		TCMDC-142127	-22.1783
	TCMDC-123493	123.802		TCMDC-124522	-1.25025		TCMDC-125532	42.0714		TCMDC-131975	35.4858		TCMDC-132993	21.6059		TCMDC-133996	57.7975		TCMDC-135003	-17.1553		TCMDC-136016	67.8854		TCMDC-137025	-12.7694		TCMDC-138070	-46.2985		TCMDC-139099	-139.8		TCMDC-140107	60.8165		TCMDC-141113	-17.8612		TCMDC-142128	98.7118
	TCMDC-123494	9.57947		TCMDC-124523	7.20847		TCMDC-125533	1.60442		TCMDC-131976	21.6832		TCMDC-132994	65.5322		TCMDC-133997	39.128		TCMDC-135004	-24.4195		TCMDC-136017	42.3865		TCMDC-137026	-17.3965		TCMDC-138071	1.65235		TCMDC-139100	-51.0973		TCMDC-140108	-84.1941		TCMDC-141114	-1.31728		TCMDC-142129	91.7615
	TCMDC-123495	-44.2252		TCMDC-124524	13.4524		TCMDC-125534	4.05618		TCMDC-131977	-28.9712		TCMDC-132995	50.6081		TCMDC-133998	-129.433		TCMDC-135005	31.5151		TCMDC-136018	75		TCMDC-137027	68.2111		TCMDC-138072	4.68261		TCMDC-139102	37.8842		TCMDC-140109	103.505		TCMDC-141115	0.831025		TCMDC-142130	6.10478
	TCMDC-123496	22.4694		TCMDC-124525	20.4765		TCMDC-125535	-0.98451		TCMDC-131978	4.28196		TCMDC-132996	21.421		TCMDC-133999	-9.37216		TCMDC-135006	1.42042		TCMDC-136019	23.0833		TCMDC-137028	12.5072		TCMDC-138073	-5.72935		TCMDC-139103	17.265		TCMDC-140110	79.7586		TCMDC-141116	-34.8281		TCMDC-142131	82.175
	TCMDC-123497	10		TCMDC-124526	6.50767		TCMDC-125537	-7.70543		TCMDC-131979	-60.1968		TCMDC-132997	41.5425		TCMDC-134000	-5.69335		TCMDC-135007	-39.9857		TCMDC-136020	14.1491		TCMDC-137029	23.1492		TCMDC-138074	4.28196		TCMDC-139104	88.5777		TCMDC-140111	60.6		TCMDC-141117	10.7281		TCMDC-142132	32.1284
	TCMDC-123498	93.3654		TCMDC-124527	-18.6604		TCMDC-125539	99.5299		TCMDC-131980	21.2204		TCMDC-132998	102.539		TCMDC-134001	21.7989		TCMDC-135008	-22.5516		TCMDC-136021	8.301		TCMDC-137030	-21.9795		TCMDC-138075	16.4636		TCMDC-139105	-75.3908		TCMDC-140112	-22.9711		TCMDC-141118	58.4352		TCMDC-142133	84.5716
	TCMDC-123499	94.1419		TCMDC-124528	-281.465		TCMDC-125540	71.8512		TCMDC-131981	9.49517		TCMDC-132999	66.5815		TCMDC-134002	40.0376		TCMDC-135009	3.59969		TCMDC-136022	56.8071		TCMDC-137031	-1.35118		TCMDC-138076	88.3062		TCMDC-139106	-40.3723		TCMDC-140113	-31.5743		TCMDC-141119	110.121		TCMDC-142134	98.9515
	TCMDC-123501	-28.2397		TCMDC-124529	-191.667		TCMDC-125541	1.42738		TCMDC-131982	-5.43021		TCMDC-133000	16.9718		TCMDC-134003	32.4722		TCMDC-135010	5.77896		TCMDC-136023	91.2079		TCMDC-137032	18.1917		TCMDC-138077	9.2901		TCMDC-139107	-54.4663		TCMDC-140114	6.03976		TCMDC-141120	-20.1975		TCMDC-142135	5.77239
	TCMDC-123502	68.5504		TCMDC-124530	23.557		TCMDC-125542	81.6681		TCMDC-131984	53.3617		TCMDC-133001	98.6273		TCMDC-134004	57.1573		TCMDC-135011	9.3073		TCMDC-136024	-18.2377		TCMDC-137033	-59.7071		TCMDC-138078	-20.5655		TCMDC-139108	-4.69498		TCMDC-140115	-3.21868		TCMDC-141121	-3.58357		TCMDC-142136	27.8842
	TCMDC-123503	-13.9512		TCMDC-124531	15.9065		TCMDC-125543	33.3396		TCMDC-131985	33.1288		TCMDC-133002	-62.0346		TCMDC-134005	7.95823		TCMDC-135012	-8.12686		TCMDC-136025	38.9953		TCMDC-137034	-23.8051		TCMDC-138079	90.6132		TCMDC-139109	57.8329		TCMDC-140116	93.8942		TCMDC-141122	-51.1016		TCMDC-142137	53.8945
	TCMDC-123504	42.9371		TCMDC-124532	-13.2613		TCMDC-125544	14.8564		TCMDC-131986	-74.4954		TCMDC-133003	-10.0612		TCMDC-134006	18.8839		TCMDC-135013	1.10909		TCMDC-136026	47.6483		TCMDC-137035	21.1192		TCMDC-138081	11.3764		TCMDC-139110	-18.9696		TCMDC-140117	55.6716		TCMDC-141123	9.64093		TCMDC-142138	79.5386
	TCMDC-123505	-37.4837		TCMDC-124533	87.2675		TCMDC-125545	16.1887		TCMDC-131987	37.2637		TCMDC-133004	-2.40673		TCMDC-134007	5.58061		TCMDC-135014	-40.2971		TCMDC-136027	-11.3535		TCMDC-137036	18.5069		TCMDC-138082	11.5962		TCMDC-139111	12.5035		TCMDC-140118	-20.013		TCMDC-141124	-30.2921		TCMDC-142139	-3.01932
	TCMDC-123506	-143.777		TCMDC-124534	7.20874		TCMDC-125546	-37.286		TCMDC-131988	33.1726		TCMDC-133005	-4.3749		TCMDC-134008	39.4025		TCMDC-135015	-7.19289		TCMDC-136028	-97.8375		TCMDC-137037	-3.61105		TCMDC-138083	0.318736		TCMDC-139112	-15.309		TCMDC-140119	26.6995		TCMDC-141125	7.64885		TCMDC-142140	101.348
	TCMDC-123508	4.47624		TCMDC-124535	-96.8941		TCMDC-125547	-52.1855		TCMDC-131989	82.8389		TCMDC-133006	-36.4865		TCMDC-134009	8.28636		TCMDC-135016	10.1375		TCMDC-136029	27.7762		TCMDC-137038	26.3193		TCMDC-138084	0.0564908		TCMDC-139113	-27.5378		TCMDC-140120	-4.7474		TCMDC-141126	-9.75032		TCMDC-142141	90.8029
	TCMDC-123509	31.6289		TCMDC-124536	15.8727		TCMDC-125548	90.8252		TCMDC-131990	37.9692		TCMDC-133007	31.8917		TCMDC-134010	-13.5851		TCMDC-135017	-0.655078		TCMDC-136030	49.3947		TCMDC-137039	68.75		TCMDC-138085	3.44193		TCMDC-139114	-11.6879		TCMDC-140121	-20.7183		TCMDC-141127	10.3487		TCMDC-142142	-28.55
	TCMDC-123511	-89.2701		TCMDC-124537	29.2401		TCMDC-125549	15.1575		TCMDC-131991	26.2633		TCMDC-133008	12.0383		TCMDC-134011	18.2074		TCMDC-135018	1.83552		TCMDC-136031	24.9586		TCMDC-137040	72.588		TCMDC-138086	8.62547		TCMDC-139115	-28.6547		TCMDC-140122	18.7567		TCMDC-141128	9.66974		TCMDC-142143	39.0021
	TCMDC-123512	11.2417		TCMDC-124538	-9.82338		TCMDC-125550	112.677		TCMDC-131992	13.7884		TCMDC-133009	4.68261		TCMDC-134012	34.8929		TCMDC-135019	38.5718		TCMDC-136032	15.1689		TCMDC-137041	2.2459		TCMDC-138087	-19.7892		TCMDC-139116	-20.1931		TCMDC-140123	92.6385		TCMDC-141129	16.1049		TCMDC-142144	-5.91967
	TCMDC-123513	13.3633		TCMDC-124539	68.3534		TCMDC-125551	6.83978		TCMDC-131994	-12.5033		TCMDC-133010	8.56772		TCMDC-134013	-22.6043		TCMDC-135020	-31.4762		TCMDC-136033	-2.35832		TCMDC-137042	32.8111		TCMDC-138088	1.65235		TCMDC-139117	79.299		TCMDC-140124	-19.6742		TCMDC-141130	-10.8357		TCMDC-142145	-119.21
	TCMDC-123514	9.3655		TCMDC-124540	-75.5507		TCMDC-125552	16.3397		TCMDC-131995	4.08163		TCMDC-133011	85.8883		TCMDC-134014	-12.8489		TCMDC-135021	-22.0327		TCMDC-136034	8.67165		TCMDC-137043	-45.2008		TCMDC-138089	24.1072		TCMDC-139118	23.3806		TCMDC-140125	-39.5323		TCMDC-141131	-3.39217		TCMDC-142146	97.5346
	TCMDC-123515	2.08375		TCMDC-124541	-1.39229		TCMDC-125553	51.7761		TCMDC-131996	-67.1793		TCMDC-133012	-30.7234		TCMDC-134015	15.5017		TCMDC-135022	-32.5139		TCMDC-136035	13.306		TCMDC-137044	60.5902		TCMDC-138090	57.6436		TCMDC-139119	42.1542		TCMDC-140126	-29.8725		TCMDC-141132	-0.419173		TCMDC-142147	-24.8251
	TCMDC-123516	-26.8783		TCMDC-124542	96.3276		TCMDC-125554	-22.3938		TCMDC-131997	1.97089		TCMDC-133013	-32.9637		TCMDC-134016	-52.813		TCMDC-135023	-10.5137		TCMDC-136036	7.08652		TCMDC-137045	21.2066		TCMDC-138091	14.1705		TCMDC-139120	-5.16532		TCMDC-140127	-21.5706		TCMDC-141133	-80.3171		TCMDC-142148	55.9568
	TCMDC-123517	12.2759		TCMDC-124543	16.3397		TCMDC-125555	-2.42294		TCMDC-131998	42.4538		TCMDC-133014	-13.7163		TCMDC-134017	-45.2391		TCMDC-135024	43.3286		TCMDC-136037	28.2022		TCMDC-137046	6.16134		TCMDC-138092	32.4876		TCMDC-139121	46.8984		TCMDC-140128	-40.9784		TCMDC-141134	-141.166		TCMDC-142149	-44.8932
	TCMDC-123518	7.06472		TCMDC-124544	-81.2508		TCMDC-125556	-14.1337		TCMDC-131999	-28.2728		TCMDC-133015	-0.535373		TCMDC-134018	-48.1806		TCMDC-135025	68.2399		TCMDC-136038	-18.0907		TCMDC-137047	-10.814		TCMDC-138093	96.4528		TCMDC-139122	-20.4422		TCMDC-140129	-25.5666		TCMDC-141135	18.9584		TCMDC-142150	7.3132
	TCMDC-123519	4.07205		TCMDC-124545	-8.87081		TCMDC-125557	-4.05594		TCMDC-132000	38.0115		TCMDC-133016	-24.6452		TCMDC-134020	11.894		TCMDC-135026	-25.9868		TCMDC-136039	23.6375		TCMDC-137048	-2.87491		TCMDC-138094	34.1705		TCMDC-139123	6.81666		TCMDC-140130	34.9611		TCMDC-141136	-40.3776		TCMDC-142151	-62.1031
	TCMDC-123520	-21.4885		TCMDC-124546	53.3638		TCMDC-125558	93.7841		TCMDC-132001	61.8137		TCMDC-133017	85.4943		TCMDC-134021	-30.4961		TCMDC-135027	10.3948		TCMDC-136040	-76.1997		TCMDC-137049	80.6944		TCMDC-138095	22.2521		TCMDC-139124	-5.08776		TCMDC-140131	-34.9796		TCMDC-141137	11.1473		TCMDC-142152	-15.5949
	TCMDC-123521	30.2452		TCMDC-124547	60.0318		TCMDC-125559	98.5269		TCMDC-132002	7.48238		TCMDC-133018	-29.1817		TCMDC-134022	-46.1942		TCMDC-135029	-22.3198		TCMDC-136041	-8.92928		TCMDC-137050	9.07676		TCMDC-138096	41.1419		TCMDC-139125	-26.7725		TCMDC-140132	-43.7289		TCMDC-141138	-35.7329		TCMDC-142153	-25.6784
	TCMDC-123522	76.9009		TCMDC-124548	67.6382		TCMDC-125560	15.4383		TCMDC-132003	101.977		TCMDC-133019	-30.9656		TCMDC-134023	-10.5009		TCMDC-135030	-10.5137		TCMDC-136042	17.1931		TCMDC-137051	1.82135		TCMDC-138097	84.7875		TCMDC-139126	-31.8433		TCMDC-140133	101.499		TCMDC-141139	5.70822		TCMDC-142154	-77.2019
	TCMDC-123523	53.5963		TCMDC-124549	39.3431		TCMDC-125561	-24.2373		TCMDC-132004	-2.98978		TCMDC-133020	-34.0542		TCMDC-134024	-1.00237		TCMDC-135031	12.0054		TCMDC-136043	-3.68951		TCMDC-137052	-25.1554		TCMDC-138098	30.1717		TCMDC-139127	25.9228		TCMDC-140134	-367.541		TCMDC-141140	3.08001		TCMDC-142155	-3.10995
	TCMDC-123524	43.8539		TCMDC-124550	41.0529		TCMDC-125562	-47.1246		TCMDC-132005	-54.252		TCMDC-133021	2.97926		TCMDC-134025	-3.76008		TCMDC-135032	-0.507328		TCMDC-136044	-14.611		TCMDC-137053	15.43		TCMDC-138099	108.606		TCMDC-139128	18.4242		TCMDC-140135	46.5347		TCMDC-141141	111.411		TCMDC-142157	4.83
	TCMDC-123525	48.5221		TCMDC-124551	44.4421		TCMDC-125563	19.2947		TCMDC-132008	19.7632		TCMDC-133022	-25.9116		TCMDC-134026	76.3633		TCMDC-135033	65.6829		TCMDC-136045	0.376735		TCMDC-137054	26.7756		TCMDC-138100	9.1465		TCMDC-139129	-1.45452		TCMDC-140136	111.335		TCMDC-141142	-28.1908		TCMDC-142158	-75.6643
	TCMDC-123526	16.5367		TCMDC-124552	4.62393		TCMDC-125564	8.96954		TCMDC-132009	95.9322		TCMDC-133023	-14.5486		TCMDC-134027	-29.8476		TCMDC-135034	78.3176		TCMDC-136046	75.0521		TCMDC-137055	40.3918		TCMDC-138102	-59.3268		TCMDC-139130	-4.16406		TCMDC-140137	107.955		TCMDC-141144	-1.57044		TCMDC-142159	-182.96
	TCMDC-123527	78.7644		TCMDC-124553	60.6		TCMDC-125565	82.539		TCMDC-132010	2.08215		TCMDC-133024	24.382		TCMDC-134028	9.66974		TCMDC-135035	59.6956		TCMDC-136047	-51.8298		TCMDC-137056	28.4515		TCMDC-138103	16.4935		TCMDC-139131	6.68531		TCMDC-140138	5.47961		TCMDC-141145	-12.3747		TCMDC-142160	-41.4202
	TCMDC-123528	3.56412		TCMDC-124554	-27.7634		TCMDC-125566	3.22535		TCMDC-132012	112.913		TCMDC-133025	-7.9379		TCMDC-134029	11.4866		TCMDC-135036	65.5532		TCMDC-136048	117.682		TCMDC-137057	-16.5378		TCMDC-138105	-72.4564		TCMDC-139132	-49.283		TCMDC-140139	9.26836		TCMDC-141146	31.068		TCMDC-142161	-33.9573
	TCMDC-123529	49.7454		TCMDC-124555	-45.7035		TCMDC-125567	43.5921		TCMDC-132013	-113.764		TCMDC-133026	5.68424		TCMDC-134030	7.35637		TCMDC-135037	45.2134		TCMDC-136049	118.807		TCMDC-137058	82.6093		TCMDC-138106	14.0979		TCMDC-139133	11.8272		TCMDC-140140	60.4175		TCMDC-141147	-93.2211		TCMDC-142162	-52.4181
	TCMDC-123530	11.4507		TCMDC-124556	39.1386		TCMDC-125568	64.9901		TCMDC-132014	59.5394		TCMDC-133027	2.27687		TCMDC-134031	14.3828		TCMDC-135038	-130.847		TCMDC-136050	107.352		TCMDC-137059	-26.9159		TCMDC-138107	24.2143		TCMDC-139134	-28.7532		TCMDC-140141	5.84115		TCMDC-141148	40.0083		TCMDC-142163	56.5309
	TCMDC-123531	-32.3453		TCMDC-124557	-251.141		TCMDC-125569	33.8606		TCMDC-132015	-3.43027		TCMDC-133028	0.165235		TCMDC-134032	14.4735		TCMDC-135039	110.734		TCMDC-136051	71.4939		TCMDC-137060	87.0869		TCMDC-138108	-4.91077		TCMDC-139135	19.4477		TCMDC-140142	2.66074		TCMDC-141149	-6.73738		TCMDC-142164	-59.5978
	TCMDC-123532	79.6728		TCMDC-124558	-22.8206		TCMDC-125570	-31.2445		TCMDC-132016	104.697		TCMDC-133029	-7.66353		TCMDC-134033	-3.03176		TCMDC-135040	-14.0053		TCMDC-136052	37.6724		TCMDC-137061	89.8587		TCMDC-138109	-15.0395		TCMDC-139136	21.7447		TCMDC-140143	-20.8931		TCMDC-141150	0.747221		TCMDC-142165	-39.1617
	TCMDC-123533	-23.6106		TCMDC-124559	76.7347		TCMDC-125571	-6.08971		TCMDC-132017	95.9727		TCMDC-133030	-14.6964		TCMDC-134034	24.3528		TCMDC-135041	-7.09121		TCMDC-136053	20.8923		TCMDC-137062	-23.2435		TCMDC-138110	-20.1821		TCMDC-139137	-40.3776		TCMDC-140144	-85.9649		TCMDC-141151	27.4856		TCMDC-142166	-21.5846
	TCMDC-123534	43.6793		TCMDC-124560	22.4788		TCMDC-125572	-33.1128		TCMDC-132018	17.4018		TCMDC-133031	3.48066		TCMDC-134035	18.8546		TCMDC-135042	74.0994		TCMDC-136054	65.5385		TCMDC-137063	85.5943		TCMDC-138111	22.3215		TCMDC-139138	8.42776		TCMDC-140145	-23.3384		TCMDC-141152	4.23909		TCMDC-142167	-36.5133
	TCMDC-123535	54.2788		TCMDC-124561	-49.1005		TCMDC-125573	10.7502		TCMDC-132019	85.7568		TCMDC-133032	-6.53562		TCMDC-134036	27.0719		TCMDC-135043	62.5285		TCMDC-136055	-110.336		TCMDC-137064	-23.1477		TCMDC-138112	-4.93849		TCMDC-139139	34.9522		TCMDC-140146	-0.352323		TCMDC-141153	84.3319		TCMDC-142168	-45.0534
	TCMDC-123536	60.1905		TCMDC-124562	32.5755		TCMDC-125574	18.2107		TCMDC-132020	-25.4966		TCMDC-133033	4.8296		TCMDC-134037	41.1205		TCMDC-135044	71.1117		TCMDC-136056	97.9066		TCMDC-137065	-63.6594		TCMDC-138113	-0.0656873		TCMDC-139140	-41.5296		TCMDC-140147	4.2464		TCMDC-141154	57.4088		TCMDC-142169	108.613
	TCMDC-123537	82.0604		TCMDC-124563	15.5214		TCMDC-125575	-6.07637		TCMDC-132021	24.739		TCMDC-133034	6.44028		TCMDC-134038	21.1387		TCMDC-135045	-6.17186		TCMDC-136057	40.6962		TCMDC-137066	61.927		TCMDC-138114	99.5791		TCMDC-139141	15.2834		TCMDC-140148	75.8255		TCMDC-141155	-6.27048		TCMDC-142170	105.481
	TCMDC-123538	-21.7322		TCMDC-124564	-16.0844		TCMDC-125576	24.5719		TCMDC-132022	-21.4825		TCMDC-133035	-22.2977		TCMDC-134039	7.85702		TCMDC-135046	-7.32557		TCMDC-136058	-8.16341		TCMDC-137067	9.47459		TCMDC-138115	-10.754		TCMDC-139142	13.8427		TCMDC-140149	-34.0542		TCMDC-141156	59.0091		TCMDC-142171	-53.3602
	TCMDC-123539	2.49491		TCMDC-124565	57.5172		TCMDC-125577	8.91425		TCMDC-132023	16.0507		TCMDC-133036	38.086		TCMDC-134040	28.3408		TCMDC-135047	89.8288		TCMDC-136059	-6.33315		TCMDC-137068	78.6563		TCMDC-138116	25.7133		TCMDC-139143	27.8425		TCMDC-140150	33.5231		TCMDC-141157	117.853		TCMDC-142172	-47.2363
	TCMDC-123540	7.82962		TCMDC-124566	59.214		TCMDC-125578	-16.8337		TCMDC-132024	6.92105		TCMDC-133037	-14.3483		TCMDC-134041	30.3833		TCMDC-135048	18.4362		TCMDC-136060	114.261		TCMDC-137069	42.3108		TCMDC-138117	15.4463		TCMDC-139144	-1.38787		TCMDC-140151	20.5125		TCMDC-141158	68.5583		TCMDC-142173	-60.5683
	TCMDC-123541	7.00536		TCMDC-124567	35.0479		TCMDC-125579	-38.8818		TCMDC-132025	31.6289		TCMDC-133038	-20.0804		TCMDC-134042	-38.1043		TCMDC-135049	-0.251748		TCMDC-136061	54.2418		TCMDC-137070	-32.7425		TCMDC-138118	-22.8075		TCMDC-139145	20.5812		TCMDC-140152	-2.67705		TCMDC-141159	4.83931		TCMDC-142174	-36.634
	TCMDC-123542	-31.0974		TCMDC-124568	67.1053		TCMDC-125580	30.1841		TCMDC-132026	46.1903		TCMDC-133039	9.60017		TCMDC-134043	-9.26436		TCMDC-135050	69.1189		TCMDC-136062	12.9573		TCMDC-137071	44.443		TCMDC-138119	-0.257766		TCMDC-139146	-9.60476		TCMDC-140153	-2.16331		TCMDC-141160	13.024		TCMDC-142175	-16.8866
	TCMDC-123543	61.9595		TCMDC-124569	79.4935		TCMDC-125581	-42.7861		TCMDC-132027	14.5665		TCMDC-133040	4.14777		TCMDC-134044	66.7985		TCMDC-135051	59.034		TCMDC-136063	6.38811		TCMDC-137072	-29.9177		TCMDC-138120	28.4586		TCMDC-139147	7.35664		TCMDC-140154	-33.0782		TCMDC-141161	36.7347		TCMDC-142176	-23.9413
	TCMDC-123544	62.6226		TCMDC-124570	5.03211		TCMDC-125582	-26.3604		TCMDC-132028	52.3785		TCMDC-133041	-74.0453		TCMDC-134045	-20.8005		TCMDC-135052	102.421		TCMDC-136064	12.6021		TCMDC-137073	81.137		TCMDC-138121	-18.9558		TCMDC-139148	4.83		TCMDC-140155	11.0708		TCMDC-141162	38.4182		TCMDC-142177	-42.3039
	TCMDC-123545	-5.92138		TCMDC-124571	7.67376		TCMDC-125583	-7.3551		TCMDC-132029	93.0325		TCMDC-133042	-7.53725		TCMDC-134046	87.7939		TCMDC-135053	0.625602		TCMDC-136065	28.021		TCMDC-137074	50.2885		TCMDC-138122	-1.10377		TCMDC-139149	-2.48039		TCMDC-140156	5.1893		TCMDC-141163	-6.92223		TCMDC-142178	1.53584
	TCMDC-123546	51.1032		TCMDC-124572	20.2815		TCMDC-125584	10.2657		TCMDC-132030	118.395		TCMDC-133043	63.0516		TCMDC-134047	-6.30414		TCMDC-135054	-20.0441		TCMDC-136066	21.3244		TCMDC-137075	-29.4593		TCMDC-138123	91.1653		TCMDC-139150	-45.7797		TCMDC-140157	-3.98304		TCMDC-141164	-8.33855		TCMDC-142179	-17.4604
	TCMDC-123547	-7.12443		TCMDC-124573	23.3806		TCMDC-125585	-0.923077		TCMDC-132031	75.8716		TCMDC-133044	2.15801		TCMDC-134048	-28.1464		TCMDC-135055	52.7832		TCMDC-136067	-42.687		TCMDC-137076	-37.0628		TCMDC-138124	11.5908		TCMDC-139151	31.5439		TCMDC-140158	-17.8612		TCMDC-141165	3.98762		TCMDC-142180	61.5638
	TCMDC-123548	-15.8563		TCMDC-124574	42.0647		TCMDC-125587	96.3305		TCMDC-132032	7.28684		TCMDC-133045	-22.9623		TCMDC-134049	5.79021		TCMDC-135056	108.13		TCMDC-136068	22.7972		TCMDC-137077	0.793765		TCMDC-138125	1.64574		TCMDC-139152	-100.437		TCMDC-140159	-73.7683		TCMDC-141166	55.626		TCMDC-142181	-25.9982
	TCMDC-123549	16.8582		TCMDC-124575	19.2447		TCMDC-125588	17.1661		TCMDC-132033	38.7334		TCMDC-133046	-7.73757		TCMDC-134050	7.2433		TCMDC-135057	-11.4404		TCMDC-136069	30.1198		TCMDC-137078	82.3961		TCMDC-138126	37.4508		TCMDC-139153	95.3565		TCMDC-140160	-5.03404		TCMDC-141167	23.9771		TCMDC-142182	75.704
	TCMDC-123550	54.5619		TCMDC-124576	44.2212		TCMDC-125589	-13.4749		TCMDC-132034	26.5383		TCMDC-133047	-19.4723		TCMDC-134051	105.472		TCMDC-135058	-150.724		TCMDC-136070	-44.9271		TCMDC-137079	9.21656		TCMDC-138127	6.72354		TCMDC-139154	75.7862		TCMDC-140161	-10.5665		TCMDC-141168	-21.2751		TCMDC-142183	-15.9161
	TCMDC-123551	7.74225		TCMDC-124577	34.8437		TCMDC-125590	-12.2217		TCMDC-132035	7.24998		TCMDC-133048	14.3201		TCMDC-134052	73.87		TCMDC-135059	-18.0515		TCMDC-136071	20.1119		TCMDC-137080	-15.8982		TCMDC-138128	-6.48097		TCMDC-139155	8.52179		TCMDC-140162	21.5233		TCMDC-141169	-16.8975		TCMDC-142184	-5.19398
	TCMDC-123552	-9.98214		TCMDC-124578	-4.87311		TCMDC-125591	13.0027		TCMDC-132036	63.2308		TCMDC-133049	5.30645		TCMDC-134053	8.58211		TCMDC-135060	26.3862		TCMDC-136072	-30.8414		TCMDC-137081	77.9184		TCMDC-138129	-11.7285		TCMDC-139156	-24.4643		TCMDC-140163	-1.76286		TCMDC-141170	-22.0938		TCMDC-142185	93.9099
	TCMDC-123553	-4.45262		TCMDC-124579	36.1725		TCMDC-125592	-126.749		TCMDC-132037	-41.9932		TCMDC-133050	-47.4689		TCMDC-134054	50.8186		TCMDC-135061	-106.964		TCMDC-136073	-20.5872		TCMDC-137082	79.6242		TCMDC-138130	26.5383		TCMDC-139157	-73.0272		TCMDC-140164	18.3994		TCMDC-141171	95.1586		TCMDC-142186	85.3472
	TCMDC-123554	-19.5078		TCMDC-124580	4.88817		TCMDC-125593	52.461		TCMDC-132038	103.381		TCMDC-133051	-9.88082		TCMDC-134055	11.279		TCMDC-135062	-50.6882		TCMDC-136074	-0.683005		TCMDC-137083	11.5903		TCMDC-138131	-38.4468		TCMDC-139158	11.1473		TCMDC-140165	62.4609		TCMDC-141172	41.571		TCMDC-142187	20.9341
	TCMDC-123555	10.8231		TCMDC-124581	-20.3964		TCMDC-125594	3.33971		TCMDC-132039	4.95749		TCMDC-133052	-22.7534		TCMDC-134056	53.1003		TCMDC-135063	45.3537		TCMDC-136075	22.4917		TCMDC-137084	-5.72666		TCMDC-138132	-49.1269		TCMDC-139159	-129.03		TCMDC-140166	62.7654		TCMDC-141173	12.9903		TCMDC-142188	-17.4529
	TCMDC-123556	52.4112		TCMDC-124582	1.88831		TCMDC-125595	-4.49008		TCMDC-132040	-6.01304		TCMDC-133053	-28.5061		TCMDC-134057	81.5346		TCMDC-135064	21.8457		TCMDC-136076	36.9529		TCMDC-137085	34.2808		TCMDC-138133	-17.0727		TCMDC-139160	23.5567		TCMDC-140167	10.9027		TCMDC-141174	1.60422		TCMDC-142189	24.8935
	TCMDC-123557	0.0198452		TCMDC-124583	-18.0394		TCMDC-125596	38.5295		TCMDC-132041	1.84522		TCMDC-133054	12.5129		TCMDC-134058	0.625602		TCMDC-135065	-42.4879		TCMDC-136077	34.9085		TCMDC-137086	-18.9147		TCMDC-138134	64.7803		TCMDC-139161	-21.8435		TCMDC-140168	106.181		TCMDC-141175	139.918		TCMDC-142190	-21.5111
	TCMDC-123558	5.30645		TCMDC-124584	3.60252		TCMDC-125597	73.3546		TCMDC-132042	88.6677		TCMDC-133055	0.747221		TCMDC-134059	7.55534		TCMDC-135066	-16.311		TCMDC-136078	86.1337		TCMDC-137087	78.5581		TCMDC-138135	-14.493		TCMDC-139162	6.19299		TCMDC-140169	-22.289		TCMDC-141176	8.20113		TCMDC-142191	0.772978
	TCMDC-123559	-53.4828		TCMDC-124585	-16.1973		TCMDC-125598	-5.36663		TCMDC-132043	1.14111		TCMDC-133056	-10.478		TCMDC-134060	-6.7414		TCMDC-135067	14.1001		TCMDC-136079	2.76646		TCMDC-137088	70.2425		TCMDC-138136	12.4323		TCMDC-139163	-33.9262		TCMDC-140170	48.9198		TCMDC-141177	63.6389		TCMDC-142192	-2.16331
	TCMDC-123560	-0.839862		TCMDC-124586	-84.094		TCMDC-125599	-11.9625		TCMDC-132044	115.916		TCMDC-133057	12.3938		TCMDC-134061	14.308		TCMDC-135068	-23.6285		TCMDC-136080	23.3541		TCMDC-137089	59.5816		TCMDC-138137	-97.5367		TCMDC-139164	18.7567		TCMDC-140171	114.822		TCMDC-141178	102.83		TCMDC-142193	98.2325
	TCMDC-123561	-34.4314		TCMDC-124587	63.1252		TCMDC-125600	19.6643		TCMDC-132045	109.953		TCMDC-133058	15.9847		TCMDC-134062	5.24266		TCMDC-135069	39.3167		TCMDC-136081	40.2322		TCMDC-137090	0.41958		TCMDC-138138	82.0797		TCMDC-139165	-24.3302		TCMDC-140172	15.1579		TCMDC-141179	47.9138		TCMDC-142194	-6.63202
	TCMDC-123562	15.5785		TCMDC-124588	-95.4306		TCMDC-125601	-3.16084		TCMDC-132047	111.818		TCMDC-133059	-9.2028		TCMDC-134063	18.6584		TCMDC-135070	-51.155		TCMDC-136082	-6.59547		TCMDC-137091	82.3961		TCMDC-138139	54.7355		TCMDC-139166	-62.238		TCMDC-140173	-57.5347		TCMDC-141180	-28.2071		TCMDC-142195	114.994
	TCMDC-123563	-21.4143		TCMDC-124589	-12.985		TCMDC-125602	-25.2233		TCMDC-132048	3.73406		TCMDC-133060	13.664		TCMDC-134064	56.0879		TCMDC-135071	-23.051		TCMDC-136083	54.4684		TCMDC-137092	-11.4744		TCMDC-138140	103.266		TCMDC-139167	82.3806		TCMDC-140174	96.2264		TCMDC-141181	96.3979		TCMDC-142196	98.4336
	TCMDC-123564	31.2797		TCMDC-124590	63.8685		TCMDC-125603	38.5767		TCMDC-132049	13.8669		TCMDC-133061	-10.9666		TCMDC-134065	22.648		TCMDC-135072	-116.987		TCMDC-136084	-82.2187		TCMDC-137093	12.0336		TCMDC-138141	64.562		TCMDC-139168	-22.2322		TCMDC-140175	1.17564		TCMDC-141182	-10.6275		TCMDC-142197	92.7202
	TCMDC-123565	17.3249		TCMDC-124591	3.34735		TCMDC-125604	2.88112		TCMDC-132050	110.145		TCMDC-133062	33.9816		TCMDC-134066	76.832		TCMDC-135073	32.9644		TCMDC-136085	28.4784		TCMDC-137094	-30.8236		TCMDC-138142	-26.1278		TCMDC-139169	-42.1177		TCMDC-140176	-4.10581		TCMDC-141183	77.7292		TCMDC-142198	100.374
	TCMDC-123566	-8.39452		TCMDC-124592	1.60361		TCMDC-125605	-55.6178		TCMDC-132051	107.232		TCMDC-133063	-100.545		TCMDC-134067	55.8625		TCMDC-135074	-21.8961		TCMDC-136086	60.6292		TCMDC-137095	71.7413		TCMDC-138143	41.4257		TCMDC-139170	-11.7915		TCMDC-140177	-23.5031		TCMDC-141184	7.99075		TCMDC-142199	-25.9865
	TCMDC-123567	-51.2602		TCMDC-124593	5.46474		TCMDC-125606	41.7604		TCMDC-132052	110.991		TCMDC-133064	-20.8931		TCMDC-134068	67.5862		TCMDC-135075	-4.7642		TCMDC-136087	-8.85736		TCMDC-137096	26.7457		TCMDC-138145	41.1963		TCMDC-139171	-46.2001		TCMDC-140178	78.3719		TCMDC-141185	-21.0382		TCMDC-142200	84.2703
	TCMDC-123568	-6.93768		TCMDC-124594	97.8106		TCMDC-125607	58.6993		TCMDC-132053	89.3146		TCMDC-133065	2.09659		TCMDC-134069	72.9989		TCMDC-135076	-30.5582		TCMDC-136088	59.1468		TCMDC-137097	79.8374		TCMDC-138146	-60.8786		TCMDC-139172	95.4025		TCMDC-140179	20.4836		TCMDC-141186	1.22995		TCMDC-142201	105.183
	TCMDC-123569	15.3877		TCMDC-124595	-132.492		TCMDC-125608	34.2539		TCMDC-132054	37.1189		TCMDC-133066	-6.82074		TCMDC-134070	2.87486		TCMDC-135077	7.17036		TCMDC-136090	-20.7266		TCMDC-137098	-77.3471		TCMDC-138147	-46.7092		TCMDC-139173	-43.4552		TCMDC-140180	75.4643		TCMDC-141187	84.1151		TCMDC-142202	-53.5826
	TCMDC-123570	15.3877		TCMDC-124596	15.422		TCMDC-125609	17.772		TCMDC-132055	110.671		TCMDC-133067	-29.327		TCMDC-134071	47.7452		TCMDC-135078	-0.525855		TCMDC-136091	20.0527		TCMDC-137099	-5.67181		TCMDC-138148	-21.8542		TCMDC-139174	-27.4206		TCMDC-140181	104.224		TCMDC-141188	20.8359		TCMDC-142203	87.4476
	TCMDC-123571	-4.14361		TCMDC-124597	-22.8418		TCMDC-125610	12.8133		TCMDC-132056	108.559		TCMDC-133068	0.753475		TCMDC-134072	70.0676		TCMDC-135079	-28.6333		TCMDC-136092	4.38186		TCMDC-137100	21.3618		TCMDC-138149	-10.7677		TCMDC-139175	-57.0376		TCMDC-140182	85.2695		TCMDC-141189	-2.63287		TCMDC-142204	80.7658
	TCMDC-123572	18.985		TCMDC-124598	6.46116		TCMDC-125611	93.5105		TCMDC-132057	19.2964		TCMDC-133069	-61.6313		TCMDC-134073	14.5175		TCMDC-135080	-33.2531		TCMDC-136093	12.3168		TCMDC-137101	94.0913		TCMDC-138150	0.0144592		TCMDC-139176	6.8466		TCMDC-140183	98.4721		TCMDC-141190	15.2432		TCMDC-142205	40.7696
	TCMDC-123573	-7.88952		TCMDC-124599	36.1759		TCMDC-125612	79.9777		TCMDC-132058	-17.2714		TCMDC-133070	12.5332		TCMDC-134074	50.451		TCMDC-135081	2.93551		TCMDC-136094	-8.36058		TCMDC-137102	-38.4841		TCMDC-138151	22.9179		TCMDC-139177	-22.1783		TCMDC-140184	87.6872		TCMDC-141191	44.2637		TCMDC-142206	95.6734
	TCMDC-123574	8.31659		TCMDC-124600	-0.015569		TCMDC-125613	-17.0554		TCMDC-132059	-19.6123		TCMDC-133071	-8.62458		TCMDC-134075	76.832		TCMDC-135082	15.4475		TCMDC-136095	-21.7049		TCMDC-137103	-53.919		TCMDC-138152	-4.94334		TCMDC-139178	-64.2045		TCMDC-140185	-31.3286		TCMDC-141192	31.689		TCMDC-142207	100.869
	TCMDC-123575	-93.907		TCMDC-124601	17.6503		TCMDC-125614	24.7687		TCMDC-132060	-16.5767		TCMDC-133072	41.4341		TCMDC-134076	49.7745		TCMDC-135083	0.278895		TCMDC-136096	8.32944		TCMDC-137104	-36.1524		TCMDC-138153	71.8503		TCMDC-139179	-11.4673		TCMDC-140186	102.307		TCMDC-141193	19.1205		TCMDC-142208	100.629
	TCMDC-123576	23.5166		TCMDC-124602	29.958		TCMDC-125615	-4.95105		TCMDC-132061	102.849		TCMDC-133073	5.05829		TCMDC-134077	77.9594		TCMDC-135084	-32.4102		TCMDC-136097	-39.2527		TCMDC-137105	-73.4884		TCMDC-138154	9.2022		TCMDC-139180	-1.97659		TCMDC-140187	28.794		TCMDC-141194	63.7235		TCMDC-142209	106.168
	TCMDC-123577	43.5205		TCMDC-124603	-15.8215		TCMDC-125616	3.1049		TCMDC-132062	100.438		TCMDC-133074	-6.96567		TCMDC-134078	45.9414		TCMDC-135085	42.9566		TCMDC-136098	-6.44997		TCMDC-137106	-31.1357		TCMDC-138155	105.862		TCMDC-139181	71.3087		TCMDC-140188	107.073		TCMDC-141195	81.4531		TCMDC-142210	8.52273
	TCMDC-123578	-84.131		TCMDC-124604	-3.61105		TCMDC-125617	-6.51748		TCMDC-132063	92.3222		TCMDC-133075	-24.926		TCMDC-134079	52.1663		TCMDC-135086	-27.429		TCMDC-136099	10.8193		TCMDC-137107	-47.8553		TCMDC-138156	-2.98539		TCMDC-139182	-83.8163		TCMDC-140189	108.525		TCMDC-141196	82.6863		TCMDC-142211	-13.0397
	TCMDC-123579	67.1249		TCMDC-124605	-41.824		TCMDC-125618	37.2059		TCMDC-132064	110.145		TCMDC-133076	-24.7367		TCMDC-134080	79.9887		TCMDC-135087	26.4196		TCMDC-136100	-19.1966		TCMDC-137108	88.7926		TCMDC-138157	-18.1538		TCMDC-139183	113.06		TCMDC-140190	105.972		TCMDC-141197	26.9911		TCMDC-142212	36.2708
	TCMDC-123580	-36.2528		TCMDC-124606	41.834		TCMDC-125619	13.4335		TCMDC-132065	107.611		TCMDC-133077	6.50767		TCMDC-134081	43.0101		TCMDC-135088	41.4182		TCMDC-136101	-6.11864		TCMDC-137109	-30.3971		TCMDC-138158	-3.67239		TCMDC-139184	16.2088		TCMDC-140191	5.95366		TCMDC-141198	-3.01932		TCMDC-142213	38.0718
	TCMDC-123581	-8.36728		TCMDC-124607	5.36386		TCMDC-125620	20.045		TCMDC-132066	101.349		TCMDC-133078	-8.11147		TCMDC-134082	40.0789		TCMDC-135089	10.8277		TCMDC-136102	-54.1368		TCMDC-137110	-50.7		TCMDC-138159	58.7067		TCMDC-139185	16.5066		TCMDC-140192	-4.08114		TCMDC-141199	32.6771		TCMDC-142214	36.2261
	TCMDC-123582	63.0516		TCMDC-124608	11.6941		TCMDC-125621	9.78754		TCMDC-132067	69.4587		TCMDC-133079	-16.4278		TCMDC-134083	99.6054		TCMDC-135090	-20.0804		TCMDC-136103	-49.9665		TCMDC-137111	95.4025		TCMDC-138160	11.0575		TCMDC-139186	-16.1973		TCMDC-140193	39.7877		TCMDC-141200	48.1426		TCMDC-142215	-96.9202
	TCMDC-123583	-8.79603		TCMDC-124609	-17.4183		TCMDC-125622	32.3561		TCMDC-132068	92.5165		TCMDC-133080	-31.8042		TCMDC-134084	55.6785		TCMDC-135091	14.6994		TCMDC-136104	-57.5527		TCMDC-137112	-57.5022		TCMDC-138161	24.1278		TCMDC-139187	-8.39695		TCMDC-140194	35.3833		TCMDC-141201	64.6794		TCMDC-142216	-26.1315
	TCMDC-123584	-55.3462		TCMDC-124610	-57.5072		TCMDC-125623	10.042		TCMDC-132069	-30.9091		TCMDC-133081	-74.3551		TCMDC-134085	111.556		TCMDC-135092	-5.72935		TCMDC-136105	-22.5596		TCMDC-137113	-54.4703		TCMDC-138162	-34.3392		TCMDC-139188	23.8385		TCMDC-140195	-22.7735		TCMDC-141202	96.0755		TCMDC-142217	103.41
	TCMDC-123585	-24.4334		TCMDC-124611	14.2885		TCMDC-125624	35.353		TCMDC-132070	-6.36489		TCMDC-133082	-3.87669		TCMDC-134086	60.5975		TCMDC-135093	-24.3646		TCMDC-136106	-46.0888		TCMDC-137114	-16.2521		TCMDC-138163	35.6246		TCMDC-139189	16.9028		TCMDC-140196	17.3008		TCMDC-141203	57.5256		TCMDC-142218	97.5135
	TCMDC-123586	-128.394		TCMDC-124612	-34.1982		TCMDC-125625	-2.77884		TCMDC-132071	93.2475		TCMDC-133083	-25.9327		TCMDC-134087	26.1672		TCMDC-135094	-145.456		TCMDC-136107	77.9871		TCMDC-137115	20.9301		TCMDC-138164	-13.7677		TCMDC-139190	-40.7778		TCMDC-140197	5.96165		TCMDC-141204	-3.03176		TCMDC-142219	82.4146
	TCMDC-123587	30.0258		TCMDC-124613	-52.3099		TCMDC-125626	11.6084		TCMDC-132072	16.2038		TCMDC-133084	18.3099		TCMDC-134088	60.2714		TCMDC-135095	-0.407178		TCMDC-136108	-11.1158		TCMDC-137116	33.0539		TCMDC-138165	19.2947		TCMDC-139191	-21.5127		TCMDC-140198	109.802		TCMDC-141205	32.344		TCMDC-142220	24.1762
	TCMDC-123588	-15.294		TCMDC-124614	-28.6333		TCMDC-125627	-78.1259		TCMDC-132073	14.8916		TCMDC-133085	13.5146		TCMDC-134089	86.7531		TCMDC-135096	20.0023		TCMDC-136109	-28.7532		TCMDC-137117	-14.8722		TCMDC-138166	-0.57811		TCMDC-139192	14.5175		TCMDC-140199	-51.4189		TCMDC-141206	3.65165		TCMDC-142221	76.9536
	TCMDC-123589	-11.3417		TCMDC-124615	-54.8123		TCMDC-125628	-56.6581		TCMDC-132074	48.8588		TCMDC-133086	-10.1043		TCMDC-134090	84.0474		TCMDC-135097	-59.6911		TCMDC-136110	28.794		TCMDC-137118	53.0233		TCMDC-138167	19.0712		TCMDC-139193	-26.1552		TCMDC-140200	105.481		TCMDC-141207	30.1841		TCMDC-142222	-12.9579
	TCMDC-123590	92.1079		TCMDC-124616	-32.929		TCMDC-125629	-362.001		TCMDC-132075	32.9258		TCMDC-133087	6.29667		TCMDC-134091	64.4307		TCMDC-135098	10.728		TCMDC-136111	-64.6684		TCMDC-137119	66.2532		TCMDC-138168	-16.6385		TCMDC-139194	-33.953		TCMDC-140201	56.6773		TCMDC-141208	17.3031		TCMDC-142223	-7.8789
	TCMDC-123591	10.0218		TCMDC-124617	29.692		TCMDC-125630	13.0424		TCMDC-132077	0.611501		TCMDC-133088	4.15551		TCMDC-134092	40.5299		TCMDC-135099	9.9333		TCMDC-136112	0.572398		TCMDC-137120	25.2532		TCMDC-138169	65.1809		TCMDC-139195	-25.1455		TCMDC-140202	68.1662		TCMDC-141209	21.6337		TCMDC-142224	2.63849
	TCMDC-123592	0.0198452		TCMDC-124618	-16.0138		TCMDC-125631	10.1796		TCMDC-132078	-8.02108		TCMDC-133089	-10.777		TCMDC-134093	39.177		TCMDC-135100	-4.0224		TCMDC-136113	4.94146		TCMDC-137121	-11.2074		TCMDC-138170	12.5297		TCMDC-139196	-56.2463		TCMDC-140203	-4.20995		TCMDC-141210	2.08052		TCMDC-142225	17.7447
	TCMDC-123593	37.8051		TCMDC-124619	-12.4639		TCMDC-125632	53.3003		TCMDC-132079	44.5355		TCMDC-133090	0.607193		TCMDC-134094	61.8543		TCMDC-135101	5.63768		TCMDC-136114	-6.86595		TCMDC-137122	-21.41		TCMDC-138171	-40.24		TCMDC-139197	97.4893		TCMDC-140204	96.2502		TCMDC-141211	17.5323		TCMDC-142226	14.846
	TCMDC-123594	-36.4953		TCMDC-124620	28.0689		TCMDC-125633	43.102		TCMDC-132080	-74.9545		TCMDC-133091	-32.2746		TCMDC-134095	70.2931		TCMDC-135102	18.9584		TCMDC-136115	64.5995		TCMDC-137123	80.9035		TCMDC-138172	115.116		TCMDC-139198	49.2333		TCMDC-140205	-9.16281		TCMDC-141212	5.70439		TCMDC-142227	-29.6641
	TCMDC-123595	25.4217		TCMDC-124621	9.59441		TCMDC-125634	29.9575		TCMDC-132081	12.6854		TCMDC-133092	-19.944		TCMDC-134096	43.6568		TCMDC-135103	90.0802		TCMDC-136116	-21.2514		TCMDC-137124	18.3217		TCMDC-138173	5.30645		TCMDC-139199	51.2125		TCMDC-140206	-115.892		TCMDC-141213	91.144		TCMDC-142228	37.8075
	TCMDC-123596	80.1945		TCMDC-124622	4		TCMDC-125635	28.358		TCMDC-132082	72.0665		TCMDC-133093	-8.85879		TCMDC-134097	7.80864		TCMDC-135104	27.6754		TCMDC-136117	4.84197		TCMDC-137125	-51.4384		TCMDC-138174	-15.1682		TCMDC-139200	66.9742		TCMDC-140207	-97.7783		TCMDC-141214	67.8045		TCMDC-142229	-117.203
	TCMDC-123597	-11.5698		TCMDC-124623	3.62095		TCMDC-125636	49.0453		TCMDC-132084	-1.88655		TCMDC-133094	10.1806		TCMDC-134098	97.7195		TCMDC-135105	30.1846		TCMDC-136118	-2.25426		TCMDC-137126	7.23181		TCMDC-138175	-78.1568		TCMDC-139201	57.3202		TCMDC-140208	-10.6314		TCMDC-141215	85.9976		TCMDC-142230	43.8864
	TCMDC-123598	74.4611		TCMDC-124624	18.1424		TCMDC-125637	1.14111		TCMDC-132085	27.4655		TCMDC-133095	-18.4574		TCMDC-134099	-69.3059		TCMDC-135106	-37.3637		TCMDC-136119	-9.30529		TCMDC-137127	61.927		TCMDC-138176	9.67114		TCMDC-139202	-23.1203		TCMDC-140209	-62.7472		TCMDC-141216	98.0177		TCMDC-142231	-139.027
	TCMDC-123599	3.11243		TCMDC-124625	1.85272		TCMDC-125638	22.1259		TCMDC-132086	21.3132		TCMDC-133096	-14.3391		TCMDC-134100	-13.7473		TCMDC-135107	91.0109		TCMDC-136120	-13.3843		TCMDC-137128	-5.63416		TCMDC-138177	117.894		TCMDC-139203	89.1032		TCMDC-140210	-115.538		TCMDC-141217	-33.272		TCMDC-142232	44.5859
	TCMDC-123600	1.19274		TCMDC-124626	-10.6849		TCMDC-125639	-106.779		TCMDC-132087	57.0258		TCMDC-133097	36.1677		TCMDC-134101	-36.2347		TCMDC-135108	43.0443		TCMDC-136121	90.2071		TCMDC-137129	-34.1429		TCMDC-138178	1.03882		TCMDC-139204	104.605		TCMDC-140211	-66.1873		TCMDC-141218	-34.4563		TCMDC-142233	32.7417
	TCMDC-123601	0.628132		TCMDC-124627	21.1305		TCMDC-125640	36.334		TCMDC-132088	115.161		TCMDC-133098	-5.37132		TCMDC-134102	-69.8196		TCMDC-135109	78.4015		TCMDC-136122	-10.1371		TCMDC-137130	-6.46647		TCMDC-138179	0.96253		TCMDC-139205	28.358		TCMDC-140212	-15.4794		TCMDC-141219	-85.17		TCMDC-142234	35.2007
	TCMDC-123602	13.0383		TCMDC-124628	-2.41925		TCMDC-125641	-47.6024		TCMDC-132089	67.209		TCMDC-133099	-9.12852		TCMDC-134103	-47.5613		TCMDC-135110	91.9674		TCMDC-136123	-40.4711		TCMDC-137131	-2.03891		TCMDC-138180	11.694		TCMDC-139206	99.1911		TCMDC-140213	-15.2574		TCMDC-141220	6.95489		TCMDC-142235	-8.89754
	TCMDC-123603	-70.8248		TCMDC-124629	8.90279		TCMDC-125642	42.7183		TCMDC-132090	0.611501		TCMDC-133100	-65.645		TCMDC-134104	-68.6718		TCMDC-135111	42.2077		TCMDC-136124	40.3672		TCMDC-137132	-23.7873		TCMDC-138181	14.6305		TCMDC-139207	-19.5568		TCMDC-140214	73.499		TCMDC-141221	84.1045		TCMDC-142236	102.546
	TCMDC-123604	62.4427		TCMDC-124630	80.8081		TCMDC-125643	-20.8931		TCMDC-132091	31.8371		TCMDC-133101	42.9566		TCMDC-134105	-3.74441		TCMDC-135112	11.9827		TCMDC-136125	-14.1112		TCMDC-137133	-10.8813		TCMDC-138182	-26.7323		TCMDC-139208	101.348		TCMDC-140215	29.3239		TCMDC-141222	79.5836		TCMDC-142237	-11.0859
	TCMDC-123605	92.7414		TCMDC-124631	43.6866		TCMDC-125644	-7.20874		TCMDC-132092	55.3668		TCMDC-133102	-56.0066		TCMDC-134106	-14.3497		TCMDC-135113	37.5842		TCMDC-136126	74.2572		TCMDC-137134	-7.3226		TCMDC-138183	74.1853		TCMDC-139209	23.2448		TCMDC-140216	-3.32416		TCMDC-141223	13.373		TCMDC-142238	-35.0374
	TCMDC-123606	31.6163		TCMDC-124632	-8.03657		TCMDC-125645	-10.0979		TCMDC-132093	97.8795		TCMDC-133103	-16.5139		TCMDC-134107	-22.1533		TCMDC-135114	73.2326		TCMDC-136127	-2.98539		TCMDC-137135	-5.62043		TCMDC-138184	101.069		TCMDC-139210	111.818		TCMDC-140217	-26.9546		TCMDC-141224	-126.196		TCMDC-142239	103.423
	TCMDC-123607	9.06926		TCMDC-124633	46.3774		TCMDC-125646	3.32867		TCMDC-132094	12.814		TCMDC-133104	76.6642		TCMDC-134108	57.4447		TCMDC-135115	39.1003		TCMDC-136128	80.8613		TCMDC-137136	-0.015569		TCMDC-138185	-26.833		TCMDC-139211	97.2738		TCMDC-140218	-44.9554		TCMDC-141225	-13.4525		TCMDC-142240	44.7545
	TCMDC-123608	-19.7726		TCMDC-124634	-0.966403		TCMDC-125647	-24.2373		TCMDC-132095	-66.4151		TCMDC-133105	-0.638331		TCMDC-134109	30.0623		TCMDC-135116	30.3088		TCMDC-136129	23.9771		TCMDC-137137	-10.7271		TCMDC-138186	103.14		TCMDC-139212	-27.2846		TCMDC-140219	39.9586		TCMDC-141226	84.3963		TCMDC-142241	-99.9067
	TCMDC-123609	10.7771		TCMDC-124635	-20.8005		TCMDC-125648	-19.585		TCMDC-132096	26.0483		TCMDC-133106	-3.11302		TCMDC-134110	121.062		TCMDC-135117	62.0781		TCMDC-136130	-28.7406		TCMDC-137138	85.5943		TCMDC-138188	5.64024		TCMDC-139213	-9.65909		TCMDC-140220	108.519		TCMDC-141227	36.768		TCMDC-142242	64.0615
	TCMDC-123610	79.5594		TCMDC-124636	-29.0183		TCMDC-125649	-55.5313		TCMDC-132097	35.8491		TCMDC-133107	-4.98957		TCMDC-134111	-71.637		TCMDC-135118	57.6663		TCMDC-136131	6.64604		TCMDC-137139	81.7564		TCMDC-138189	0.318736		TCMDC-139214	8.96304		TCMDC-140221	-5.75677		TCMDC-141228	28.3711		TCMDC-142243	33.4539
	TCMDC-123611	2.08375		TCMDC-124637	-23.051		TCMDC-125650	21.9925		TCMDC-132098	11.1473		TCMDC-133108	-15.4601		TCMDC-134112	-36.133		TCMDC-135119	40.2149		TCMDC-136132	27.6351		TCMDC-137140	86.6494		TCMDC-138190	15.3977		TCMDC-139215	-22.4736		TCMDC-140222	-21.3705		TCMDC-141229	28.4952		TCMDC-142244	-11.4091
	TCMDC-123612	6.52907		TCMDC-124638	-22.4735		TCMDC-125651	34.6627		TCMDC-132099	-13.2495		TCMDC-133109	-21.6877		TCMDC-134113	-48.7028		TCMDC-135120	26.6386		TCMDC-136133	30.6957		TCMDC-137141	72.317		TCMDC-138191	54.4975		TCMDC-139216	106.621		TCMDC-140223	-11.7222		TCMDC-141230	6.56823		TCMDC-142245	-8.00073
	TCMDC-123613	-58.0618		TCMDC-124639	18.5433		TCMDC-125652	48.2556		TCMDC-132100	20.0463		TCMDC-133110	-11.3535		TCMDC-134114	94.9513		TCMDC-135121	46.4425		TCMDC-136134	78.5892		TCMDC-137142	-55.5728		TCMDC-138192	63.8663		TCMDC-139217	-48.003		TCMDC-140224	-0.416971		TCMDC-141231	-13.5883		TCMDC-142246	102.97
	TCMDC-123614	4.46832		TCMDC-124640	-32.0982		TCMDC-125653	74.5282		TCMDC-132101	25.5165		TCMDC-133111	-25.7459		TCMDC-134115	104.741		TCMDC-135122	114.324		TCMDC-136135	-17.7692		TCMDC-137143	97.9611		TCMDC-138193	-95.4738		TCMDC-139218	4.71249		TCMDC-140225	74.859		TCMDC-141232	9.47921		TCMDC-142247	-55.172
	TCMDC-123615	-65.3786		TCMDC-124641	44.5552		TCMDC-125654	7.72549		TCMDC-132102	24.219		TCMDC-133112	-19.5029		TCMDC-134116	-62.5322		TCMDC-135123	47.8125		TCMDC-136136	-78.4284		TCMDC-137144	36.5538		TCMDC-138194	58.2959		TCMDC-139219	9.99887		TCMDC-140226	-14.1678		TCMDC-141233	92.6511		TCMDC-142248	-34.9392
	TCMDC-123616	19.0712		TCMDC-124642	16.795		TCMDC-125655	-5.72817		TCMDC-132103	-69.3563		TCMDC-133113	-14.2145		TCMDC-134117	-97.6151		TCMDC-135124	-11.5668		TCMDC-136137	1.75736		TCMDC-137145	48.0677		TCMDC-138195	96.1334		TCMDC-139220	3.94721		TCMDC-140227	3.46315		TCMDC-141234	8.01024		TCMDC-142249	53.3797
	TCMDC-123617	70.9863		TCMDC-124643	0.358088		TCMDC-125656	2.30878		TCMDC-132104	17.6426		TCMDC-133114	-37.5987		TCMDC-134118	16.8591		TCMDC-135125	2.24534		TCMDC-136138	15.8894		TCMDC-137146	77.492		TCMDC-138196	-1.59441		TCMDC-139221	36.1725		TCMDC-140228	-46.6864		TCMDC-141235	-13.1662		TCMDC-142250	16.6579
	TCMDC-123618	-21.0945		TCMDC-124644	-9.57652		TCMDC-125657	32.6305		TCMDC-132105	111.482		TCMDC-133115	-21.413		TCMDC-134119	58.8993		TCMDC-135126	6.02512		TCMDC-136139	5.79815		TCMDC-137147	83.0357		TCMDC-138197	20.0831		TCMDC-139222	106.648		TCMDC-140229	-63.4044		TCMDC-141236	3.5126		TCMDC-142251	3.62519
	TCMDC-123619	10.74		TCMDC-124645	3.89798		TCMDC-125658	1.70306		TCMDC-132107	7.62269		TCMDC-133116	1.8394		TCMDC-134120	82.5627		TCMDC-135127	32.8658		TCMDC-136140	44.5138		TCMDC-137148	72.1615		TCMDC-138198	-13.1611		TCMDC-139223	-12.7747		TCMDC-140231	13.2013		TCMDC-141237	-16.0892		TCMDC-142252	-7.75004
	TCMDC-123620	-14.4636		TCMDC-124646	11.7017		TCMDC-125659	-67.3878		TCMDC-132109	-10.9369		TCMDC-133117	-5.62043		TCMDC-134121	34.8359		TCMDC-135128	93.1592		TCMDC-136141	-35.0665		TCMDC-137149	40.3918		TCMDC-138199	108.34		TCMDC-139224	-31.2175		TCMDC-140232	-17.2594		TCMDC-141238	4.71157		TCMDC-142253	30.7222
	TCMDC-123621	8.11669		TCMDC-124647	7.62269		TCMDC-125660	6.69763		TCMDC-132110	-101.567		TCMDC-133118	18.8887		TCMDC-134122	-6.77779		TCMDC-135129	88.5409		TCMDC-136142	-23.3181		TCMDC-137150	88.3662		TCMDC-138200	22.3287		TCMDC-139225	89.2377		TCMDC-140233	51.2261		TCMDC-141239	-7.69922		TCMDC-142254	56.0515
	TCMDC-123622	21.929		TCMDC-124648	-12.7725		TCMDC-125661	-9.99661		TCMDC-132111	31.2698		TCMDC-133119	-24.515		TCMDC-134123	57.4825		TCMDC-135130	91.7737		TCMDC-136143	91.799		TCMDC-137151	58.089		TCMDC-138201	17.09		TCMDC-139226	-3.85327		TCMDC-140234	-96.0323		TCMDC-141240	16.7117		TCMDC-142255	-24.7028
	TCMDC-123623	9.78754		TCMDC-124649	-0.393251		TCMDC-125662	-11.2112		TCMDC-132112	-28.6807		TCMDC-133120	54.701		TCMDC-134124	39.5298		TCMDC-135131	3.26018		TCMDC-136144	79.1896		TCMDC-137152	80.4771		TCMDC-138203	0.876908		TCMDC-139227	47.6471		TCMDC-140235	-232.259		TCMDC-141241	28.7298		TCMDC-142256	105.222
	TCMDC-123624	13.0383		TCMDC-124650	24.3022		TCMDC-125663	86.6764		TCMDC-132113	-6.13497		TCMDC-133121	70.6469		TCMDC-134125	-7.55261		TCMDC-135132	83.4608		TCMDC-136145	99.8088		TCMDC-137153	-5.66365		TCMDC-138204	-8.5454		TCMDC-139228	3.26018		TCMDC-140236	9.14685		TCMDC-141242	45.027		TCMDC-142257	92.647
	TCMDC-123625	90.0258		TCMDC-124651	46.3774		TCMDC-125664	33.9413		TCMDC-132114	11.093		TCMDC-133122	24.9108		TCMDC-134126	66.94		TCMDC-135133	2.8737		TCMDC-136146	-25.2233		TCMDC-137154	-22.7735		TCMDC-138205	115.688		TCMDC-139229	21.2095		TCMDC-140237	-157.472		TCMDC-141243	-23.0377		TCMDC-142258	-39.0953
	TCMDC-123626	8.88102		TCMDC-124652	66.009		TCMDC-125665	42.7133		TCMDC-132115	12.9944		TCMDC-133123	76.3633		TCMDC-134127	-6.30312		TCMDC-135134	-21.7322		TCMDC-136147	-6.06993		TCMDC-137155	-49.2334		TCMDC-138206	116.563		TCMDC-139230	96.6123		TCMDC-140238	-55.9348		TCMDC-141244	-26.2098		TCMDC-142259	6.20474
	TCMDC-123627	58.9783		TCMDC-124653	4.86603		TCMDC-125666	-19.2693		TCMDC-132116	43.6516		TCMDC-133124	-13.1803		TCMDC-134128	76.7623		TCMDC-135135	-33.3706		TCMDC-136148	-28.3985		TCMDC-137156	-23.9376		TCMDC-138207	-27.2202		TCMDC-139231	-13.3675		TCMDC-140239	27.4646		TCMDC-141245	-39.3644		TCMDC-142260	10.6354
	TCMDC-123628	-33.1676		TCMDC-124654	29.0659		TCMDC-125667	47.9132		TCMDC-132117	17.1148		TCMDC-133125	29.7292		TCMDC-134129	8.95942		TCMDC-135136	3.18459		TCMDC-136149	23.1841		TCMDC-137157	6.86002		TCMDC-138208	28.188		TCMDC-139232	55.6036		TCMDC-140240	94.9335		TCMDC-141246	101.108		TCMDC-142261	50.0599
	TCMDC-123629	-45.8418		TCMDC-124655	-36.0191		TCMDC-125668	-1.76316		TCMDC-132118	45.1462		TCMDC-133126	5.88456		TCMDC-134130	14.9592		TCMDC-135137	60.2678		TCMDC-136151	-38.3142		TCMDC-137158	31.6818		TCMDC-138209	88.0556		TCMDC-139233	3.43879		TCMDC-140241	126.718		TCMDC-141247	95.7742		TCMDC-142262	-12.6225
	TCMDC-123630	-51.0418		TCMDC-124656	-0.844049		TCMDC-125669	22.8652		TCMDC-132119	84.3233		TCMDC-133127	-4.48777		TCMDC-134131	-22.6043		TCMDC-135138	50.4281		TCMDC-136152	102.539		TCMDC-137159	11.2429		TCMDC-138210	69.2974		TCMDC-139234	97.2738		TCMDC-140242	99.5991		TCMDC-141248	70.0678		TCMDC-142263	26.0182
	TCMDC-123631	27.052		TCMDC-124657	-1.40924		TCMDC-125670	10.6941		TCMDC-132120	26.1202		TCMDC-133128	-12.4783		TCMDC-134132	-65.5959		TCMDC-135139	55.9085		TCMDC-136154	6.52716		TCMDC-137160	-43.4808		TCMDC-138211	-26.9618		TCMDC-139235	-23.0737		TCMDC-140243	67.5232		TCMDC-141249	85.0194		TCMDC-142264	25.6471
	TCMDC-123632	18.2451		TCMDC-124658	-12.9005		TCMDC-125671	89.2377		TCMDC-132121	103.888		TCMDC-133129	41.0557		TCMDC-134133	-9.20833		TCMDC-135140	55.4102		TCMDC-136155	17.6136		TCMDC-137161	-8.36564		TCMDC-138212	0.270985		TCMDC-139236	53.6549		TCMDC-140244	100.765		TCMDC-141250	55.441		TCMDC-142265	36.6454
	TCMDC-123633	28.555		TCMDC-124659	7.33558		TCMDC-125672	2.29413		TCMDC-132122	33.5909		TCMDC-133130	-16.8317		TCMDC-134134	10.3157		TCMDC-135141	40.3048		TCMDC-136156	19.1657		TCMDC-137162	42.1722		TCMDC-138213	-9.65909		TCMDC-139237	-19.1935		TCMDC-140245	13.0784		TCMDC-141251	-2.67705		TCMDC-142266	-40.2936
	TCMDC-123634	68.9567		TCMDC-124660	24.8112		TCMDC-125673	69.0997		TCMDC-132123	25.0319		TCMDC-133131	-22.2977		TCMDC-134135	12.7959		TCMDC-135142	-12.4708		TCMDC-136157	75.7068		TCMDC-137163	20.2843		TCMDC-138214	-6.59261		TCMDC-139238	19.7011		TCMDC-140246	-34.4051		TCMDC-141252	-41.0994		TCMDC-142267	-92.0891
	TCMDC-123635	20.0831		TCMDC-124661	-23.4855		TCMDC-125674	-10.9683		TCMDC-132124	-25.2037		TCMDC-133132	-10.7342		TCMDC-134136	51.1274		TCMDC-135143	-89.5621		TCMDC-136158	42.6691		TCMDC-137164	-32.495		TCMDC-138215	-35.249		TCMDC-139239	-9.34358		TCMDC-140247	47.2505		TCMDC-141253	67.3031		TCMDC-142268	-20.8185
	TCMDC-123636	43.0443		TCMDC-124662	-4.18672		TCMDC-125675	55.6372		TCMDC-132125	4.56674		TCMDC-133133	-54.5037		TCMDC-134137	19.581		TCMDC-135144	-10.7692		TCMDC-136159	67.0593		TCMDC-137165	18.0443		TCMDC-138216	-21.8542		TCMDC-139240	4.83931		TCMDC-140248	-14.3391		TCMDC-141254	-18.4148		TCMDC-142269	-7.64534
	TCMDC-123637	-11.5156		TCMDC-124663	36.8606		TCMDC-125676	-48.4957		TCMDC-132126	-7.46973		TCMDC-133134	32.7087		TCMDC-134138	16.0472		TCMDC-135145	3.2531		TCMDC-136160	67.0593		TCMDC-137166	27.6479		TCMDC-138217	-10.955		TCMDC-139241	27.6479		TCMDC-140249	14.6486		TCMDC-141255	-84.1826		TCMDC-142270	-127.025
	TCMDC-123638	30.0896		TCMDC-124664	-59.4271		TCMDC-125677	20.3635		TCMDC-132127	20.2239		TCMDC-133135	15.2999		TCMDC-134139	56.0559		TCMDC-135146	1.07675		TCMDC-136161	79.4762		TCMDC-137167	-101.021		TCMDC-138218	112.399		TCMDC-139242	50.8185		TCMDC-140250	-0.934685		TCMDC-141256	-11.7651		TCMDC-142271	22.9078
	TCMDC-123639	-2.53036		TCMDC-124665	38.4615		TCMDC-125678	-31.9673		TCMDC-132128	7.41874		TCMDC-133136	-33.7795		TCMDC-134140	16.4502		TCMDC-135147	-5.13334		TCMDC-136162	0.762195		TCMDC-137168	-67.7784		TCMDC-138219	10.0748		TCMDC-139243	3.86909		TCMDC-140251	48.1426		TCMDC-141257	22.8464		TCMDC-142272	20.2599
	TCMDC-123640	-1.10377		TCMDC-124666	1.52198		TCMDC-125679	-14.4236		TCMDC-132129	71.3086		TCMDC-133137	-20.1678		TCMDC-134141	-3.88952		TCMDC-135148	-33.5796		TCMDC-136163	13.6286		TCMDC-137169	119.264		TCMDC-138220	3.31772		TCMDC-139244	77.0223		TCMDC-140252	63.9605		TCMDC-141258	102.307		TCMDC-142273	5.66038
	TCMDC-123641	-25.3441		TCMDC-124667	-12.2642		TCMDC-125680	38.655		TCMDC-132130	45.0724		TCMDC-133138	6.01399		TCMDC-134142	2.35439		TCMDC-135149	-71.8142		TCMDC-136164	71.3087		TCMDC-137170	-21.3597		TCMDC-138221	-111.211		TCMDC-139245	-109.704		TCMDC-140253	-24.2361		TCMDC-141259	-3.36376		TCMDC-142274	-8.72939
	TCMDC-123642	26.9913		TCMDC-124668	-18.9194		TCMDC-125681	11.6106		TCMDC-132131	84.315		TCMDC-133139	32.423		TCMDC-134143	-6.86595		TCMDC-135150	11.9993		TCMDC-136165	63.8459		TCMDC-137172	25.437		TCMDC-138222	-31.3886		TCMDC-139246	-357.336		TCMDC-140254	8.09647		TCMDC-141260	-73.3188		TCMDC-142275	48.413
	TCMDC-123643	90.1307		TCMDC-124669	4.67869		TCMDC-125682	-31.1742		TCMDC-132132	-3.43778		TCMDC-133140	110.654		TCMDC-134144	-63.5164		TCMDC-135151	104.344		TCMDC-136166	23.1951		TCMDC-137173	75.7068		TCMDC-138223	-15.2023		TCMDC-139247	18.0443		TCMDC-140255	12.1196		TCMDC-141261	85.5943		TCMDC-142277	-61.5849
	TCMDC-123644	23.1951		TCMDC-124670	2.93551		TCMDC-125683	88.8493		TCMDC-132133	0.748611		TCMDC-133141	75.8903		TCMDC-134145	39.4263		TCMDC-135152	69.4434		TCMDC-136167	-3.05493		TCMDC-137174	28.7993		TCMDC-138224	-9.65909		TCMDC-139248	6.72354		TCMDC-140256	-5.7984		TCMDC-141262	56.9992		TCMDC-142278	57.8584
	TCMDC-123645	66.5818		TCMDC-124671	0.418622		TCMDC-125684	-7.76541		TCMDC-132134	-16.7557		TCMDC-133142	40.5299		TCMDC-134146	20.0637		TCMDC-135153	19.9927		TCMDC-136168	43.1346		TCMDC-137175	-7.17218		TCMDC-138225	-23.1846		TCMDC-139249	12.5297		TCMDC-140257	-91.0167		TCMDC-141263	93.7373		TCMDC-142279	-8.8925
	TCMDC-123646	4.14765		TCMDC-124672	-22.048		TCMDC-125685	15.2266		TCMDC-132135	-4.90177		TCMDC-133143	92.2234		TCMDC-134147	-89.4583		TCMDC-135154	-6.83434		TCMDC-136169	28.4784		TCMDC-137176	-10.6314		TCMDC-138226	99.9574		TCMDC-139250	28.2106		TCMDC-140258	-1.75961		TCMDC-141264	113.702		TCMDC-142280	97.8797
	TCMDC-123647	7.52125		TCMDC-124673	-63.8023		TCMDC-125686	12.9944		TCMDC-132136	-12.2997		TCMDC-133144	90.2849		TCMDC-134148	-85.5712		TCMDC-135155	0.579151		TCMDC-136170	-12.985		TCMDC-137177	18.4828		TCMDC-138227	7.88804		TCMDC-139251	-4.79315		TCMDC-140259	-28.6386		TCMDC-141265	65.7649		TCMDC-142281	1.21922
	TCMDC-123648	32.2485		TCMDC-124674	-65.7075		TCMDC-125687	-12.6663		TCMDC-132137	91.9909		TCMDC-133145	30.1009		TCMDC-134149	9.94862		TCMDC-135156	103.441		TCMDC-136171	-56.8168		TCMDC-137178	-9.62021		TCMDC-138228	-14.0937		TCMDC-139252	-0.352323		TCMDC-140260	-37.9671		TCMDC-141266	34.4029		TCMDC-142282	92.0108
	TCMDC-123649	3.67136		TCMDC-124675	0.0198452		TCMDC-125688	90.5039		TCMDC-132138	13.0432		TCMDC-133146	24.9947		TCMDC-134150	38.4496		TCMDC-135157	0.397332		TCMDC-136172	-7.11129		TCMDC-137179	36.5674		TCMDC-138229	-19.1935		TCMDC-139253	-97.1423		TCMDC-140261	29.958		TCMDC-141267	-8.52451		TCMDC-142283	-6.18703
	TCMDC-123650	-55.255		TCMDC-124676	46.5774		TCMDC-125689	53.8181		TCMDC-132139	-25.6734		TCMDC-133147	49.6365		TCMDC-134151	-2.35832		TCMDC-135158	60.685		TCMDC-136173	91.0109		TCMDC-137180	-12.6927		TCMDC-138230	-10.3243		TCMDC-139254	0.98531		TCMDC-140262	-48.7599		TCMDC-141268	55.6926		TCMDC-142284	39.6765
	TCMDC-123651	4.21421		TCMDC-124677	58.0617		TCMDC-125690	0.0970067		TCMDC-132140	-29.2148		TCMDC-133148	11.4052		TCMDC-134152	18.2828		TCMDC-135159	-15.8337		TCMDC-136174	-43.7289		TCMDC-137181	40.7704		TCMDC-138232	-31.6103		TCMDC-139255	3.12959		TCMDC-140263	102.076		TCMDC-141269	-15.0055		TCMDC-142285	39.3721
	TCMDC-123652	-77.3133		TCMDC-124678	-40.102		TCMDC-125691	12.7337		TCMDC-132141	-0.140121		TCMDC-133149	35.1077		TCMDC-134153	14.1243		TCMDC-135160	-12.0972		TCMDC-136175	92.9109		TCMDC-137182	2.98867		TCMDC-138233	-1.67838		TCMDC-139256	19.5392		TCMDC-140264	5.03939		TCMDC-141270	1.8642		TCMDC-142286	91.5601
	TCMDC-123653	45.7914		TCMDC-124679	-108.426		TCMDC-125692	30.0925		TCMDC-132142	5.89877		TCMDC-133150	3.41585		TCMDC-134154	-44.1247		TCMDC-135161	33.2322		TCMDC-136176	92.7841		TCMDC-137183	59.631		TCMDC-138234	18.9888		TCMDC-139257	-24.4265		TCMDC-140265	57.3489		TCMDC-141271	37.5974		TCMDC-142287	62.23
	TCMDC-123654	50.7548		TCMDC-124680	4.47799		TCMDC-125693	-28.5714		TCMDC-132143	-2.13296		TCMDC-133151	-20.5395		TCMDC-134155	31.485		TCMDC-135162	20.3161		TCMDC-136177	35.0475		TCMDC-137184	-15.3683		TCMDC-138235	7.41408		TCMDC-139258	-10.4553		TCMDC-140266	15.8442		TCMDC-141272	-22.8612		TCMDC-142288	-4.93302
	TCMDC-123655	20.8176		TCMDC-124681	-62.2986		TCMDC-125694	0.698674		TCMDC-132144	10.5222		TCMDC-133152	-23.5485		TCMDC-134156	3.44193		TCMDC-135163	19.6732		TCMDC-136178	94.1729		TCMDC-137185	-7.72758		TCMDC-138236	3.86641		TCMDC-139259	-134.63		TCMDC-140267	76.6707		TCMDC-141273	-21.0937		TCMDC-142289	108.416
	TCMDC-123656	27.3528		TCMDC-124682	-38.0625		TCMDC-125695	-2.16768		TCMDC-132145	-7.50422		TCMDC-133153	-37.9001		TCMDC-134157	29.2559		TCMDC-135164	-1.63475		TCMDC-136179	115.306		TCMDC-137188	-27.4363		TCMDC-138237	94.6288		TCMDC-139260	40.1558		TCMDC-140268	76.2343		TCMDC-141274	36.9337		TCMDC-142290	61.0636
	TCMDC-123657	94.0088		TCMDC-124683	-23.7346		TCMDC-125696	11.7819		TCMDC-132146	-0.119936		TCMDC-133154	-14.0153		TCMDC-134158	-30.7215		TCMDC-135165	62.1388		TCMDC-136180	96.9405		TCMDC-137189	5.29884		TCMDC-138238	-17.6225		TCMDC-139261	-6.43771		TCMDC-140269	83.4419		TCMDC-141275	49.5228		TCMDC-142291	60.5902
	TCMDC-123658	13.7951		TCMDC-124684	-47.9262		TCMDC-125697	-3.50531		TCMDC-132147	0.176442		TCMDC-133155	0.63643		TCMDC-134159	58.6261		TCMDC-135166	-2.4743		TCMDC-136181	21.0671		TCMDC-137190	2.88759		TCMDC-138239	21.1613		TCMDC-139262	-8.23002		TCMDC-140270	22.59		TCMDC-141276	-18.837		TCMDC-142292	-1.0812
	TCMDC-123659	105.446		TCMDC-124685	44.13		TCMDC-125698	-5.32067		TCMDC-132148	-27.412		TCMDC-133156	6.67875		TCMDC-134160	92.3794		TCMDC-135167	44.915		TCMDC-136182	40.5003		TCMDC-137191	-26.1048		TCMDC-138240	8.88945		TCMDC-139263	16.5069		TCMDC-140271	51.7508		TCMDC-141277	22.2521		TCMDC-142293	-4.46752
	TCMDC-123660	-31.1742		TCMDC-124686	-27.591		TCMDC-125699	17.8442		TCMDC-132149	-14.6647		TCMDC-133157	-8.98334		TCMDC-134161	28.321		TCMDC-135168	100.132		TCMDC-136183	40.963		TCMDC-137192	3.77622		TCMDC-138241	103.866		TCMDC-139264	14.5896		TCMDC-140272	19.0712		TCMDC-141278	22.2106		TCMDC-142294	26.0568
	TCMDC-123661	1.1712		TCMDC-124687	-67.5758		TCMDC-125700	-53.6582		TCMDC-132150	3.08081		TCMDC-133158	-0.209596		TCMDC-134162	36.7623		TCMDC-135169	49.221		TCMDC-136184	6.3155		TCMDC-137193	77.7068		TCMDC-138242	13.6973		TCMDC-139265	-18.9244		TCMDC-140273	27.766		TCMDC-141279	18.1728		TCMDC-142295	115.823
	TCMDC-123662	26.3913		TCMDC-124688	48.5527		TCMDC-125701	40.2617		TCMDC-132151	78.3449		TCMDC-133159	13.2046		TCMDC-134163	97.539		TCMDC-135170	22.0231		TCMDC-136185	85.1504		TCMDC-137194	7.21663		TCMDC-138243	4.08814		TCMDC-139266	0.455622		TCMDC-140274	104.056		TCMDC-141280	120.594		TCMDC-142296	110.565
	TCMDC-123663	33.5599		TCMDC-124689	28.1285		TCMDC-125702	113.976		TCMDC-132152	-14.4236		TCMDC-133160	-18.3442		TCMDC-134164	-84.8346		TCMDC-135171	-2.36339		TCMDC-136186	-17.1979		TCMDC-137196	-21.2464		TCMDC-138244	-9.88082		TCMDC-139267	1.91361		TCMDC-140275	-2.16247		TCMDC-141281	92.9603		TCMDC-142297	12.4573
	TCMDC-123664	2.71879		TCMDC-124690	-125.354		TCMDC-125703	1.96299		TCMDC-132153	72.2845		TCMDC-133161	-23.4554		TCMDC-134165	-4.65559		TCMDC-135172	20.2125		TCMDC-136187	16.4935		TCMDC-137197	109.648		TCMDC-138245	-2.12029		TCMDC-139268	80.1502		TCMDC-140276	27.2105		TCMDC-141282	107.691		TCMDC-142298	8.53087
	TCMDC-123665	32.6981		TCMDC-124691	9.66974		TCMDC-125704	16.5565		TCMDC-132154	23.1492		TCMDC-133162	-12.8452		TCMDC-134166	-54.445		TCMDC-135173	106.987		TCMDC-136188	61.0726		TCMDC-137198	112.983		TCMDC-138246	-8.53888		TCMDC-139269	27.238		TCMDC-140277	30.1728		TCMDC-141283	-43.5757		TCMDC-142299	38.101
	TCMDC-123666	91.5648		TCMDC-124692	72.6619		TCMDC-125705	-21.7059		TCMDC-132155	31.887		TCMDC-133163	-27.3695		TCMDC-134167	-3.66404		TCMDC-135174	18.7881		TCMDC-136189	88.1494		TCMDC-137199	112.412		TCMDC-138247	25.5669		TCMDC-139270	-10.0995		TCMDC-140278	26.9187		TCMDC-141284	72.7327		TCMDC-142300	-73.5065
	TCMDC-123667	25.898		TCMDC-124693	-57.0048		TCMDC-125706	19.5904		TCMDC-132156	-24.8534		TCMDC-133164	-3.86764		TCMDC-134168	-34.3612		TCMDC-135175	28.7016		TCMDC-136190	111.946		TCMDC-137200	105.368		TCMDC-138248	-12.7114		TCMDC-139271	-10.7665		TCMDC-140279	-2.28969		TCMDC-141285	-33.9752		TCMDC-142301	-5.18509
	TCMDC-123668	-3.37815		TCMDC-124694	-19.2012		TCMDC-125707	-44.9901		TCMDC-132157	-1.7593		TCMDC-133165	6.8398		TCMDC-134169	-47.6482		TCMDC-135176	3.9273		TCMDC-136191	95.5519		TCMDC-137201	116.865		TCMDC-138249	-9.29727		TCMDC-139272	8.32878		TCMDC-140280	58.5735		TCMDC-141286	1.88413		TCMDC-142302	48.1348
	TCMDC-123669	-71.6395		TCMDC-124695	88.101		TCMDC-125708	-0.162561		TCMDC-132158	-23.6931		TCMDC-133166	-1.92813		TCMDC-134170	-34.042		TCMDC-135177	4.46517		TCMDC-136192	107.381		TCMDC-137202	4.44597		TCMDC-138250	36.4197		TCMDC-139273	35.0576		TCMDC-140281	32.6345		TCMDC-141287	-25.1091		TCMDC-142303	-5.98949
	TCMDC-123670	-7.95398		TCMDC-124696	29.0245		TCMDC-125709	14.4477		TCMDC-132159	-12.1741		TCMDC-133167	2.87968		TCMDC-134171	19.9945		TCMDC-135178	6.28521		TCMDC-136193	104.344		TCMDC-137203	-4.82377		TCMDC-138251	-11.8764		TCMDC-139274	-28.121		TCMDC-140282	-33.3706		TCMDC-141288	-32.1746		TCMDC-142304	-3.60111
	TCMDC-123671	-141.487		TCMDC-124697	44.3832		TCMDC-125710	27.72		TCMDC-132160	19.3414		TCMDC-133168	-6.53562		TCMDC-134172	-9.49046		TCMDC-135179	1.21922		TCMDC-136194	88.4595		TCMDC-137204	15.9614		TCMDC-138252	6.74889		TCMDC-139275	73.4688		TCMDC-140283	16.889		TCMDC-141289	43.6368		TCMDC-142305	-1.82463
	TCMDC-123672	2.22574		TCMDC-124698	58.01		TCMDC-125711	55.0019		TCMDC-132161	5.17527		TCMDC-133169	-0.513779		TCMDC-134173	-40.9933		TCMDC-135180	37.3427		TCMDC-136195	98.0592		TCMDC-137205	10.329		TCMDC-138253	-22.0938		TCMDC-139276	8.68912		TCMDC-140284	61.3216		TCMDC-141290	-1.61429		TCMDC-142306	59.214
	TCMDC-123673	-116.194		TCMDC-124699	-28.2238		TCMDC-125712	-20.456		TCMDC-132162	2.72458		TCMDC-133170	11.6111		TCMDC-134174	-29.1817		TCMDC-135181	-45.7924		TCMDC-136196	35.1303		TCMDC-137208	-16.4794		TCMDC-138254	47.5655		TCMDC-139277	-0.0656873		TCMDC-140285	31.2464		TCMDC-141291	-28.4126		TCMDC-142307	-127.308
	TCMDC-123674	-87.0158		TCMDC-124700	26.6377		TCMDC-125713	-13.8771		TCMDC-132163	90.2852		TCMDC-133171	-9.85521		TCMDC-134175	-12.091		TCMDC-135182	-67.69		TCMDC-136197	-4.55931		TCMDC-137209	-4.0596		TCMDC-138255	110.233		TCMDC-139278	113.58		TCMDC-140286	18.3543		TCMDC-141292	107.327		TCMDC-142308	-66.9776
	TCMDC-123675	47.573		TCMDC-124701	26.1188		TCMDC-125714	-75.1751		TCMDC-132164	-17.4529		TCMDC-133172	-6.09851		TCMDC-134176	30.5847		TCMDC-135183	-120.055		TCMDC-136198	-10.7677		TCMDC-137210	-10.6297		TCMDC-138256	65.9473		TCMDC-139279	26.1522		TCMDC-140287	56.0013		TCMDC-141293	23.3541		TCMDC-142309	5.25898
	TCMDC-123676	7.00536		TCMDC-124702	54.5096		TCMDC-125715	-42.4093		TCMDC-132165	-3.75214		TCMDC-133173	-100.244		TCMDC-134177	42.1371		TCMDC-135184	93.9416		TCMDC-136199	-20.2639		TCMDC-137211	3.89087		TCMDC-138257	6.97062		TCMDC-139280	14.2982		TCMDC-140288	64.7786		TCMDC-141294	25.1078		TCMDC-142310	91.602
	TCMDC-123677	3.90289		TCMDC-124703	15.64		TCMDC-125716	20.8453		TCMDC-132166	-13.7163		TCMDC-133174	10.1807		TCMDC-134178	-7.09522		TCMDC-135185	10.3173		TCMDC-136200	6.41408		TCMDC-137212	61.2743		TCMDC-138258	-21.8542		TCMDC-139281	17.0369		TCMDC-140289	107.502		TCMDC-141295	-32.4429		TCMDC-142311	47.9607
	TCMDC-123678	69.5689		TCMDC-124704	-26.212		TCMDC-125717	30.0146		TCMDC-132167	-9.71663		TCMDC-133175	74.5581		TCMDC-134179	52.4803		TCMDC-135186	-75.1697		TCMDC-136201	14.9111		TCMDC-137213	18.8312		TCMDC-138259	-8.95023		TCMDC-139282	10.4739		TCMDC-140290	74.5076		TCMDC-141296	89.1032		TCMDC-142312	5.10022
	TCMDC-123679	-23.4426		TCMDC-124705	-12.693		TCMDC-125718	-11.2083		TCMDC-132168	-25.5666		TCMDC-133176	-22.3702		TCMDC-134180	94.0594		TCMDC-135187	35.8961		TCMDC-136202	-12.091		TCMDC-137214	-8.13167		TCMDC-138260	93.1882		TCMDC-139283	-122.104		TCMDC-140291	44.5355		TCMDC-141297	-77.4941		TCMDC-142313	43.569
	TCMDC-123680	116.955		TCMDC-124706	21.3452		TCMDC-125719	82.9779		TCMDC-132169	-38.5592		TCMDC-133177	12.1169		TCMDC-134181	13.9233		TCMDC-135188	-9.82338		TCMDC-136203	28.7407		TCMDC-137215	2.0687		TCMDC-138261	16.0615		TCMDC-139284	-173.428		TCMDC-140292	28.2389		TCMDC-141298	48.0361		TCMDC-142314	39.9545
	TCMDC-123681	-150.662		TCMDC-124707	-20.124		TCMDC-125720	14.4523		TCMDC-132170	2.76204		TCMDC-133178	-4.16406		TCMDC-134182	2.83372		TCMDC-135189	-0.562711		TCMDC-136204	27.6014		TCMDC-137216	29.4284		TCMDC-138262	-48.8394		TCMDC-139285	-190.147		TCMDC-140293	19.8309		TCMDC-141299	-88.0929		TCMDC-142315	42.0331
	TCMDC-123682	23.0403		TCMDC-124708	-0.447529		TCMDC-125721	-38.0968		TCMDC-132171	95.3666		TCMDC-133179	-25.807		TCMDC-134183	-16.2909		TCMDC-135190	-94.1777		TCMDC-136205	109.172		TCMDC-137217	-89.0651		TCMDC-138264	2.74323		TCMDC-139286	99.0359		TCMDC-140294	-21.4873		TCMDC-141300	90.3336		TCMDC-142316	-5.56674
	TCMDC-123683	43.8381		TCMDC-124709	-4.90985		TCMDC-125722	17.6079		TCMDC-132172	92.5871		TCMDC-133180	-47.402		TCMDC-134184	-4.56595		TCMDC-135191	20.045		TCMDC-136206	100.745		TCMDC-137218	15.8904		TCMDC-138265	0.149399		TCMDC-139287	73.3707		TCMDC-140295	-19.5698		TCMDC-141301	106.229		TCMDC-142317	14.8294
	TCMDC-123684	-34.3244		TCMDC-124710	-34.7657		TCMDC-125723	7.35625		TCMDC-132173	82.6035		TCMDC-133181	-19.1931		TCMDC-134185	1.13773		TCMDC-135192	21.2652		TCMDC-136207	-10.9762		TCMDC-137219	-17.083		TCMDC-138266	49.7559		TCMDC-139288	10.3394		TCMDC-140296	-15.309		TCMDC-141302	25.9171		TCMDC-142318	-17.0676
	TCMDC-123685	-22.1859		TCMDC-124711	-8.54196		TCMDC-125724	-1.29397		TCMDC-132174	97.2598		TCMDC-133182	-15.2019		TCMDC-134186	1.41859		TCMDC-135193	-2.16699		TCMDC-136208	114.763		TCMDC-137220	5.23946		TCMDC-138267	-9.04694		TCMDC-139289	-21.6262		TCMDC-140297	-20.2479		TCMDC-141303	21.5896		TCMDC-142319	98.8968
	TCMDC-123686	-7.17433		TCMDC-124712	-71.7587		TCMDC-125725	107.001		TCMDC-132175	23.6542		TCMDC-133183	78.4693		TCMDC-134187	-20.575		TCMDC-135194	4.24165		TCMDC-136209	19.6558		TCMDC-137221	5.95956		TCMDC-138268	-3.55191		TCMDC-139290	5.12459		TCMDC-140298	2.76204		TCMDC-141304	-71.7587		TCMDC-142320	-32.5498
	TCMDC-123687	84.8379		TCMDC-124713	-11.1363		TCMDC-125726	57.0701		TCMDC-132176	0.607193		TCMDC-133184	-26.8872		TCMDC-134188	10.7484		TCMDC-135195	21.0586		TCMDC-136210	110.302		TCMDC-137222	-37.5194		TCMDC-138269	92.3795		TCMDC-139291	-17.2587		TCMDC-140299	10.6235		TCMDC-141305	51.6569		TCMDC-142321	28.1765
	TCMDC-123688	10.722		TCMDC-124714	32.4126		TCMDC-125727	32.823		TCMDC-132177	-14.601		TCMDC-133185	-67.7784		TCMDC-134189	-9.30529		TCMDC-135196	90.2071		TCMDC-136211	30.052		TCMDC-137223	19.9073		TCMDC-138270	4.42494		TCMDC-139292	55.1157		TCMDC-140300	-49.1612		TCMDC-141306	29.2807		TCMDC-142322	101.148
	TCMDC-123689	47.6346		TCMDC-124715	12.4205		TCMDC-125728	-0.144395		TCMDC-132178	-17.9511		TCMDC-133186	-8.56941		TCMDC-134190	63.9797		TCMDC-135197	87.8585		TCMDC-136212	-48.5168		TCMDC-137224	44.3196		TCMDC-138271	11.9536		TCMDC-139293	-18.891		TCMDC-140301	-22.3188		TCMDC-141307	13.4592		TCMDC-142323	-12.6225
	TCMDC-123690	33.3183		TCMDC-124716	77.0656		TCMDC-125729	72.0665		TCMDC-132179	54.9605		TCMDC-133187	-14.3679		TCMDC-134191	-33.7732		TCMDC-135198	56.9263		TCMDC-136213	14.8992		TCMDC-137225	2.51403		TCMDC-138272	3.78996		TCMDC-139294	-24.4334		TCMDC-140302	49.5806		TCMDC-141308	9.94614		TCMDC-142324	28.5512
	TCMDC-123691	120.959		TCMDC-124717	46.7884		TCMDC-125730	2.29413		TCMDC-132180	28.0075		TCMDC-133188	30.1535		TCMDC-134192	-60.6824		TCMDC-135199	78.2295		TCMDC-136214	16.2833		TCMDC-137226	6.15793		TCMDC-138273	7.48717		TCMDC-139295	11.4578		TCMDC-140303	18.1845		TCMDC-141309	-4.93302		TCMDC-142325	50.7548
	TCMDC-123692	2.54815		TCMDC-124718	-11.4206		TCMDC-125731	16.3681		TCMDC-132181	91.3513		TCMDC-133189	17.89		TCMDC-134193	103.042		TCMDC-135200	-6.17186		TCMDC-136215	-36.3374		TCMDC-137227	57.4421		TCMDC-138274	9.87101		TCMDC-139296	-42.3784		TCMDC-140304	-68.0947		TCMDC-141310	-15.0475		TCMDC-142326	78.904
	TCMDC-123693	77.6134		TCMDC-124719	58.089		TCMDC-125732	-3.62675		TCMDC-132182	81.1167		TCMDC-133190	-5.7984		TCMDC-134194	61.6209		TCMDC-135201	29.5363		TCMDC-136216	116.713		TCMDC-137228	-4.16406		TCMDC-138275	1.90775		TCMDC-139297	0.220948		TCMDC-140305	71.8694		TCMDC-141311	5.47961		TCMDC-142327	41.8703
	TCMDC-123694	-9.12089		TCMDC-124720	-4.62401		TCMDC-125733	-18.4983		TCMDC-132183	-1.12683		TCMDC-133191	-49.9688		TCMDC-134195	6.50767		TCMDC-135202	11.9035		TCMDC-136217	20.4024		TCMDC-137229	25.447		TCMDC-138276	11.3738		TCMDC-139298	16.4199		TCMDC-140306	38.3164		TCMDC-141312	121.177		TCMDC-142328	26.7132
	TCMDC-123695	-24.4295		TCMDC-124721	2.56194		TCMDC-125734	-6.83434		TCMDC-132184	18.993		TCMDC-133192	2.35804		TCMDC-134196	-27.2872		TCMDC-135203	21.4455		TCMDC-136218	33.3219		TCMDC-137230	-82.7682		TCMDC-138277	-85.5021		TCMDC-139299	-28.0655		TCMDC-140307	-141.553		TCMDC-141313	76.8544		TCMDC-142329	-26.0216
	TCMDC-123696	25.6516		TCMDC-124722	-1.90038		TCMDC-125735	-6.33315		TCMDC-132185	12.213		TCMDC-133193	-45.8902		TCMDC-134197	-0.475524		TCMDC-135204	0.579151		TCMDC-136219	26.0536		TCMDC-137231	-22.5392		TCMDC-138278	-32.3654		TCMDC-139300	-15.7684		TCMDC-140308	-7.14987		TCMDC-141314	6.01399		TCMDC-142330	93.6478
	TCMDC-123697	23.5514		TCMDC-124723	5.36386		TCMDC-125736	-19.4152		TCMDC-132186	-0.343754		TCMDC-133194	-35.1045		TCMDC-134198	36.4392		TCMDC-135205	28.03		TCMDC-136220	11.9222		TCMDC-137232	-11.7012		TCMDC-138280	2.75776		TCMDC-139301	16.8784		TCMDC-140309	-7.99594		TCMDC-141315	14.0428		TCMDC-142331	-52.7078
	TCMDC-123698	17.7195		TCMDC-124724	10.4488		TCMDC-125737	0.747221		TCMDC-132187	59.6382		TCMDC-133195	-34.9568		TCMDC-134199	-14.7918		TCMDC-135206	89.313		TCMDC-136221	80.9628		TCMDC-137233	16.0305		TCMDC-138281	10.37		TCMDC-139302	9.44391		TCMDC-140310	-1.90038		TCMDC-141316	88.0705		TCMDC-142332	57.654
	TCMDC-123699	30.4259		TCMDC-124725	4.01479		TCMDC-125738	0.372528		TCMDC-132188	-24.8671		TCMDC-133196	-20.2099		TCMDC-134200	3.3205		TCMDC-135207	32.8671		TCMDC-136222	-32.5356		TCMDC-137234	-8.61203		TCMDC-138282	41.5604		TCMDC-139303	-22.5049		TCMDC-140311	104.997		TCMDC-141317	107.011		TCMDC-142333	31.3133
	TCMDC-123700	70.9477		TCMDC-124726	23.3169		TCMDC-125739	-2.66474		TCMDC-132189	100.52		TCMDC-133197	-38.0049		TCMDC-134201	-15.7363		TCMDC-135208	-25.4752		TCMDC-136223	14.4234		TCMDC-137236	9.89107		TCMDC-138283	16.505		TCMDC-139304	29.2401		TCMDC-140312	-4.20995		TCMDC-141318	122.585		TCMDC-142334	32.7067
	TCMDC-123701	103.669		TCMDC-124727	63.2063		TCMDC-125740	8.04673		TCMDC-132190	21.5896		TCMDC-133198	83.6897		TCMDC-134202	-14.487		TCMDC-135209	82.1449		TCMDC-136224	-9.47921		TCMDC-137237	-19.8586		TCMDC-138284	76.2749		TCMDC-139305	20.3357		TCMDC-140313	5.95366		TCMDC-141319	92.9603		TCMDC-142335	8.32944
	TCMDC-123702	28.2926		TCMDC-124728	-11.8864		TCMDC-125741	-62.6782		TCMDC-132191	5.83839		TCMDC-133199	24.3528		TCMDC-134203	3.5513		TCMDC-135210	12.1681		TCMDC-136225	97.539		TCMDC-137238	-12.985		TCMDC-138285	55.3076		TCMDC-139306	-53.6092		TCMDC-140314	-36.6399		TCMDC-141320	98.3014		TCMDC-142336	-25.6995
	TCMDC-123703	38.6031		TCMDC-124729	-17.3907		TCMDC-125742	-21.8792		TCMDC-132192	-7.48871		TCMDC-133200	0.164024		TCMDC-134204	10.0337		TCMDC-135211	24.2918		TCMDC-136226	1.24084		TCMDC-137239	60.0198		TCMDC-138286	111.388		TCMDC-139307	-14.2351		TCMDC-140315	-37.307		TCMDC-141321	85.0283		TCMDC-142337	98.8222
	TCMDC-123704	43.102		TCMDC-124730	-26.9159		TCMDC-125743	-20.6012		TCMDC-132193	-16.4565		TCMDC-133201	-21.2744		TCMDC-134205	-12.5974		TCMDC-135212	23.9588		TCMDC-136227	6.84007		TCMDC-137240	11.2086		TCMDC-138287	-55.415		TCMDC-139308	-72.7898		TCMDC-140316	24.1715		TCMDC-141322	-67.1699		TCMDC-142338	28.2481
	TCMDC-123705	-10.7897		TCMDC-124731	12.345		TCMDC-125744	5.29884		TCMDC-132194	0.272254		TCMDC-133202	-7.67374		TCMDC-134206	10.7023		TCMDC-135213	-4.71594		TCMDC-136228	28.3784		TCMDC-137241	54.4751		TCMDC-138288	4.03107		TCMDC-139309	31.5392		TCMDC-140317	-52.5473		TCMDC-141323	13.373		TCMDC-142339	35.2587
	TCMDC-123706	-6.51485		TCMDC-124732	4.90417		TCMDC-125745	-21.4837		TCMDC-132195	9.45041		TCMDC-133203	-14.4163		TCMDC-134207	8.9433		TCMDC-135214	33.2322		TCMDC-136229	-11.6756		TCMDC-137242	-1.62714		TCMDC-138289	85.5906		TCMDC-139310	-17.0403		TCMDC-140318	-18.6388		TCMDC-141324	-7.7093		TCMDC-142341	5.52638
	TCMDC-123707	15.7835		TCMDC-124733	-10.3704		TCMDC-125746	-15.2907		TCMDC-132196	-0.768105		TCMDC-133204	-4.89137		TCMDC-134208	87.4073		TCMDC-135215	-11.3535		TCMDC-136230	-32.1965		TCMDC-137243	-2.24222		TCMDC-138290	45.5516		TCMDC-139311	-48.3076		TCMDC-140319	-27.6728		TCMDC-141325	0.637739		TCMDC-142342	5.10633
	TCMDC-123708	7.42449		TCMDC-124734	53.6114		TCMDC-125747	-30.0992		TCMDC-132197	5.46474		TCMDC-133205	10.0218		TCMDC-134209	3.23542		TCMDC-135216	60.6275		TCMDC-136231	-48.3858		TCMDC-137244	-16.6385		TCMDC-138292	8.47552		TCMDC-139312	-82.6014		TCMDC-140320	0.708502		TCMDC-141326	67.5146
	TCMDC-123709	-35.2512		TCMDC-124735	9.48027		TCMDC-125748	16.5864		TCMDC-132198	-10.478		TCMDC-133206	15.4433		TCMDC-134210	43.5376		TCMDC-135217	-109.872		TCMDC-136232	-89.7484		TCMDC-137245	7.07388		TCMDC-138293	-25.8583		TCMDC-139313	-123.457		TCMDC-140321	-2.37845		TCMDC-141327	62.9808
	TCMDC-123710	82.4879		TCMDC-124736	-16.4288		TCMDC-125749	-6.75637		TCMDC-132199	-28.5059		TCMDC-133207	-12.4455		TCMDC-134211	33.2322		TCMDC-135218	27.8479		TCMDC-136233	-49.7658		TCMDC-137246	-47.1583		TCMDC-138294	-17.4113		TCMDC-139314	15.9859		TCMDC-140322	15.0553		TCMDC-141328	30.3177
	TCMDC-123711	29.3413		TCMDC-124737	-18.3248		TCMDC-125750	-68.8171		TCMDC-132200	-70.4633		TCMDC-133208	8.03718		TCMDC-134212	-0.799188		TCMDC-135219	27.3872		TCMDC-136234	-15.0244		TCMDC-137247	65.5322		TCMDC-138295	-25.2997		TCMDC-139315	78.1899		TCMDC-140323	-53.1824		TCMDC-141329	62.8577
	TCMDC-123712	37.2539		TCMDC-124738	-0.966403		TCMDC-125751	2.13185		TCMDC-132201	3.67959		TCMDC-133209	-24.8251		TCMDC-134213	22.1259		TCMDC-135220	64.2427		TCMDC-136235	-38.4336		TCMDC-137248	-16.2424		TCMDC-138297	-47.1324		TCMDC-139316	-21.096		TCMDC-140324	-6.92223		TCMDC-141330	6.03976
	TCMDC-123713	62.4265		TCMDC-124739	86.0982		TCMDC-125752	132.167		TCMDC-132202	-50.5264		TCMDC-133210	-6.28222		TCMDC-134214	18.3238		TCMDC-135221	3.05721		TCMDC-136236	39.187		TCMDC-137249	9.10665		TCMDC-138298	75.385		TCMDC-139317	-2.68412		TCMDC-140325	18.6715		TCMDC-141331	81.2225
	TCMDC-123714	-87.7753		TCMDC-124740	40.3044		TCMDC-125753	32.791		TCMDC-132203	-7.27645		TCMDC-133211	22.0869		TCMDC-134215	11.7017		TCMDC-135222	46.4879		TCMDC-136237	-59.9046		TCMDC-137250	-48.5329		TCMDC-138299	0.799736		TCMDC-139318	54.8642		TCMDC-140326	-57.1344		TCMDC-141332	28.7178
	TCMDC-123715	-27.2399		TCMDC-124741	52.7057		TCMDC-125754	-11.8025		TCMDC-132204	-2.66463		TCMDC-133212	-2.11296		TCMDC-134216	-40.1469		TCMDC-135223	16.8438		TCMDC-136238	38.0451		TCMDC-137251	14.2719		TCMDC-138300	70.8766		TCMDC-139319	82.3419		TCMDC-140327	-34.086		TCMDC-141333	-112.107
	TCMDC-123716	-20.1429		TCMDC-124742	24.5622		TCMDC-125755	75.545		TCMDC-132205	-28.7339		TCMDC-133213	-5.01331		TCMDC-134217	48.979		TCMDC-135224	92.7841		TCMDC-136239	-63.8375		TCMDC-137252	-250.172		TCMDC-138301	14.8515		TCMDC-139320	-2.63287		TCMDC-140328	0.867133		TCMDC-141334	-68.4644
	TCMDC-123717	11.8419		TCMDC-124743	60.3655		TCMDC-125756	-4.82377		TCMDC-132206	43.9904		TCMDC-133214	-52.3718		TCMDC-134218	-33.0712		TCMDC-135225	15.7372		TCMDC-136240	35.7471		TCMDC-137253	108.171		TCMDC-138302	69.1189		TCMDC-139321	12.2805		TCMDC-140329	67.1713		TCMDC-141335	-21.2695
	TCMDC-123718	-35.8593		TCMDC-124744	-3.80173		TCMDC-125757	95.6572		TCMDC-132207	28.9207		TCMDC-133215	-35.2338		TCMDC-134219	-68.6524		TCMDC-135226	61.0636		TCMDC-136241	10.1604		TCMDC-137254	-32.1277		TCMDC-138304	79.9245		TCMDC-139322	28.2988		TCMDC-140330	-2.36339		TCMDC-141336	21.9333
	TCMDC-123719	-63.9363		TCMDC-124745	-11.8864		TCMDC-125758	102.312		TCMDC-132208	34.4336		TCMDC-133216	-18.6994		TCMDC-134220	-28.4029		TCMDC-135227	39.1887		TCMDC-136242	103.029		TCMDC-137255	104.747		TCMDC-138305	99.1684		TCMDC-139323	13.5013		TCMDC-140331	7.67347		TCMDC-141337	106.678
	TCMDC-123720	-0.30505		TCMDC-124746	17.9206		TCMDC-125759	-2.76064		TCMDC-132209	-31.5508		TCMDC-133217	-11.3668		TCMDC-134221	19.0793		TCMDC-135228	91.4065		TCMDC-136243	0.831025		TCMDC-137257	12.0559		TCMDC-138306	24.7761		TCMDC-139324	-20.3016		TCMDC-140332	-45.3942		TCMDC-141338	-4.53237
	TCMDC-123721	22.717		TCMDC-124747	-63.383		TCMDC-125760	-10.5554		TCMDC-132210	61.0741		TCMDC-133218	-7.27922		TCMDC-134222	28.354		TCMDC-135229	97.3436		TCMDC-136244	103.643		TCMDC-137259	114.287		TCMDC-138307	-31.9122		TCMDC-139325	-23.4437		TCMDC-140333	-87.9296		TCMDC-141339	43.2407
	TCMDC-123722	-60.2408		TCMDC-124748	47.3927		TCMDC-125761	0.461189		TCMDC-132211	56.6748		TCMDC-133219	69.1425		TCMDC-134223	24.5209		TCMDC-135230	35.0567		TCMDC-136245	103.513		TCMDC-137260	108.652		TCMDC-138308	71.4977		TCMDC-139326	-66.6801		TCMDC-140334	-8.72714		TCMDC-141340	60.4602
	TCMDC-123723	-56.6657		TCMDC-124749	4.32221		TCMDC-125762	61.262		TCMDC-132212	102.36		TCMDC-133220	7.69557		TCMDC-134224	16.2175		TCMDC-135231	-30.5017		TCMDC-136246	20.7446		TCMDC-137261	115.735		TCMDC-138309	96.1483		TCMDC-139327	-26.766		TCMDC-140335	-7.32712		TCMDC-141341	-19.3345
	TCMDC-123724	45.6721		TCMDC-124750	20.2742		TCMDC-125763	1.46304		TCMDC-132213	49.7158		TCMDC-133221	23.864		TCMDC-134225	17.6709		TCMDC-135232	32.9037		TCMDC-136247	-44.448		TCMDC-137262	-6.983		TCMDC-138310	-11.1667		TCMDC-139328	-28.1437		TCMDC-140336	6.61303		TCMDC-141342	89.1252
	TCMDC-123725	-15.6327		TCMDC-124751	3.56473		TCMDC-125764	22.7488		TCMDC-132214	81.33		TCMDC-133222	-13.0414		TCMDC-134226	16.799		TCMDC-135233	25.4627		TCMDC-136248	79.6242		TCMDC-137263	12.6956		TCMDC-138311	-15.544		TCMDC-139329	70.3762		TCMDC-140337	3.25333		TCMDC-141343	21.6215
	TCMDC-123726	9.60225		TCMDC-124752	9.3073		TCMDC-125765	-25.805		TCMDC-132215	70.8855		TCMDC-133223	-19.6753		TCMDC-134227	77.0554		TCMDC-135234	107.608		TCMDC-136249	82.8225		TCMDC-137264	7.48238		TCMDC-138312	21.1453		TCMDC-139330	-42.063		TCMDC-140338	59.8648		TCMDC-141344	100.307
	TCMDC-123727	-23.7832		TCMDC-124753	14.1001		TCMDC-125766	-38.8243		TCMDC-132216	86.0982		TCMDC-133224	-27.7903		TCMDC-134228	62.6305		TCMDC-135235	96.2736		TCMDC-136250	5.08413		TCMDC-137265	67.3166		TCMDC-138315	-1.63252		TCMDC-139331	-18.697		TCMDC-140339	26.2807		TCMDC-141345	89.6046
	TCMDC-123728	11.3165		TCMDC-124754	32.0851		TCMDC-125767	17.1324		TCMDC-132217	90.4984		TCMDC-133225	-8.03657		TCMDC-134229	-25.6734		TCMDC-135236	79.044		TCMDC-136251	-16.9643		TCMDC-137266	80.7572		TCMDC-138316	117.168		TCMDC-139332	45.3586		TCMDC-140340	94.5467		TCMDC-141346	-12.0703
	TCMDC-123729	113.098		TCMDC-124755	-21.0987		TCMDC-125768	-44.1176		TCMDC-132218	98.1743		TCMDC-133226	-1.10683		TCMDC-134230	96.4227		TCMDC-135238	-99.0358		TCMDC-136252	75.573		TCMDC-137267	10.4962		TCMDC-138317	61.3997		TCMDC-139333	-7.28538		TCMDC-140341	-56.203		TCMDC-141347	95.3565
	TCMDC-123730	79.0711		TCMDC-124756	54.7161		TCMDC-125769	115.719		TCMDC-132219	107.321		TCMDC-133227	-33.0606		TCMDC-134231	-2.0693		TCMDC-135239	15.3824		TCMDC-136253	-52.5409		TCMDC-137268	51.4541		TCMDC-138318	-16.7447		TCMDC-139334	98.6947		TCMDC-140342	-2.34243		TCMDC-141348	4.76333
	TCMDC-123731	8.73348		TCMDC-124757	58.3928		TCMDC-125770	16.088		TCMDC-132220	17.0045		TCMDC-133228	-36.3187		TCMDC-134232	8.82623		TCMDC-135240	-5.00508		TCMDC-136254	10.7543		TCMDC-137269	73.6794		TCMDC-138319	1.65235		TCMDC-139335	102.479		TCMDC-140343	58.984		TCMDC-141349	97.9611
	TCMDC-123732	-97.9803		TCMDC-124758	44.129		TCMDC-125772	-32.2788		TCMDC-132221	86.8737		TCMDC-133229	80.2745		TCMDC-134233	22.4915		TCMDC-135241	4.56342		TCMDC-136255	-20.9404		TCMDC-137270	-22.8722		TCMDC-138320	53.5406		TCMDC-139336	120.612		TCMDC-140344	98.4702		TCMDC-141350	98.7769
	TCMDC-123733	-4.10796		TCMDC-124759	26.6121		TCMDC-125773	-2.75196		TCMDC-132222	88.1675		TCMDC-133230	-14.9663		TCMDC-134234	36.3013		TCMDC-135242	23.7119		TCMDC-136256	4.22603		TCMDC-137274	110.599		TCMDC-138321	113.623		TCMDC-139337	92.0586		TCMDC-140345	70.1917		TCMDC-141351	45.6959
	TCMDC-123734	8.06475		TCMDC-124760	55.1011		TCMDC-125774	-17.6044		TCMDC-132223	101.159		TCMDC-133231	-4.74856		TCMDC-134235	31.5107		TCMDC-135243	58.6349		TCMDC-136257	1.83552		TCMDC-137276	-3.80429		TCMDC-138322	-8.25896		TCMDC-139338	20.8176		TCMDC-140346	67.7951		TCMDC-141352	-103.554
	TCMDC-123735	31.3298		TCMDC-124761	0.79853		TCMDC-125775	-9.29727		TCMDC-132224	105.668		TCMDC-133232	3.12801		TCMDC-134236	32.1871		TCMDC-135244	130.495		TCMDC-136258	66.1914		TCMDC-137277	17.2797		TCMDC-138323	-0.850129		TCMDC-139339	22.4552		TCMDC-140347	61.9859		TCMDC-141353	-5.72817
	TCMDC-123736	-201.937		TCMDC-124762	14.1847		TCMDC-125776	-38.4336		TCMDC-132225	105.85		TCMDC-133233	-44.9968		TCMDC-134237	15.8363		TCMDC-135245	4.24535		TCMDC-136259	97.7479		TCMDC-137279	19.112		TCMDC-138324	26.3862		TCMDC-139340	66.8534		TCMDC-140348	17.7131		TCMDC-141354	41.9688
	TCMDC-123737	-0.943276		TCMDC-124763	18.5433		TCMDC-125777	86.8569		TCMDC-132226	103.984		TCMDC-133234	-5.8734		TCMDC-134238	-1.57586		TCMDC-135246	51.0827		TCMDC-136260	59.1551		TCMDC-137280	22.1825		TCMDC-138325	-11.0534		TCMDC-139341	-3.61483		TCMDC-140349	-35.5227		TCMDC-141355	54.4126
	TCMDC-123738	34.7482		TCMDC-124764	-6.21158		TCMDC-125778	104.014		TCMDC-132227	101.799		TCMDC-133235	-6.68912		TCMDC-134239	-0.332132		TCMDC-135247	-20.6675		TCMDC-136261	-0.759595		TCMDC-137281	121.907		TCMDC-138326	1.08086		TCMDC-139342	15.4351		TCMDC-140350	-5.91807		TCMDC-141356	22.3804
	TCMDC-123739	84.9032		TCMDC-124765	56.256		TCMDC-125779	44.2157		TCMDC-132228	101.586		TCMDC-133236	-3.50304		TCMDC-134240	-0.958286		TCMDC-135248	-43.0212		TCMDC-136262	1.22995		TCMDC-137282	101.807		TCMDC-138327	35.4771		TCMDC-139343	-1.40332		TCMDC-140351	-28.2299		TCMDC-141357	111.263
	TCMDC-123740	3.17397		TCMDC-124766	53.5611		TCMDC-125780	11.2643		TCMDC-132229	60.0532		TCMDC-133237	3.70549		TCMDC-134241	-1.57586		TCMDC-135250	-78.6528		TCMDC-136263	23.5314		TCMDC-137283	15.5998		TCMDC-138328	-10.4045		TCMDC-139344	-1.77054		TCMDC-140352	52.3601		TCMDC-141358	109.693
	TCMDC-123741	-71.4165		TCMDC-124767	53.7229		TCMDC-125781	36.3031		TCMDC-132230	103.463		TCMDC-133238	-3.73106		TCMDC-134242	-9.71663		TCMDC-135251	-27.4356		TCMDC-136264	5.58061		TCMDC-137284	-12.5454		TCMDC-138329	-1.26203		TCMDC-139345	-42.2228		TCMDC-140353	-7.20963		TCMDC-141359	35.5228
	TCMDC-123742	47.1014		TCMDC-124768	-49.4292		TCMDC-125782	-9.10408		TCMDC-132231	68.6128		TCMDC-133239	36.1024		TCMDC-134243	-9.42198		TCMDC-135252	-55.0768		TCMDC-136265	55.1039		TCMDC-137285	-16.3319		TCMDC-138330	-7.90039		TCMDC-139346	6.61473		TCMDC-140354	-13.8327		TCMDC-141360	38.6256
	TCMDC-123743	65.5385		TCMDC-124769	24.4584		TCMDC-125783	10.0323		TCMDC-132232	57.5276		TCMDC-133240	1.32818		TCMDC-134244	20.8113		TCMDC-135253	67.8854		TCMDC-136266	-8.42641		TCMDC-137286	-7.80474		TCMDC-138331	-54.0128		TCMDC-139347	3.22279		TCMDC-140355	118.233		TCMDC-141361	27.1889
	TCMDC-123744	73.4493		TCMDC-124770	1.31469		TCMDC-125784	10.7945		TCMDC-132233	71.0126		TCMDC-133241	3.68098		TCMDC-134245	16.2886		TCMDC-135254	45.1721		TCMDC-136267	-46.928		TCMDC-137287	-6.13497		TCMDC-138332	-3.79195		TCMDC-139348	26.8508		TCMDC-140356	23.3245		TCMDC-141362	95.4533
	TCMDC-123745	62.2369		TCMDC-124771	-11.848		TCMDC-125785	28.3144		TCMDC-132234	69.4967		TCMDC-133242	1.32188		TCMDC-134246	-1.46279		TCMDC-135255	-37.9883		TCMDC-136268	-5.84382		TCMDC-137288	41.0623		TCMDC-138333	50.9578		TCMDC-139349	24.2205		TCMDC-140357	8.34297		TCMDC-141363	102.676
	TCMDC-123746	24.7687		TCMDC-124772	-4.58424		TCMDC-125786	-22.7468		TCMDC-132235	73.076		TCMDC-133243	-2.29353		TCMDC-134247	-10.6212		TCMDC-135256	73.8851		TCMDC-136269	0.824559		TCMDC-137289	-20.2598		TCMDC-138334	113.258		TCMDC-139350	4.30358		TCMDC-140358	4.44597		TCMDC-141364	15.9774
	TCMDC-123747	-37.6546		TCMDC-124773	-81.0962		TCMDC-125787	60.8015		TCMDC-132236	50.9578		TCMDC-133244	-27.4764		TCMDC-134248	11.9057		TCMDC-135257	-19.7575		TCMDC-136270	88.7926		TCMDC-137290	-38.1412		TCMDC-138335	93.4556		TCMDC-139351	4.67133		TCMDC-140359	26.1048		TCMDC-141365	-42.3939
	TCMDC-123748	31.5513		TCMDC-124774	-4.45262		TCMDC-125788	-16.1066		TCMDC-132237	105.211		TCMDC-133245	-21.2857		TCMDC-134249	57.6663		TCMDC-135258	-2.16331		TCMDC-136271	0.461189		TCMDC-137291	2.33193		TCMDC-138336	105.508		TCMDC-139352	-27.771		TCMDC-140360	30.4489		TCMDC-141366	-44.1039
	TCMDC-123749	91.0109		TCMDC-124775	-0.932725		TCMDC-125789	52.3628		TCMDC-132238	104.784		TCMDC-133246	-3.32024		TCMDC-134250	36.1759		TCMDC-135259	69.6176		TCMDC-136272	93.2644		TCMDC-137293	-0.429352		TCMDC-138337	1.92259		TCMDC-139353	26.7818		TCMDC-140361	89.9022		TCMDC-141367	91.4718
	TCMDC-123750	-5.62238		TCMDC-124776	110.095		TCMDC-125790	78.8265		TCMDC-132239	62.9931		TCMDC-133247	-12.9434		TCMDC-134251	81.7889		TCMDC-135260	59.4079		TCMDC-136273	86.0208		TCMDC-137294	0.678193		TCMDC-138338	-2.55278		TCMDC-139354	1.36602		TCMDC-140362	9.59273		TCMDC-141368	117.436
	TCMDC-123751	9.2543		TCMDC-124777	7.64691		TCMDC-125791	-25.0016		TCMDC-132240	108.622		TCMDC-133248	-24.6208		TCMDC-134252	-3.00721		TCMDC-135261	38.9165		TCMDC-136274	80.0506		TCMDC-137295	0.748611		TCMDC-138339	-6.49703		TCMDC-139355	10.8416		TCMDC-140363	-97.3464		TCMDC-141369	34.4711
	TCMDC-123752	24.9778		TCMDC-124778	-3.41675		TCMDC-125792	11.6006		TCMDC-132241	96.6818		TCMDC-133249	-8.23002		TCMDC-134253	2.83372		TCMDC-135262	28.6482		TCMDC-136275	16.8005		TCMDC-137296	-16.2906		TCMDC-138340	-11.2445		TCMDC-139356	-1.75121		TCMDC-140364	-22.0803		TCMDC-141370	-49.1131
	TCMDC-123753	49.4068		TCMDC-124779	-11.8628		TCMDC-125793	59.8723		TCMDC-132242	58.2601		TCMDC-133250	-9.47592		TCMDC-134254	4.56342		TCMDC-135263	-29.396		TCMDC-136276	20.0527		TCMDC-137297	-3.35694		TCMDC-138341	14.9349		TCMDC-139357	8.37194		TCMDC-140365	23.2974		TCMDC-141371	14.4477
	TCMDC-123754	9.30446		TCMDC-124780	14.1488		TCMDC-125794	113.633		TCMDC-132243	88.0276		TCMDC-133251	-14.4623		TCMDC-134255	1.36386		TCMDC-135264	64.6809		TCMDC-136277	-32.2088		TCMDC-137298	0.403331		TCMDC-138343	-51.8092		TCMDC-139358	-22.5621		TCMDC-140366	13.2104		TCMDC-141372	99.5073
	TCMDC-123755	-49.1005		TCMDC-124781	24.4584		TCMDC-125795	-5.81517		TCMDC-132244	110.328		TCMDC-133252	-20.4215		TCMDC-134256	68.0383		TCMDC-135265	4.23909		TCMDC-136278	-51.1014		TCMDC-137299	4.35857		TCMDC-138344	7.76902		TCMDC-139359	31.9617		TCMDC-140367	17.062		TCMDC-141374	31.932
	TCMDC-123756	0.418032		TCMDC-124782	9.12593		TCMDC-125796	51.3747		TCMDC-132245	84.431		TCMDC-133253	-2.4755		TCMDC-134257	16.1781		TCMDC-135266	90.5626		TCMDC-136279	-49.5138		TCMDC-137300	117.136		TCMDC-138345	108.246		TCMDC-139360	55.1101		TCMDC-140368	17.0307		TCMDC-141375	124.385
	TCMDC-123757	-41.7015		TCMDC-124783	37.495		TCMDC-125797	40.051		TCMDC-132246	50.8018		TCMDC-133254	-21.781		TCMDC-134258	4.9389		TCMDC-135267	71.6216		TCMDC-136280	-17.9301		TCMDC-137301	-2.54986		TCMDC-138346	44.2941		TCMDC-139361	36.2106		TCMDC-140369	-60.8311		TCMDC-141376	107.238
	TCMDC-123758	32.4723		TCMDC-124784	-1.02532		TCMDC-125798	24.5507		TCMDC-132247	102.012		TCMDC-133255	-29.8476		TCMDC-134259	50.2093		TCMDC-135268	68.7204		TCMDC-136281	77.4164		TCMDC-137302	-23.3069		TCMDC-138347	1.74967		TCMDC-139362	110.361		TCMDC-140370	-71.2161		TCMDC-141377	112.093
	TCMDC-123759	74.3532		TCMDC-124785	-4.07965		TCMDC-125799	71.3901		TCMDC-132248	107.873		TCMDC-133256	3.05331		TCMDC-134260	-10.4099		TCMDC-135269	19.7063		TCMDC-136282	-6.81279		TCMDC-137303	5.45274		TCMDC-138348	-37.3761		TCMDC-139363	13.6928		TCMDC-140371	-52.8108		TCMDC-141378	55.2827
	TCMDC-123760	17.5218		TCMDC-124786	34.5246		TCMDC-125800	79.9675		TCMDC-132249	105.116		TCMDC-133257	-13.7144		TCMDC-134261	7.3132		TCMDC-135270	45.2391		TCMDC-136283	-24.5283		TCMDC-137304	-2.87491		TCMDC-138349	14.1281		TCMDC-139364	-26.1016		TCMDC-140372	82.3806		TCMDC-141379	96.0735
	TCMDC-123761	-46.1287		TCMDC-124787	93.4687		TCMDC-125801	-11.696		TCMDC-132250	31.0434		TCMDC-133258	-27.3796		TCMDC-134262	5.50048		TCMDC-135271	11.8487		TCMDC-136284	3.22535		TCMDC-137305	57.3789		TCMDC-138350	25.0165		TCMDC-139365	84.7201		TCMDC-140373	-10.3418		TCMDC-141380	89.6317
	TCMDC-123762	-33.3191		TCMDC-124788	-15.6923		TCMDC-125802	108.171		TCMDC-132251	107.556		TCMDC-133259	-10.609		TCMDC-134263	18.6957		TCMDC-135272	-61.6382		TCMDC-136285	11.4052		TCMDC-137306	29.5401		TCMDC-138351	54.2995		TCMDC-139366	0.678193		TCMDC-140374	8.84082		TCMDC-141381	91.6281
	TCMDC-123763	-63.4929		TCMDC-124789	80.5101		TCMDC-125803	-124.265		TCMDC-132252	67.0442		TCMDC-133260	23.9658		TCMDC-134264	39.4391		TCMDC-135273	38.7438		TCMDC-136286	5.05829		TCMDC-137307	10.0142		TCMDC-138352	2.05368		TCMDC-139367	-6.7414		TCMDC-140375	25.2313		TCMDC-141382	-26.7026
	TCMDC-123764	29.3413		TCMDC-124790	89.9734		TCMDC-125804	12.6674		TCMDC-132253	85.4545		TCMDC-133261	-31.9934		TCMDC-134265	97.233		TCMDC-135274	60.5734		TCMDC-136287	-39.8115		TCMDC-137308	10.8878		TCMDC-138353	24.8483		TCMDC-139368	-49.1131		TCMDC-140376	33.1146		TCMDC-141383	85.8076
	TCMDC-123765	1.8642		TCMDC-124791	93.6895		TCMDC-125805	-5.45434		TCMDC-132254	75.6186		TCMDC-133262	-3.12938		TCMDC-134266	7.02426		TCMDC-135275	57.0733		TCMDC-136288	72.2517		TCMDC-137309	2.2459		TCMDC-138354	9.96656		TCMDC-139369	-6.37307		TCMDC-140377	0.799736		TCMDC-141384	-23.0499
	TCMDC-123766	-165.869		TCMDC-124792	80.7044		TCMDC-125806	15.3877		TCMDC-132255	98.814		TCMDC-133263	2.08052		TCMDC-134267	71.4205		TCMDC-135276	0.579151		TCMDC-136289	103.324		TCMDC-137310	70.9091		TCMDC-138355	87.4537		TCMDC-139370	-51.9305		TCMDC-140378	3.85268		TCMDC-141385	-8.64872
	TCMDC-123767	83.9181		TCMDC-124793	84.6258		TCMDC-125807	-56.0173		TCMDC-132256	13.2507		TCMDC-133264	-4.79143		TCMDC-134268	33.3831		TCMDC-135277	88.3136		TCMDC-136290	31.4777		TCMDC-137311	32.823		TCMDC-138356	-1.02114		TCMDC-139371	4.8951		TCMDC-140379	-9.99755		TCMDC-141386	-63.8783
	TCMDC-123768	60.0723		TCMDC-124794	73.0244		TCMDC-125808	9.60017		TCMDC-132257	102.084		TCMDC-133265	-0.352323		TCMDC-134269	2.09613		TCMDC-135278	72.6442		TCMDC-136291	12.3938		TCMDC-137312	13.6402		TCMDC-138357	26.7825		TCMDC-139372	0.507584		TCMDC-140380	99.0888		TCMDC-141387	95.6157
	TCMDC-123769	99.4318		TCMDC-124795	76.4496		TCMDC-125809	2.43841		TCMDC-132258	106.219		TCMDC-133266	-19.3428		TCMDC-134270	12.1195		TCMDC-135279	85.8883		TCMDC-136292	72.0413		TCMDC-137313	-40.9274		TCMDC-138358	87.4584		TCMDC-139373	50.8838		TCMDC-140381	13.9275		TCMDC-141388	25.035
	TCMDC-123770	63.5069		TCMDC-124796	44.0719		TCMDC-125810	59.9178		TCMDC-132259	103.718		TCMDC-133267	-0.256778		TCMDC-134271	9.28778		TCMDC-135280	-1.76316		TCMDC-136293	78.5302		TCMDC-137314	11.7849		TCMDC-138359	-1.30777		TCMDC-139374	-36.8994		TCMDC-140382	-79.121		TCMDC-141389	97.5346
	TCMDC-123771	-59.6911		TCMDC-124797	11.8322		TCMDC-125811	-260.434		TCMDC-132260	33.1154		TCMDC-133268	-1.06571		TCMDC-134272	-4.95669		TCMDC-135281	101.119		TCMDC-136294	27.5567		TCMDC-137317	103.884		TCMDC-138360	-6.37167		TCMDC-139375	74.8551		TCMDC-140383	-20.7272		TCMDC-141390	-16.3636
	TCMDC-123772	-46.477		TCMDC-124798	106.629		TCMDC-125812	-69.1786		TCMDC-132261	20.6188		TCMDC-133269	-27.0491		TCMDC-134273	41.8828		TCMDC-135282	76.372		TCMDC-136295	10.2868		TCMDC-137318	-6.983		TCMDC-138361	104.492		TCMDC-139376	20.6891		TCMDC-140384	-23.8259		TCMDC-141391	-134.348
	TCMDC-123773	69.1425		TCMDC-124799	113.426		TCMDC-125813	1.53584		TCMDC-132262	59.5284		TCMDC-133270	-42.4077		TCMDC-134274	3.33381		TCMDC-135283	73.8279		TCMDC-136296	76.6293		TCMDC-137319	108.416		TCMDC-138362	-3.43761		TCMDC-139377	129.8		TCMDC-140385	-12.9458		TCMDC-141392	55.2795
	TCMDC-123774	47.0555		TCMDC-124800	105.342		TCMDC-125814	-3.95025		TCMDC-132263	28.5371		TCMDC-133271	-42.3328		TCMDC-134275	14.8701		TCMDC-135284	61.506		TCMDC-136297	-19.9238		TCMDC-137320	27.0692		TCMDC-138363	13.4008		TCMDC-139378	63.272		TCMDC-140386	-30.9467		TCMDC-141393	-25.2304
	TCMDC-123775	71.4576		TCMDC-124801	0.845547		TCMDC-125815	25.4249		TCMDC-132264	102.911		TCMDC-133272	-3.41844		TCMDC-134276	-74.9718		TCMDC-135285	-50.1655		TCMDC-136298	-1.18603		TCMDC-137321	-44.867		TCMDC-138364	54.3195		TCMDC-139379	-0.864023		TCMDC-140387	69.079		TCMDC-141394	18.2295
	TCMDC-123777	-4.95105		TCMDC-124802	28.952		TCMDC-125816	62.0574		TCMDC-132265	101.348		TCMDC-133273	-52.7786		TCMDC-134277	-19.1874		TCMDC-135286	-39.6281		TCMDC-136299	-16.9477		TCMDC-137322	-86.9597		TCMDC-138365	58.1901		TCMDC-139380	-27.8284		TCMDC-140388	-71.0093		TCMDC-141395	28.3112
	TCMDC-123778	-3.55892		TCMDC-124803	27.6776		TCMDC-125817	27.0692		TCMDC-132266	84.7449		TCMDC-133274	-18.3144		TCMDC-134278	-13.9066		TCMDC-135287	18.985		TCMDC-136300	76.372		TCMDC-137323	42.4653		TCMDC-138366	81.7789		TCMDC-139381	-62.9372		TCMDC-140389	-179.417		TCMDC-141396	-15.832
	TCMDC-123779	32.4723		TCMDC-124804	44.3251		TCMDC-125818	63.5783		TCMDC-132267	106.277		TCMDC-133275	-0.481505		TCMDC-134279	106.042		TCMDC-135288	-31.753		TCMDC-136301	72.8243		TCMDC-137324	111.727		TCMDC-138367	61.0469		TCMDC-139382	32.9037		TCMDC-140390	-23.2312		TCMDC-141398	-5.01652
	TCMDC-123780	13.4086		TCMDC-124805	110.517		TCMDC-125819	10.001		TCMDC-132268	57.8294		TCMDC-133276	-27.2462		TCMDC-134280	19.4545		TCMDC-135289	67.8854		TCMDC-136302	105.414		TCMDC-137325	14.6989		TCMDC-138368	-18.9568		TCMDC-139383	15.6375		TCMDC-140391	-106.18		TCMDC-141399	-170.649
	TCMDC-123781	-11.9688		TCMDC-124806	99.5524		TCMDC-125820	-28.2299		TCMDC-132269	112.458		TCMDC-133277	-37.8851		TCMDC-134281	0.169109		TCMDC-135290	-12.4255		TCMDC-136303	74.1547		TCMDC-137327	54.6339		TCMDC-138369	-17.6414		TCMDC-139384	-27.3782		TCMDC-140392	2.69321		TCMDC-141400	39.2967
	TCMDC-123782	15.723		TCMDC-124807	101.566		TCMDC-125821	-3.21868		TCMDC-132270	86.2766		TCMDC-133278	-24.6218		TCMDC-134282	111.538		TCMDC-135291	-17.9537		TCMDC-136304	-26.7791		TCMDC-137328	-14.3679		TCMDC-138370	92.3795		TCMDC-139385	-13.6821		TCMDC-140393	2.03826		TCMDC-141401	32.4571
	TCMDC-123783	-26.954		TCMDC-124808	29.7003		TCMDC-125822	10.4385		TCMDC-132271	72.4739		TCMDC-133279	-60.3851		TCMDC-134283	-4.10796		TCMDC-135293	40.7299		TCMDC-136305	1.02466		TCMDC-137329	41.3151		TCMDC-138371	3.58113		TCMDC-139386	-2.66627		TCMDC-140394	31.365		TCMDC-141402	63.7036
	TCMDC-123784	0.774952		TCMDC-124809	13.2449		TCMDC-125823	10.9207		TCMDC-132272	107.13		TCMDC-133280	-66.7875		TCMDC-134284	7.42502		TCMDC-135294	-17.4993		TCMDC-136306	30.8639		TCMDC-137330	9.39613		TCMDC-138372	76.1278		TCMDC-139387	-30.3123		TCMDC-140395	21.3456		TCMDC-141403	-2.15177
	TCMDC-123785	9.20357		TCMDC-124810	-5.018		TCMDC-125824	-11.5947		TCMDC-132273	98.814		TCMDC-133281	-29.9313		TCMDC-134285	-20.2639		TCMDC-135295	13.5814		TCMDC-136307	108.401		TCMDC-137331	24.5184		TCMDC-138373	55.9659		TCMDC-139388	31.2489		TCMDC-140396	-36.869		TCMDC-141404	-4.00255
	TCMDC-123786	41.5584		TCMDC-124811	45.0395		TCMDC-125825	105.194		TCMDC-132274	102.439		TCMDC-133282	-9.24929		TCMDC-134286	24.0102		TCMDC-135296	-10.6496		TCMDC-136308	93.1942		TCMDC-137332	6.33584		TCMDC-138374	-7.22007		TCMDC-139389	-3.8102		TCMDC-140397	30.1678		TCMDC-141405	117.168
	TCMDC-123787	23.8807		TCMDC-124812	70.9107		TCMDC-125826	69.0258		TCMDC-132275	25.8075		TCMDC-133283	1.03882		TCMDC-134288	15.7461		TCMDC-135297	-1.82151		TCMDC-136309	21.5298		TCMDC-137333	-35.3825		TCMDC-138375	-18.8381		TCMDC-139390	-46.4606		TCMDC-140398	22.9607		TCMDC-141406	32.7044
	TCMDC-123788	-68.8527		TCMDC-124813	-27.1988		TCMDC-125827	67.1224		TCMDC-132276	98.3875		TCMDC-133284	-10.6849		TCMDC-134289	92.4805		TCMDC-135298	36.7987		TCMDC-136310	4.52972		TCMDC-137334	-12.4708		TCMDC-138376	-32.495		TCMDC-139391	14.686		TCMDC-140399	-1.01199		TCMDC-141407	27.4856
	TCMDC-123789	-7.20963		TCMDC-124814	-70.1804		TCMDC-125828	-72.3678		TCMDC-132277	89.4057		TCMDC-133285	-13.0799		TCMDC-134290	-55.8016		TCMDC-135299	100.884		TCMDC-136311	9.25643		TCMDC-137335	-46.1259		TCMDC-138377	-11.0914		TCMDC-139392	-118.7		TCMDC-140400	-89.0316		TCMDC-141408	-12.9434
	TCMDC-123790	-13.0598		TCMDC-124815	61.2867		TCMDC-125829	14.2546		TCMDC-132278	104.997		TCMDC-133286	5.15631		TCMDC-134291	88.4501		TCMDC-135300	97.5317		TCMDC-136312	3.66795		TCMDC-137336	29.3226		TCMDC-138378	-9.21563		TCMDC-139394	23.4426		TCMDC-140401	2.22548		TCMDC-141409	20.3415
	TCMDC-123791	22.0255		TCMDC-124816	60.7407		TCMDC-125830	-26.1592		TCMDC-132279	103.931		TCMDC-133287	-9.31018		TCMDC-134292	32.7379		TCMDC-135301	108.029		TCMDC-136313	14.23		TCMDC-137339	21.1453		TCMDC-138379	-46.7833		TCMDC-139395	-13.5411		TCMDC-140402	-29.5087		TCMDC-141410	67.5554
	TCMDC-123792	91.2717		TCMDC-124817	-129.716		TCMDC-125831	0.870861		TCMDC-132280	62.8187		TCMDC-133288	-40.452		TCMDC-134293	66.0476		TCMDC-135302	9.38678		TCMDC-136314	22.2465		TCMDC-137340	119.939		TCMDC-138380	-15.2743		TCMDC-139396	3.44193		TCMDC-140403	31.3975		TCMDC-141411	6.20132
	TCMDC-123794	-8.43972		TCMDC-124818	44.474		TCMDC-125832	-31.6519		TCMDC-132281	102.225		TCMDC-133289	46.2464		TCMDC-134294	2.10182		TCMDC-135303	76.1278		TCMDC-136315	19.2604		TCMDC-137341	118.615		TCMDC-138381	95.7488		TCMDC-139397	-27.1757		TCMDC-140404	39.5298		TCMDC-141412	-44.0329
	TCMDC-123795	79.4126		TCMDC-124819	56.3307		TCMDC-125833	2.33193		TCMDC-132282	111.731		TCMDC-133290	0.334221		TCMDC-134295	11.7037		TCMDC-135304	34.6299		TCMDC-136316	24.9778		TCMDC-137342	-1.26203		TCMDC-138382	90.2216		TCMDC-139398	36.2511		TCMDC-140405	29.3788		TCMDC-141413	81.9696
	TCMDC-123796	12.6888		TCMDC-124820	-75.1421		TCMDC-125834	-22.6339		TCMDC-132283	107.343		TCMDC-133291	37.7767		TCMDC-134296	25.2415		TCMDC-135305	-45.128		TCMDC-136317	-94.1677		TCMDC-137343	21.4622		TCMDC-138383	-4.06477		TCMDC-139399	107.996		TCMDC-140406	107.652		TCMDC-141414	46.8577
	TCMDC-123797	62.6031		TCMDC-124821	-4.38433		TCMDC-125835	124.385		TCMDC-132284	66.5892		TCMDC-133292	-20.5045		TCMDC-134297	6.59288		TCMDC-135307	42.6361		TCMDC-136318	98.4977		TCMDC-137344	2.98867		TCMDC-138384	25.0988		TCMDC-139400	23.8851		TCMDC-140407	71.4643		TCMDC-141415	17.8741
	TCMDC-123798	-17.4783		TCMDC-124822	-65.2475		TCMDC-125836	123.911		TCMDC-132285	78.6439		TCMDC-133293	6.95066		TCMDC-134298	16.9056		TCMDC-135308	101.075		TCMDC-136319	27.8876		TCMDC-137345	-146.36		TCMDC-138385	20.7178		TCMDC-139401	50.5518		TCMDC-140408	25.9883		TCMDC-141416	-92.697
	TCMDC-123799	-30.4326		TCMDC-124823	74.522		TCMDC-125837	20.2239		TCMDC-132286	9.19897		TCMDC-133294	-5.1174		TCMDC-134299	-21.6628		TCMDC-135309	13.8427		TCMDC-136320	18.1691		TCMDC-137346	53.5768		TCMDC-138386	-3.32452		TCMDC-139402	-6.39128		TCMDC-140409	40.7131		TCMDC-141417	-19.7699
	TCMDC-123800	60.1678		TCMDC-124824	1.28994		TCMDC-125838	50.0829		TCMDC-132287	42.7024		TCMDC-133295	32.4722		TCMDC-134300	32.8658		TCMDC-135310	0.245807		TCMDC-136321	-15.6011		TCMDC-137347	-6.59261		TCMDC-138387	14.0713		TCMDC-139403	-57.068		TCMDC-140410	42.3865		TCMDC-141418	34.6573
	TCMDC-123801	-1.14723		TCMDC-124825	14.1496		TCMDC-125839	-8.7392		TCMDC-132288	40.8566		TCMDC-133296	0.0623124		TCMDC-134301	-22.0791		TCMDC-135311	61.6606		TCMDC-136322	-11.2137		TCMDC-137348	8.08053		TCMDC-138388	33.5909		TCMDC-139404	-42.0908		TCMDC-140411	48.4542		TCMDC-141419	96.9215
	TCMDC-123802	-9.96624		TCMDC-124826	30.7222		TCMDC-125840	18.7692		TCMDC-132289	105.211		TCMDC-133297	6.0443		TCMDC-134302	-2.51106		TCMDC-135312	65.7921		TCMDC-136323	80.0345		TCMDC-137349	4.51445		TCMDC-138389	51.1974		TCMDC-139405	-66.3823		TCMDC-140412	99.0871		TCMDC-141420	10.1576
	TCMDC-123803	-23.174		TCMDC-124827	92.1486		TCMDC-125841	97.1186		TCMDC-132290	92.7132		TCMDC-133298	-50.8262		TCMDC-134303	-19.3212		TCMDC-135313	55.3399		TCMDC-136324	35.6589		TCMDC-137351	57.7397		TCMDC-138390	17.7135		TCMDC-139406	-1.81818		TCMDC-140413	32.6345		TCMDC-141421	-14.3182
	TCMDC-123804	26.7847		TCMDC-124828	65.3328		TCMDC-125843	7.20662		TCMDC-132291	38.4327		TCMDC-133299	-2.16876		TCMDC-134304	17.5912		TCMDC-135314	53.3003		TCMDC-136325	14.836		TCMDC-137352	14.2581		TCMDC-138391	96.4227		TCMDC-139407	4.23385		TCMDC-140414	43.5078		TCMDC-141422	-47.4835
	TCMDC-123805	65.9774		TCMDC-124829	62.4223		TCMDC-125844	9.66221		TCMDC-132292	94.6425		TCMDC-133300	7.87406		TCMDC-134305	-25.9745		TCMDC-135315	41.253		TCMDC-136326	0.103359		TCMDC-137353	24.7687		TCMDC-138392	1.46167		TCMDC-139408	-8.5454		TCMDC-140415	100.984		TCMDC-141423	67.3513
	TCMDC-123806	-9.36601		TCMDC-124830	58.0838		TCMDC-125845	5.94644		TCMDC-132293	17.827		TCMDC-133301	-42.0835		TCMDC-134306	-5.28226		TCMDC-135316	7.86773		TCMDC-136327	-13.292		TCMDC-137354	113.572		TCMDC-138393	99.4318		TCMDC-139409	3.98762		TCMDC-140416	12.7264		TCMDC-141424	79.9777
	TCMDC-123807	-8.51199		TCMDC-124831	61.6992		TCMDC-125846	114.997		TCMDC-132294	108.835		TCMDC-133302	17.3008		TCMDC-134308	93.1699		TCMDC-135317	87.7962		TCMDC-136328	7.95823		TCMDC-137355	108.93		TCMDC-138394	83.0943		TCMDC-139410	73.1889		TCMDC-140417	-6.74126		TCMDC-141425	-26.4034
	TCMDC-123808	133.527		TCMDC-124832	67.1224		TCMDC-125847	1.32581		TCMDC-132295	107.046		TCMDC-133303	-66.9036		TCMDC-134309	69.8405		TCMDC-135318	91.799		TCMDC-136329	33.2351		TCMDC-137356	44.1007		TCMDC-138395	-22.2977		TCMDC-139411	32.5048		TCMDC-140418	-4.00125		TCMDC-141426	-11.7485
	TCMDC-123809	-55.7082		TCMDC-124833	85.3282		TCMDC-125848	-4.16406		TCMDC-132296	104.571		TCMDC-133304	-35.3817		TCMDC-134310	-65.9196		TCMDC-135319	124.688		TCMDC-136330	79.411		TCMDC-137357	-4.27433		TCMDC-138396	9.08737		TCMDC-139412	14.8207		TCMDC-140419	-16.7487		TCMDC-141427	78.58
	TCMDC-123810	18.7039		TCMDC-124834	42.2504		TCMDC-125849	100.857		TCMDC-132297	108.699		TCMDC-133305	4.92819		TCMDC-134311	69.9296		TCMDC-135320	-16.9663		TCMDC-136331	5.46474		TCMDC-137358	-7.15732		TCMDC-138397	-18.3248		TCMDC-139413	102.142		TCMDC-140420	-29.1353		TCMDC-141428	-32.145
	TCMDC-123811	48.0051		TCMDC-124835	70.4427		TCMDC-125850	23.168		TCMDC-132298	91.7136		TCMDC-133306	23.4303		TCMDC-134312	-33.4524		TCMDC-135321	-14.127		TCMDC-136332	81.1771		TCMDC-137359	3.52589		TCMDC-138398	12.1068		TCMDC-139414	-42.9299		TCMDC-140421	0.0375141		TCMDC-141429	-18.6237
	TCMDC-123812	-34.4707		TCMDC-124836	56.3802		TCMDC-125851	13.9275		TCMDC-132299	107.13		TCMDC-133307	7.51034		TCMDC-134313	46.6178		TCMDC-135322	10.6354		TCMDC-136333	73.3546		TCMDC-137360	-2.50965		TCMDC-138399	96.1806		TCMDC-139415	96.8096		TCMDC-140422	-16.1738		TCMDC-141430	28.2006
	TCMDC-123813	91.3359		TCMDC-124837	65.2709		TCMDC-125852	122.077		TCMDC-132300	-85.7604		TCMDC-133308	48.0299		TCMDC-134314	18.5347		TCMDC-135324	-34.6411		TCMDC-136334	-2.6259		TCMDC-137361	38.2353		TCMDC-138400	100.182		TCMDC-139416	102.371		TCMDC-140423	74.1904		TCMDC-141431	-23.7535
	TCMDC-123814	23.9929		TCMDC-124838	29.6461		TCMDC-125853	59.7929		TCMDC-132301	119.567		TCMDC-133310	-5.86953		TCMDC-134315	105.393		TCMDC-135325	-42.4879		TCMDC-136335	119.086		TCMDC-137363	43.2504		TCMDC-138401	-9.56977		TCMDC-139417	-51.3193		TCMDC-140424	75.9437		TCMDC-141432	52.0289
	TCMDC-123815	-108.044		TCMDC-124839	64.9331		TCMDC-125854	98.0821		TCMDC-132302	82.2394		TCMDC-133312	-21.4769		TCMDC-134316	22.9122		TCMDC-135326	-73.4841		TCMDC-136336	14.5665		TCMDC-137364	-5.69553		TCMDC-138402	53.5301		TCMDC-139418	80.2639		TCMDC-140425	27.7711		TCMDC-141433	-74.8982
	TCMDC-123816	81.2028		TCMDC-124840	100.384		TCMDC-125855	-44.7929		TCMDC-132303	16.9376		TCMDC-133313	-21.9278		TCMDC-134317	-8.96435		TCMDC-135327	-12.0132		TCMDC-136337	63.4261		TCMDC-137365	18.8523		TCMDC-138403	115.539		TCMDC-139419	-24.8671		TCMDC-140426	-65.5919		TCMDC-141434	46.2435
	TCMDC-123817	-10.3387		TCMDC-124841	9.70431		TCMDC-125856	17.6815		TCMDC-132304	94.5496		TCMDC-133314	-23.2807		TCMDC-134318	94.9513		TCMDC-135328	-33.5645		TCMDC-136338	44.2631		TCMDC-137366	1.40254		TCMDC-138404	68.9741		TCMDC-139420	-38.0699		TCMDC-140427	6.10654		TCMDC-141435	91.2079
	TCMDC-123818	92.7841		TCMDC-124842	18.595		TCMDC-125858	-8.96561		TCMDC-132305	6.08724		TCMDC-133315	-30.4961		TCMDC-134319	8.64245		TCMDC-135329	-33.1037		TCMDC-136339	-23.12		TCMDC-137367	5.63961		TCMDC-138405	95.1071		TCMDC-139421	-19.9841		TCMDC-140428	-59.2271		TCMDC-141436	81.1598
	TCMDC-123819	-1.82463		TCMDC-124844	31.5106		TCMDC-125859	-11.2542		TCMDC-132306	43.2281		TCMDC-133316	4.22773		TCMDC-134320	-6.97899		TCMDC-135330	-52.3276		TCMDC-136340	-6.88264		TCMDC-137368	11.2236		TCMDC-138406	91.9195		TCMDC-139422	4.71539		TCMDC-140429	-39.847		TCMDC-141437	4.7193
	TCMDC-123820	-4.63137		TCMDC-124845	-34.2429		TCMDC-125860	8.37397		TCMDC-132307	13.0577		TCMDC-133317	-20.9404		TCMDC-134321	18.3543		TCMDC-135331	-8.71778		TCMDC-136341	24.2794		TCMDC-137369	25.7308		TCMDC-138407	5.08766		TCMDC-139423	-83.2588		TCMDC-140430	14.496		TCMDC-141438	44.1007
	TCMDC-123821	-4.555		TCMDC-124846	34.832		TCMDC-125861	-21.4108		TCMDC-132308	3.42295		TCMDC-133318	42.3337		TCMDC-134322	-68.2125		TCMDC-135332	-16.0857		TCMDC-136342	-3.47291		TCMDC-137370	12.3092		TCMDC-138408	77.6011		TCMDC-139424	-33.8356		TCMDC-140431	-14.7109		TCMDC-141439	74.4895
	TCMDC-123822	7.48164		TCMDC-124847	78.1317		TCMDC-125862	2.16592		TCMDC-132309	11.8527		TCMDC-133319	26.3247		TCMDC-134323	-38.8354		TCMDC-135333	17.7585		TCMDC-136343	-1.73827		TCMDC-137371	-15.0013		TCMDC-138409	54.5637		TCMDC-139425	-37.2604		TCMDC-140432	-28.286		TCMDC-141440	90.7027
	TCMDC-123823	-21.3384		TCMDC-124848	88.5788		TCMDC-125863	-1.51348		TCMDC-132310	15.1888		TCMDC-133320	-14.7125		TCMDC-134324	98.4025		TCMDC-135334	-134.119		TCMDC-136344	40.0866		TCMDC-137372	14.4986		TCMDC-138410	95.1413		TCMDC-139426	-44.2344		TCMDC-140433	-24.9551		TCMDC-141441	-22.8418
	TCMDC-123824	-3.76832		TCMDC-124849	32.7159		TCMDC-125865	-0.564453		TCMDC-132311	-3.43778		TCMDC-133321	-32.9763		TCMDC-134325	-44.9839		TCMDC-135335	20.7832		TCMDC-136345	66.9109		TCMDC-137373	-9.79703		TCMDC-138411	27.6384		TCMDC-139427	7.28489		TCMDC-140434	78.1007		TCMDC-141442	105.686
	TCMDC-123825	7.8354		TCMDC-124850	17.1942		TCMDC-125866	-25.9401		TCMDC-132312	7.19093		TCMDC-133322	-17.8537		TCMDC-134326	-40.452		TCMDC-135336	-36.5035		TCMDC-136346	86.0982		TCMDC-137374	-63.8398		TCMDC-138412	66.816		TCMDC-139428	-42.446		TCMDC-140435	-5.54224		TCMDC-141443	108.523
	TCMDC-123826	-17.2975		TCMDC-124851	46.7814		TCMDC-125867	39.489		TCMDC-132313	8.74515		TCMDC-133323	-2.08568		TCMDC-134327	-0.662777		TCMDC-135337	-91.3287		TCMDC-136347	57.9885		TCMDC-137375	13.2104		TCMDC-138413	57.1679		TCMDC-139429	83.6754		TCMDC-140436	-5.06291		TCMDC-141444	116.066
	TCMDC-123827	4.30358		TCMDC-124852	39.9975		TCMDC-125868	4.8963		TCMDC-132314	24.1348		TCMDC-133324	3.05985		TCMDC-134328	-0.572141		TCMDC-135338	-0.767154		TCMDC-136348	-20.4871		TCMDC-137376	-5.58793		TCMDC-138414	41.7555		TCMDC-139430	-8.21186		TCMDC-140437	1.16836		TCMDC-141445	104.077
	TCMDC-123828	23.6295		TCMDC-124853	15.8011		TCMDC-125869	6.57653		TCMDC-132315	12.2691		TCMDC-133325	-40.8681		TCMDC-134329	-64.2445		TCMDC-135339	-28.4476		TCMDC-136349	103.817		TCMDC-137377	86.6752		TCMDC-138415	42.4653		TCMDC-139431	19.283		TCMDC-140438	-13.0416		TCMDC-141446	118.1
	TCMDC-123829	-93.0294		TCMDC-124854	2.85424		TCMDC-125870	-3.32623		TCMDC-132316	46.4699		TCMDC-133326	-9.30101		TCMDC-134330	104.957		TCMDC-135340	-5.67694		TCMDC-136350	1.88831		TCMDC-137378	85.1243		TCMDC-138416	87.1976		TCMDC-139432	35.1999		TCMDC-140439	-1.9455		TCMDC-141447	-8.25895
	TCMDC-123830	2.08052		TCMDC-124855	-17.3628		TCMDC-125871	-5.46281		TCMDC-132317	13.2104		TCMDC-133327	-39.3909		TCMDC-134331	56.8112		TCMDC-135342	34.0509		TCMDC-136351	71.8998		TCMDC-137379	35.8798		TCMDC-138417	75.6186		TCMDC-139433	23.1473		TCMDC-140440	63.4811		TCMDC-141448	32.4876
	TCMDC-123832	33.25		TCMDC-124856	-25.4064		TCMDC-125873	-52.6307		TCMDC-132318	15.4463		TCMDC-133328	-22.6043		TCMDC-134332	3.23458		TCMDC-135343	-16.8301		TCMDC-136352	16.9718		TCMDC-137380	76.9566		TCMDC-138418	24.7476		TCMDC-139434	43.589		TCMDC-140441	19.7304		TCMDC-141449	118.553
	TCMDC-123833	2.75776		TCMDC-124857	96.4781		TCMDC-125874	40.6628		TCMDC-132319	-6.33529		TCMDC-133329	-9.30101		TCMDC-134333	6.67875		TCMDC-135344	-65.7844		TCMDC-136353	56.2627		TCMDC-137381	75.3065		TCMDC-138419	24.3178		TCMDC-139435	10.2657		TCMDC-140442	5.24266		TCMDC-141450	110.002
	TCMDC-123834	-13.4037		TCMDC-124858	33.4868		TCMDC-125875	50.9109		TCMDC-132320	6.88619		TCMDC-133330	-18.9966		TCMDC-134334	14.5641		TCMDC-135345	-74.747		TCMDC-136354	-14.1243		TCMDC-137382	68.1858		TCMDC-138420	73.8398		TCMDC-139436	4.90266		TCMDC-140443	63.0018		TCMDC-141451	112.423
	TCMDC-123835	57.62		TCMDC-124859	-69.4163		TCMDC-125876	27.5767		TCMDC-132321	-17.0232		TCMDC-133331	-14.2616		TCMDC-134335	1.05931		TCMDC-135346	-4.10581		TCMDC-136355	-115.082		TCMDC-137383	72.409		TCMDC-138421	97.9232		TCMDC-139437	-43.4789		TCMDC-140444	-5.38235		TCMDC-141455	99.0888
	TCMDC-123836	-125.772		TCMDC-124860	-17.6612		TCMDC-125877	-0.575017		TCMDC-132322	-42.5942		TCMDC-133332	5.46764		TCMDC-134336	72.6179		TCMDC-135347	-30.9091		TCMDC-136356	-12.5714		TCMDC-137384	42.1873		TCMDC-138422	-0.303365		TCMDC-139438	2.41849		TCMDC-140445	73.8673		TCMDC-141456	100.276
	TCMDC-123837	22.2458		TCMDC-124861	2.66572		TCMDC-125878	-7.50716		TCMDC-132323	21.1093		TCMDC-133333	10.0902		TCMDC-134337	32.782		TCMDC-135348	-85.0764		TCMDC-136357	-60.3501		TCMDC-137385	74.4815		TCMDC-138423	-53.285		TCMDC-139439	21.3183		TCMDC-140446	84.9547		TCMDC-141457	91.9443
	TCMDC-123838	-31.3286		TCMDC-124862	-55.8484		TCMDC-125880	69.3385		TCMDC-132324	-2.76064		TCMDC-133334	46.1669		TCMDC-134338	2.14694		TCMDC-135349	-27.1049		TCMDC-136358	-65.3938		TCMDC-137386	-88.4759		TCMDC-138424	11.6106		TCMDC-139440	3.25333		TCMDC-140447	71.1504		TCMDC-141458	22.2275
	TCMDC-123839	-12.7725		TCMDC-124863	48.062		TCMDC-125881	0.90575		TCMDC-132325	-16.5519		TCMDC-133335	14.9318		TCMDC-134339	-48.8401		TCMDC-135350	15.6315		TCMDC-136359	-19.7726		TCMDC-137387	20.6299		TCMDC-138425	93.8238		TCMDC-139441	26.4474		TCMDC-140448	-30.6105		TCMDC-141459	21.1038
	TCMDC-123840	8.01414		TCMDC-124864	-200.418		TCMDC-125882	102.832		TCMDC-132326	-7.84106		TCMDC-133336	-18.0752		TCMDC-134340	5.59112		TCMDC-135351	-32.0255		TCMDC-136360	34.9233		TCMDC-137389	30.5718		TCMDC-138426	89.2392		TCMDC-139442	11.6419		TCMDC-140449	4.35768		TCMDC-141460	44.6542
	TCMDC-123841	-7.36526		TCMDC-124865	48.2809		TCMDC-125884	22.3287		TCMDC-132327	4.93827		TCMDC-133337	0.394589		TCMDC-134341	12.9326		TCMDC-135352	40.4527		TCMDC-136362	-0.384587		TCMDC-137390	34.6969		TCMDC-138427	-1.95605		TCMDC-139443	-15.5683		TCMDC-140450	11.5073		TCMDC-141461	34.4336
	TCMDC-123842	-6.44526		TCMDC-124866	6.40038		TCMDC-125885	103.448		TCMDC-132328	7.35664		TCMDC-133338	93.6902		TCMDC-134342	-80.3541		TCMDC-135353	27.3697		TCMDC-136363	-2.82577		TCMDC-137391	69.1874		TCMDC-138428	-35.5615		TCMDC-139444	54.9559		TCMDC-140451	-45.158		TCMDC-141462	18.0445
	TCMDC-123843	1.74967		TCMDC-124867	8.67275		TCMDC-125886	-87.6074		TCMDC-132329	58.8553		TCMDC-133339	13.4619		TCMDC-134343	-3.56313		TCMDC-135354	13.1725		TCMDC-136364	100.665		TCMDC-137392	48.814		TCMDC-138429	38.5273		TCMDC-139445	3.77622		TCMDC-140452	7.82084		TCMDC-141463	53.1683
	TCMDC-123844	3.06248		TCMDC-124868	-63.2903		TCMDC-125887	106.379		TCMDC-132330	-3.59465		TCMDC-133340	-37.9832		TCMDC-134344	-78.7005		TCMDC-135355	-4.61249		TCMDC-136365	-46.2641		TCMDC-137393	12.1406		TCMDC-138430	33.2302		TCMDC-139446	84.1151		TCMDC-140453	68.7537		TCMDC-141464	26.4079
	TCMDC-123845	-18.3202		TCMDC-124869	23.1094		TCMDC-131234	42.8754		TCMDC-132331	10.3511		TCMDC-133341	14.5926		TCMDC-134345	-26.3128		TCMDC-135356	-84.5995		TCMDC-136366	-19.0663		TCMDC-137395	75.566		TCMDC-138431	-16.5327		TCMDC-139447	56.5791		TCMDC-140454	18.9146		TCMDC-141465	91.4179
	TCMDC-123846	-8.49174		TCMDC-124870	-73.3295		TCMDC-131235	8.80567		TCMDC-132332	27.0885		TCMDC-133342	35.5917		TCMDC-134346	-27.5817		TCMDC-135357	-23.12		TCMDC-136367	-23.9376		TCMDC-137396	73.6565		TCMDC-138432	25.3838		TCMDC-139448	-19.7068		TCMDC-140455	76.423		TCMDC-141466	112.514
	TCMDC-123847	-9.11378		TCMDC-124871	31.1		TCMDC-131236	106.45		TCMDC-132333	18.4272		TCMDC-133343	105.371		TCMDC-134347	-17.8836		TCMDC-135358	-34.9756		TCMDC-136368	18.2282		TCMDC-137397	72.3731		TCMDC-138433	38.272		TCMDC-139449	-10.7668		TCMDC-140456	48.6219		TCMDC-141467	68.262
	TCMDC-123848	-10.9167		TCMDC-124872	-9.07516		TCMDC-131237	110.599		TCMDC-132334	-28.9721		TCMDC-133344	-338.275		TCMDC-134348	-9.27321		TCMDC-135359	23.0143		TCMDC-136369	48.082		TCMDC-137398	11.1378		TCMDC-138434	12.3296		TCMDC-139450	-0.254453		TCMDC-140457	61.3241		TCMDC-141468	91.602
	TCMDC-123849	0.96495		TCMDC-124873	-53.6434		TCMDC-131238	93.7692		TCMDC-132335	13.2446		TCMDC-133345	-8.30769		TCMDC-134349	3.23458		TCMDC-135360	-40.0715		TCMDC-136370	-53.9885		TCMDC-137399	24.9785		TCMDC-138435	-21.4837		TCMDC-139451	-36.3497		TCMDC-140458	-22.763		TCMDC-141469	1.60746
	TCMDC-123850	0.19516		TCMDC-124874	16.0341		TCMDC-131240	30.9385		TCMDC-132336	92.3091		TCMDC-133346	-63.6549		TCMDC-134350	-0.662777		TCMDC-135361	-42.4784		TCMDC-136371	-9.36643		TCMDC-137400	34.5443		TCMDC-138436	91.5037		TCMDC-139452	-0.138916		TCMDC-140459	15.0689		TCMDC-141470	81.4807
	TCMDC-123851	-22.6479		TCMDC-124875	-14.4465		TCMDC-131241	-5.81985		TCMDC-132337	-4.74762		TCMDC-133347	65.5385		TCMDC-134351	7.85702		TCMDC-135362	9.29773		TCMDC-136372	46.2768		TCMDC-137401	68.9871		TCMDC-138437	-66.4815		TCMDC-139453	8.72447		TCMDC-140460	62.2828		TCMDC-141471	38.6031
	TCMDC-123852	14.102		TCMDC-124876	88.5788		TCMDC-131242	17.1468		TCMDC-132338	65.5322		TCMDC-133348	24.9601		TCMDC-134352	-48.8812		TCMDC-135363	5.5765		TCMDC-136373	32.3135		TCMDC-137402	76.6358		TCMDC-138438	-37.4031		TCMDC-139454	27.4646		TCMDC-140461	13.5671		TCMDC-141472	49.2854
	TCMDC-123853	16.1331		TCMDC-124877	-2.0693		TCMDC-131243	-4.10123		TCMDC-132339	25.3328		TCMDC-133349	67.5524		TCMDC-134353	-20.0589		TCMDC-135364	-9.75032		TCMDC-136374	23.1179		TCMDC-137403	33.3843		TCMDC-138439	95.2905		TCMDC-139455	76.1757		TCMDC-140462	80.737		TCMDC-141473	35.7762
	TCMDC-123854	16.6631		TCMDC-124878	70.5772		TCMDC-131244	-3.75394		TCMDC-132340	-23.7459		TCMDC-133350	11.3918		TCMDC-134354	-40.8146		TCMDC-135365	-4.08114		TCMDC-136375	-44.6404		TCMDC-137404	66.0479		TCMDC-138440	7.65441		TCMDC-139456	-7.36349		TCMDC-140463	-65.6097		TCMDC-141474	11.2919
	TCMDC-123855	36.7564		TCMDC-124879	-7.94814		TCMDC-131245	29.523		TCMDC-132341	-18.793		TCMDC-133351	104.243		TCMDC-134355	4.95666		TCMDC-135366	-2.12152		TCMDC-136376	33.7054		TCMDC-137406	68.3861		TCMDC-138441	3.43761		TCMDC-139457	13.6852		TCMDC-140464	106.45		TCMDC-141475	25.7324
	TCMDC-123856	5.81577		TCMDC-124880	-24.8376		TCMDC-131246	18.1335		TCMDC-132342	-28.4314		TCMDC-133352	33.5835		TCMDC-134356	-14.4395		TCMDC-135367	11.1332		TCMDC-136377	16.5018		TCMDC-137407	68.8915		TCMDC-138442	15.0796		TCMDC-139458	-7.94814		TCMDC-140465	121.484		TCMDC-141476	13.9558
	TCMDC-123857	33.1288		TCMDC-124881	26.9971		TCMDC-131247	18.3876		TCMDC-132343	-28.0367		TCMDC-133353	8.35986		TCMDC-134357	85.6856		TCMDC-135368	3.20122		TCMDC-136378	64.0977		TCMDC-137408	-2.51106		TCMDC-138444	5.34699		TCMDC-139459	113.186		TCMDC-140466	-27.3695		TCMDC-141477	10.954
	TCMDC-123858	-4.59638		TCMDC-124882	-46.7528		TCMDC-131250	62.3968		TCMDC-132344	80.2745		TCMDC-133354	85.4943		TCMDC-134358	-14.3888		TCMDC-135369	-1.54561		TCMDC-136379	19.5067		TCMDC-137409	21.9549		TCMDC-138445	0.403331		TCMDC-139460	-22.6213		TCMDC-140467	102.546		TCMDC-141478	-6.13364
	TCMDC-123859	-171.004		TCMDC-124883	-57.7778		TCMDC-131251	28.09		TCMDC-132345	-7.3226		TCMDC-133355	-67.8767		TCMDC-134359	-117.95		TCMDC-135370	69.6501		TCMDC-136380	-32.9196		TCMDC-137410	67.2396		TCMDC-138446	74.649		TCMDC-139461	62.7075		TCMDC-140468	88.2725		TCMDC-141479	71.6216
	TCMDC-123860	86.7227		TCMDC-124884	16.5153		TCMDC-131252	17.0369		TCMDC-132346	-18.6759		TCMDC-133356	10.9027		TCMDC-134360	55.6223		TCMDC-135371	58.4352		TCMDC-136381	18.2295		TCMDC-137412	67.973		TCMDC-138447	57.5685		TCMDC-139462	3.66058		TCMDC-140469	76.1833		TCMDC-141480	106.352
	TCMDC-123861	6.57653		TCMDC-124885	-137.023		TCMDC-131253	8.68912		TCMDC-132347	6.02512		TCMDC-133357	16.5727		TCMDC-134361	72.6619		TCMDC-135372	16.638		TCMDC-136382	-22.8895		TCMDC-137413	70.3894		TCMDC-138448	12.7249		TCMDC-139463	15		TCMDC-140470	78.6563		TCMDC-141481	37.3893
	TCMDC-123862	-97.3299		TCMDC-124886	27.5717		TCMDC-131254	-29.8365		TCMDC-132348	-20.6955		TCMDC-133358	47.4013		TCMDC-134362	86.4306		TCMDC-135373	7.84021		TCMDC-136383	1.91621		TCMDC-137414	77.3999		TCMDC-138449	71.0554		TCMDC-139464	2.23834		TCMDC-140471	43.3764		TCMDC-141482	10.2413
	TCMDC-123863	24.2466		TCMDC-124887	12.3313		TCMDC-131255	13.2104		TCMDC-132349	-165.597		TCMDC-133359	32.4126		TCMDC-134363	23.9903		TCMDC-135374	23.0403		TCMDC-136384	95.219		TCMDC-137415	52.2058		TCMDC-138450	-9.80572		TCMDC-139465	24.8468		TCMDC-140472	106.86		TCMDC-141483	10.1938
	TCMDC-123864	70.7177		TCMDC-124888	37.5341		TCMDC-131256	8.91556		TCMDC-132350	0.168252		TCMDC-133360	6.03157		TCMDC-134364	25.1685		TCMDC-135375	21.0682		TCMDC-136385	-25.8262		TCMDC-137416	50.4641		TCMDC-138451	28.5213		TCMDC-139466	86.4053		TCMDC-140473	106.381		TCMDC-141484	44.334
	TCMDC-123865	116.679		TCMDC-124889	-71.3353		TCMDC-131257	33.9188		TCMDC-132351	-3.76008		TCMDC-133361	60.3258		TCMDC-134365	-28.7781		TCMDC-135376	21.7611		TCMDC-136386	-4406.47		TCMDC-137417	53.3838		TCMDC-138452	13.0874		TCMDC-139467	-4.59852		TCMDC-140474	47.2089		TCMDC-141485	41.6531
	TCMDC-123866	44.9578		TCMDC-124890	40.6202		TCMDC-131258	-7.10439		TCMDC-132352	-21.9124		TCMDC-133362	24.3873		TCMDC-134366	17.827		TCMDC-135377	-11.1851		TCMDC-136387	3.34735		TCMDC-137418	32.2534		TCMDC-138453	6.68586		TCMDC-139468	9.86526		TCMDC-140475	90.3235		TCMDC-141486	15.6468
	TCMDC-123867	67.3965		TCMDC-124891	-65.7219		TCMDC-131259	-3.32452		TCMDC-132353	3.48066		TCMDC-133363	-19.3261		TCMDC-134367	44.5035		TCMDC-135378	-21.413		TCMDC-136388	-14.4057		TCMDC-137419	74.5962		TCMDC-138455	16.7782		TCMDC-139469	92.39		TCMDC-140476	103.292		TCMDC-141487	10.973
	TCMDC-123868	65.7671		TCMDC-124892	99.3287		TCMDC-131260	93.1781		TCMDC-132354	-5.33367		TCMDC-133364	20.6756		TCMDC-134368	-72.9066		TCMDC-135379	9.09688		TCMDC-136389	9.3073		TCMDC-137420	17.0964		TCMDC-138457	16.986		TCMDC-139470	-120.004		TCMDC-140477	86.136		TCMDC-141488	42.3656
	TCMDC-123869	2.30878		TCMDC-124893	60.6758		TCMDC-131261	103.534		TCMDC-132355	-47.2922		TCMDC-133365	-7.98692		TCMDC-134369	11.1752		TCMDC-135380	114.287		TCMDC-136390	-4.72727		TCMDC-137421	28.5222		TCMDC-138458	49.5161		TCMDC-139471	12.9699		TCMDC-140478	84.3319		TCMDC-141489	29.658
	TCMDC-123870	44.9478		TCMDC-124894	95.0958		TCMDC-131262	82.8389		TCMDC-132356	7.30797		TCMDC-133366	57.4088		TCMDC-134370	8.32531		TCMDC-135381	-9.56977		TCMDC-136391	89.4347		TCMDC-137423	63.5998		TCMDC-138459	29.4576		TCMDC-139472	-2.6268		TCMDC-140479	106.381		TCMDC-141490	5.18112
	TCMDC-123871	5.02833		TCMDC-124895	-9.92804		TCMDC-131263	95.587		TCMDC-132357	7.08652		TCMDC-133367	3.23199		TCMDC-134371	101.932		TCMDC-135382	136.112		TCMDC-136392	-27.7634		TCMDC-137424	41.9429		TCMDC-138460	0.748611		TCMDC-139473	-0.748951		TCMDC-140480	109.976		TCMDC-141491	2.41016
	TCMDC-123872	16.4531		TCMDC-124896	9.86526		TCMDC-131264	107.85		TCMDC-132358	63.7094		TCMDC-133368	-37.7528		TCMDC-134372	38.7417		TCMDC-135383	17.6441		TCMDC-136393	-36.951		TCMDC-137425	37.9366		TCMDC-138461	14.8394		TCMDC-139474	3.91101		TCMDC-140481	99.8801		TCMDC-141492	-0.360802
	TCMDC-123873	-4.79215		TCMDC-124897	84.4444		TCMDC-131265	106.97		TCMDC-132359	74.4569		TCMDC-133369	-6.15216		TCMDC-134373	13.0307		TCMDC-135384	51.5562		TCMDC-136394	-18.714		TCMDC-137426	72.6207		TCMDC-138462	-8.7974		TCMDC-139475	6.89211		TCMDC-140482	107.819		TCMDC-141493	-10.5677
	TCMDC-123874	33.25		TCMDC-124898	78.9674		TCMDC-131266	111.424		TCMDC-132360	-43.1697		TCMDC-133370	8.78746		TCMDC-134374	1.07103		TCMDC-135385	-111.433		TCMDC-136395	3.85268		TCMDC-137427	12.8013		TCMDC-138463	37.0059		TCMDC-139476	12.2797		TCMDC-140483	101.937		TCMDC-141494	25.9633
	TCMDC-123875	-17.9692		TCMDC-124899	80.3971		TCMDC-131267	96.1448		TCMDC-132361	121.522		TCMDC-133371	24.7637		TCMDC-134375	43.1379		TCMDC-135386	-63.2893		TCMDC-136396	-4.42548		TCMDC-137428	6.28521		TCMDC-138464	21.0336		TCMDC-139477	33.7912		TCMDC-140484	-1.11596		TCMDC-141495	67.7623
	TCMDC-123876	31.0395		TCMDC-124900	15.6413		TCMDC-131268	113.059		TCMDC-132362	105.211		TCMDC-133372	24.6555		TCMDC-134376	26.5339		TCMDC-135387	24.511		TCMDC-136397	-64.3283		TCMDC-137429	90.1965		TCMDC-138465	-33.6867		TCMDC-139478	2.26839		TCMDC-140485	-4.01631		TCMDC-141496	18.8652
	TCMDC-123877	88.8544		TCMDC-124901	21.6285		TCMDC-131269	103.656		TCMDC-132363	8.06088		TCMDC-133373	21.3641		TCMDC-134377	15.0149		TCMDC-135388	68.0541		TCMDC-136398	-12.6811		TCMDC-137430	48.8609		TCMDC-138466	30.5155		TCMDC-139479	22.7119		TCMDC-140486	46.7456		TCMDC-141497	-93.8881
	TCMDC-123878	22.168		TCMDC-124902	30.9733		TCMDC-131270	116.678		TCMDC-132364	111.631		TCMDC-133374	-8.36685		TCMDC-134378	79.9777		TCMDC-135389	12.7386		TCMDC-136399	-29.3511		TCMDC-137431	44.7623		TCMDC-138467	19.8098		TCMDC-139480	-50.9802		TCMDC-140487	103.026		TCMDC-141498	2.01226
	TCMDC-123879	0.358088		TCMDC-124903	3.5513		TCMDC-131271	123.416		TCMDC-132365	80.9035		TCMDC-133375	-19.6731		TCMDC-134379	65.833		TCMDC-135390	43.9705		TCMDC-136400	-37.5385		TCMDC-137432	12.2691		TCMDC-138468	62.1818		TCMDC-139481	8.1512		TCMDC-140488	73.0244		TCMDC-141499	82.3419
	TCMDC-123880	17.8739		TCMDC-124904	17.7565		TCMDC-131272	114.08		TCMDC-132366	91.0972		TCMDC-133376	66.9221		TCMDC-134380	96.8126		TCMDC-135391	95.095		TCMDC-136401	-26.9821		TCMDC-137433	43.4074		TCMDC-138469	77.5198		TCMDC-139482	-16.1173		TCMDC-140489	85.2713		TCMDC-141500	0.237261
	TCMDC-123881	11.8273		TCMDC-124905	-12.6832		TCMDC-131273	87.9379		TCMDC-132367	-36.1846		TCMDC-133377	0.437664		TCMDC-134381	-2.65289		TCMDC-135392	4.0405		TCMDC-136402	-5.84615		TCMDC-137434	71.1982		TCMDC-138470	7.12388		TCMDC-139483	-5.53788		TCMDC-140490	23.6542		TCMDC-141501	-85.2172
	TCMDC-123882	-10.0158		TCMDC-124906	40.605		TCMDC-131274	104.408		TCMDC-132368	79.5763		TCMDC-133378	19.4406		TCMDC-134382	37.5842		TCMDC-135393	41.9579		TCMDC-136403	58.7067		TCMDC-137435	12.3296		TCMDC-138471	8.0965		TCMDC-139484	1.03882		TCMDC-140491	106.141		TCMDC-141502	-3.63167
	TCMDC-123883	4.39579		TCMDC-124907	2.01226		TCMDC-131275	106.362		TCMDC-132369	14.6486		TCMDC-133379	84.6745		TCMDC-134383	101.034		TCMDC-135394	4.17872		TCMDC-136404	-18.079		TCMDC-137436	-17.4306		TCMDC-138472	-16.3754		TCMDC-139485	17.3641		TCMDC-140492	108.538		TCMDC-141503	73.3074
	TCMDC-123884	62.6082		TCMDC-124908	-44.7594		TCMDC-131277	114.573		TCMDC-132370	-68.2515		TCMDC-133380	13.864		TCMDC-134384	34.281		TCMDC-135395	-147.19		TCMDC-136405	70.0451		TCMDC-137437	29.7271		TCMDC-138474	52.4872		TCMDC-139486	41.9429		TCMDC-140493	66.5647		TCMDC-141504	91.0425
	TCMDC-123885	113.991		TCMDC-124909	-19.0648		TCMDC-131278	107.483		TCMDC-132371	-16.9677		TCMDC-133381	19.5603		TCMDC-134385	-6.46349		TCMDC-135396	48.3862		TCMDC-136406	-22.5243		TCMDC-137438	-6.56276		TCMDC-138475	-43.1043		TCMDC-139487	41.4413		TCMDC-140494	12.9699		TCMDC-141505	98.9515
	TCMDC-123886	116.067		TCMDC-124910	-62.014		TCMDC-131279	112.399		TCMDC-132372	12.0383		TCMDC-133382	-16.2906		TCMDC-134386	27.1625		TCMDC-135397	125.455		TCMDC-136407	32.8895		TCMDC-137439	12.7374		TCMDC-138476	95.0769		TCMDC-139488	-11.9567		TCMDC-140495	95.0169		TCMDC-141506	104.703
	TCMDC-123887	21.2308		TCMDC-124911	13.7151		TCMDC-131280	105.113		TCMDC-132373	-13.5918		TCMDC-133383	61.7138		TCMDC-134387	97.4238		TCMDC-135398	121.767		TCMDC-136408	63.4278		TCMDC-137440	-35.1847		TCMDC-138477	27.2373		TCMDC-139489	-10.5155		TCMDC-140496	91.6713		TCMDC-141507	85.5303
	TCMDC-123888	15.6078		TCMDC-124912	-0.360802		TCMDC-131281	122.845		TCMDC-132374	64.2145		TCMDC-133384	-50.3359		TCMDC-134388	-2.86457		TCMDC-135399	-130.474		TCMDC-136409	0.337369		TCMDC-137441	-3.21868		TCMDC-138478	82.8234		TCMDC-139490	-31.4045		TCMDC-140497	106.141		TCMDC-141508	99.1911
	TCMDC-123889	59.1434		TCMDC-124913	48.8616		TCMDC-131282	88.8759		TCMDC-132375	75.5877		TCMDC-133385	2.7814		TCMDC-134389	-9.13985		TCMDC-135400	80.5754		TCMDC-136410	-21.5717		TCMDC-137442	112.773		TCMDC-138480	40.9415		TCMDC-139491	3.9548		TCMDC-140498	-6.92597		TCMDC-141509	97.2738
	TCMDC-123890	-17.6653		TCMDC-124914	34.7184		TCMDC-131284	113.232		TCMDC-132376	19.5532		TCMDC-133386	28.3446		TCMDC-134390	-12.6914		TCMDC-135401	-18.0878		TCMDC-136411	22.1613		TCMDC-137443	26.08		TCMDC-138481	38.9383		TCMDC-139492	-6.37307		TCMDC-140500	-15.6177		TCMDC-141510	87.4476
	TCMDC-123891	-12.9226		TCMDC-124915	28.5221		TCMDC-131285	116.663		TCMDC-132377	104.014		TCMDC-133387	26.8		TCMDC-134391	65.5962		TCMDC-135402	-37.9265		TCMDC-136412	-23.628		TCMDC-137444	33.265		TCMDC-138482	7.52842		TCMDC-139493	-12.9407		TCMDC-140501	106.381		TCMDC-141511	48.3823
	TCMDC-123892	66.3545		TCMDC-124916	-2.4266		TCMDC-131286	-67.1793		TCMDC-132378	78.2587		TCMDC-133388	24.023		TCMDC-134392	3.88131		TCMDC-135403	72.0629		TCMDC-136413	0.337369		TCMDC-137446	15.9614		TCMDC-138483	-8.10698		TCMDC-139494	-195.356		TCMDC-140502	-28.76		TCMDC-141512	102.36
	TCMDC-123893	-5.46746		TCMDC-124917	106.77		TCMDC-131287	-3.55191		TCMDC-132379	41.732		TCMDC-133389	58.7584		TCMDC-134393	93.5722		TCMDC-135404	71.7917		TCMDC-136414	86.6764		TCMDC-137448	86.7942		TCMDC-138484	-40.5911		TCMDC-139495	5.43792		TCMDC-140503	-11.6298		TCMDC-141513	-2.66627
	TCMDC-123894	-24.8049		TCMDC-124918	99.6248		TCMDC-131288	95.0155		TCMDC-132380	72.063		TCMDC-133390	36.0812		TCMDC-134394	-0.658142		TCMDC-135405	71.5655		TCMDC-136415	6.88262		TCMDC-137449	59.3634		TCMDC-138485	11.9035		TCMDC-139496	56.157		TCMDC-140504	73.6651		TCMDC-141514	67.4788
	TCMDC-123895	6.72595		TCMDC-124919	-6.64476		TCMDC-131289	-61.8635		TCMDC-132381	33.3645		TCMDC-133391	23.9396		TCMDC-134395	5.68424		TCMDC-135406	102.348		TCMDC-136416	35.9582		TCMDC-137450	76.6358		TCMDC-138486	4.68261		TCMDC-139497	-12.2539		TCMDC-140505	77.8667		TCMDC-141515	-37.6573
	TCMDC-123896	-14.5035		TCMDC-124920	70.0293		TCMDC-131290	6.60293		TCMDC-132382	4		TCMDC-133392	57.4031		TCMDC-134396	-3.00483		TCMDC-135407	-1.35333		TCMDC-136417	-19.7203		TCMDC-137451	-0.391632		TCMDC-138487	74.9969		TCMDC-139498	-59.0259		TCMDC-140506	-6.88629		TCMDC-141516	12.4326
	TCMDC-123897	-0.162326		TCMDC-124921	5.68175		TCMDC-131291	0.275448		TCMDC-132383	87.0212		TCMDC-133393	0.240616		TCMDC-134397	7.11658		TCMDC-135408	12.2238		TCMDC-136418	3.70549		TCMDC-137452	115.613		TCMDC-138488	-52.6738		TCMDC-139499	-0.926506		TCMDC-140507	58.7067		TCMDC-141517	33.8606
	TCMDC-123898	-28.716		TCMDC-124922	21.6073		TCMDC-131292	10.8859		TCMDC-132384	-19.3097		TCMDC-133394	8.62893		TCMDC-134398	9.8181		TCMDC-135409	-11.0902		TCMDC-136419	-24.9759		TCMDC-137453	100.217		TCMDC-138489	97.2155		TCMDC-139500	-7.51821		TCMDC-140508	-5.85434		TCMDC-141518	63.7208
	TCMDC-123899	-2.57442		TCMDC-124923	12.0054		TCMDC-131293	-19.0372		TCMDC-132385	-47.6651		TCMDC-133395	21.4914		TCMDC-134399	-1.35118		TCMDC-135410	-39.5099		TCMDC-136420	-21.41		TCMDC-137454	1.44235		TCMDC-138490	-4.81265		TCMDC-139501	15.6187		TCMDC-140509	47.8612		TCMDC-141519	96.7945
	TCMDC-123900	4.2464		TCMDC-124924	13.9076		TCMDC-131294	1.32188		TCMDC-132386	18.0182		TCMDC-133396	22.1613		TCMDC-134400	19.8077		TCMDC-135411	37.5664		TCMDC-136421	2.45817		TCMDC-137455	116.181		TCMDC-138491	61.6035		TCMDC-139502	14.9266		TCMDC-140510	10.9364		TCMDC-141520	64.4398
	TCMDC-123901	5.32118		TCMDC-124925	-19.5266		TCMDC-131295	-30.4059		TCMDC-132387	2.10182		TCMDC-133397	-4.3749		TCMDC-134401	10.7651		TCMDC-135412	76.4313		TCMDC-136422	91.6107		TCMDC-137456	113.675		TCMDC-138492	84.9795		TCMDC-139503	21.9705		TCMDC-140511	4.21421		TCMDC-141521	51.2582
	TCMDC-123902	44.6715		TCMDC-124926	-10.0592		TCMDC-131296	-9.13864		TCMDC-132388	-68.8503		TCMDC-133398	1.76224		TCMDC-134402	2.98867		TCMDC-135413	86.3071		TCMDC-136423	90.2228		TCMDC-137457	106.749		TCMDC-138493	98.435		TCMDC-139504	4.04443		TCMDC-140512	32.1718		TCMDC-141522	-18.4841
	TCMDC-123903	-90.9441		TCMDC-124927	1.02468		TCMDC-131297	8.16697		TCMDC-132389	-43.6694		TCMDC-133399	-11.4192		TCMDC-134403	22.1963		TCMDC-135414	22.9632		TCMDC-136424	9.5522		TCMDC-137458	53.695		TCMDC-138494	104.044		TCMDC-139505	18.1357		TCMDC-140513	1.43346		TCMDC-141523	39.994
	TCMDC-123904	22.9802		TCMDC-124928	96.2553		TCMDC-131298	-25.3662		TCMDC-132390	44.443		TCMDC-133400	41.5988		TCMDC-134404	44.3453		TCMDC-135415	114.924		TCMDC-136425	-18.5739		TCMDC-137459	-9.34018		TCMDC-138495	76.8605		TCMDC-139506	-7.53587		TCMDC-140514	58.9812		TCMDC-141524	25.8422
	TCMDC-123905	9.81487		TCMDC-124929	30.8343		TCMDC-131299	-55.5946		TCMDC-132391	31.6498		TCMDC-133401	-4.37921		TCMDC-134405	-31.6837		TCMDC-135416	28.2725		TCMDC-136426	-8.077		TCMDC-137460	99.5606		TCMDC-138496	45.0733		TCMDC-139507	-18.5552		TCMDC-140515	8.34297		TCMDC-141525	101.533
	TCMDC-123906	-42.0461		TCMDC-124930	104.957		TCMDC-131300	-2.09472		TCMDC-132392	-27.4591		TCMDC-133402	-15.4601		TCMDC-134406	-45.9021		TCMDC-135417	-15.9485		TCMDC-136427	11.1608		TCMDC-137461	102.006		TCMDC-138497	-10.8623		TCMDC-139508	11.445		TCMDC-140516	7.06479		TCMDC-141526	99.1911
	TCMDC-123907	15.3232		TCMDC-124931	60.6052		TCMDC-131301	2.05368		TCMDC-132393	4.5316		TCMDC-133403	-14.1971		TCMDC-134407	-10.3061		TCMDC-135418	10.9207		TCMDC-136428	-70.5175		TCMDC-137462	6.48582		TCMDC-138498	0.051207		TCMDC-139509	28.4375		TCMDC-140517	6.68531		TCMDC-141527	78.3807
	TCMDC-123908	55.1765		TCMDC-124932	-24.1516		TCMDC-131302	40.8731		TCMDC-132394	19.5977		TCMDC-133404	-39.2758		TCMDC-134408	-28.2592		TCMDC-135419	-64.5496		TCMDC-136429	-4.14361		TCMDC-137463	-17.3414		TCMDC-138499	-12.1671		TCMDC-139510	104.571		TCMDC-140519	-10.3824		TCMDC-141528	108.778
	TCMDC-123909	44.2174		TCMDC-124933	-29.9397		TCMDC-131303	8.48879		TCMDC-132395	-10.7425		TCMDC-133405	-22.97		TCMDC-134409	-72.0839		TCMDC-135420	-45.7994		TCMDC-136430	8.25175		TCMDC-137464	72.0526		TCMDC-138500	-12.4212		TCMDC-139511	97.5135		TCMDC-140520	22.4588		TCMDC-141529	106.494
	TCMDC-123910	11.8061		TCMDC-124934	-11.5014		TCMDC-131305	3.05943		TCMDC-132396	-5.26449		TCMDC-133406	-28.2106		TCMDC-134410	0.837814		TCMDC-135421	62.5235		TCMDC-136431	-15.4685		TCMDC-137465	-8.84611		TCMDC-138501	35.7331		TCMDC-139512	98.9515		TCMDC-140521	12.0947		TCMDC-141530	80.9766
	TCMDC-123911	-3.27185		TCMDC-124935	27.0528		TCMDC-131306	2.58598		TCMDC-132397	-24.515		TCMDC-133407	-45.0272		TCMDC-134411	15.9236		TCMDC-135422	-57.8224		TCMDC-136432	-29.4177		TCMDC-137466	-3.44828		TCMDC-138502	39.7293		TCMDC-139513	86.2493		TCMDC-140522	41.432		TCMDC-141531	105.637
	TCMDC-123912	39.227		TCMDC-124936	19.1214		TCMDC-131307	8.67682		TCMDC-132398	-2.25751		TCMDC-133408	-1.29933		TCMDC-134412	5.02833		TCMDC-135423	-33.1789		TCMDC-136433	-12.5594		TCMDC-137467	-42.1148		TCMDC-138503	-134.846		TCMDC-139514	102.307		TCMDC-140523	15.5295		TCMDC-141532	3.56473
	TCMDC-123913	-202.205		TCMDC-124937	1.35451		TCMDC-131308	56.2715		TCMDC-132399	-9.6061		TCMDC-133409	8.91425		TCMDC-134413	-59.7029		TCMDC-135424	38.5989		TCMDC-136434	-27.997		TCMDC-137468	-7.3794		TCMDC-138504	-174.212		TCMDC-139515	38.8945		TCMDC-140524	45.746		TCMDC-141533	69.4727
	TCMDC-123914	63.0866		TCMDC-124938	58.5357		TCMDC-131310	12.6674		TCMDC-132400	-14.1971		TCMDC-133410	11.7017		TCMDC-134414	-11.4477		TCMDC-135425	8.29609		TCMDC-136435	-15.4685		TCMDC-137469	-12.4261		TCMDC-138505	20.7178		TCMDC-139516	55.8119		TCMDC-140525	102.911		TCMDC-141534	98.7118
	TCMDC-123915	73.3516		TCMDC-124939	13.8462		TCMDC-131311	-1.40457		TCMDC-132401	-83.3164		TCMDC-133411	66.3571		TCMDC-134415	19.2772		TCMDC-135426	61.4571		TCMDC-136436	8.02797		TCMDC-137470	23.5302		TCMDC-138506	49.321		TCMDC-139517	56.5965		TCMDC-140526	86.4889		TCMDC-141535	89.8442
	TCMDC-123916	-35.2611		TCMDC-124940	43.652		TCMDC-131313	-37.7396		TCMDC-132402	13.7834		TCMDC-133412	-37.4176		TCMDC-134416	30.6973		TCMDC-135427	-31.753		TCMDC-136437	-21.7214		TCMDC-137471	11.3764		TCMDC-138507	8.52273		TCMDC-139518	11.828		TCMDC-140527	98.2325		TCMDC-141536	72.3487
	TCMDC-123917	-37.2277		TCMDC-124941	11.7902		TCMDC-131314	21.6986		TCMDC-132403	77.7052		TCMDC-133413	-21.3953		TCMDC-134417	25.803		TCMDC-135428	-11.7626		TCMDC-136438	-4.5035		TCMDC-137472	9.69529		TCMDC-138508	57.103		TCMDC-139519	58.089		TCMDC-140528	44.2033		TCMDC-141537	97.9928
	TCMDC-123918	9.39613		TCMDC-124942	38.8945		TCMDC-131315	-0.144395		TCMDC-132404	1.60746		TCMDC-133414	17.565		TCMDC-134418	32.6771		TCMDC-135429	-6.46327		TCMDC-136439	-0.699301		TCMDC-137474	8.98438		TCMDC-138509	20.8314		TCMDC-139520	-54.4273		TCMDC-140529	-13.9847		TCMDC-141538	90.8029
	TCMDC-123919	17.1841		TCMDC-124943	43.6509		TCMDC-131317	-23.0375		TCMDC-132405	77.444		TCMDC-133415	19.9714		TCMDC-134419	-7.91932		TCMDC-135430	5.99108		TCMDC-136440	-10.993		TCMDC-137476	104.999		TCMDC-138510	79.0733		TCMDC-139521	91.9909		TCMDC-140530	41.5024		TCMDC-141539	54.1386
	TCMDC-123920	23.7374		TCMDC-124944	-15.6011		TCMDC-131318	3.00604		TCMDC-132407	38.5606		TCMDC-133416	99.6263		TCMDC-134420	25.7324		TCMDC-135431	-2.35832		TCMDC-136441	-2.20282		TCMDC-137477	81.2001		TCMDC-138511	-123.473		TCMDC-139522	54.6135		TCMDC-140531	62.4477		TCMDC-141540	44.1083
	TCMDC-123921	17.3725		TCMDC-124945	2.87199		TCMDC-131319	-2.03313		TCMDC-132408	73.0967		TCMDC-133417	-35.5828		TCMDC-134421	19.0917		TCMDC-135432	-45.2524		TCMDC-136442	2.88112		TCMDC-137478	97.7266		TCMDC-138512	-2.18987		TCMDC-139523	-13.1266		TCMDC-140532	112.909		TCMDC-141541	51.3
	TCMDC-123922	56.5634		TCMDC-124946	-19.2221		TCMDC-131320	40.8899		TCMDC-132409	78.1899		TCMDC-133418	62.6398		TCMDC-134422	101.533		TCMDC-135433	58.2429		TCMDC-136443	-19.2957		TCMDC-137479	105.414		TCMDC-138513	-3.32623		TCMDC-139524	54.8532		TCMDC-140533	103.505		TCMDC-141542	45.2336
	TCMDC-123924	1.17564		TCMDC-124947	11.1849		TCMDC-131321	2.95551		TCMDC-132410	92.2042		TCMDC-133419	-26.9821		TCMDC-134423	42.8305		TCMDC-135434	-2.18294		TCMDC-136444	35.2291		TCMDC-137480	40.5491		TCMDC-138514	-0.47418		TCMDC-139525	95.5962		TCMDC-140534	105.637		TCMDC-141543	33.779
	TCMDC-123925	17.4929		TCMDC-124948	87.2007		TCMDC-131322	57.4035		TCMDC-132411	68.2111		TCMDC-133420	7.47107		TCMDC-134424	97.3988		TCMDC-135435	96.7244		TCMDC-136445	-5.74004		TCMDC-137481	84.6596		TCMDC-138515	25.1223		TCMDC-139526	12.951		TCMDC-140535	7.25934		TCMDC-141544	54.6152
	TCMDC-123926	-97.2358		TCMDC-124949	15.1187		TCMDC-131323	26.5293		TCMDC-132412	-4.45262		TCMDC-133421	0.540466		TCMDC-134425	78.3807		TCMDC-135436	24.4071		TCMDC-136446	-5.34167		TCMDC-137482	39.9558		TCMDC-138516	17.4304		TCMDC-139527	-24.6067		TCMDC-140536	103.026		TCMDC-141545	35.8598
	TCMDC-123927	96.2314		TCMDC-124950	-6.94296		TCMDC-131324	26.3192		TCMDC-132413	37.4577		TCMDC-133422	80.9566		TCMDC-134426	39.6703		TCMDC-135437	-6.97899		TCMDC-136447	-19.5266		TCMDC-137483	106.648		TCMDC-138517	42.5731		TCMDC-139528	-43.3107		TCMDC-140537	2.27691		TCMDC-141546	40.6714
	TCMDC-123928	-1.2429		TCMDC-124951	-47.3051		TCMDC-131325	30.5198		TCMDC-132414	21.816		TCMDC-133423	12.9261		TCMDC-134427	60.5975		TCMDC-135438	-15.7684		TCMDC-136448	-6.236		TCMDC-137484	-6.25813		TCMDC-138518	-18.099		TCMDC-139529	92.7202		TCMDC-140538	-60.5779		TCMDC-141547	9.20131
	TCMDC-123929	-43.6167		TCMDC-124952	7.95209		TCMDC-131327	39.5511		TCMDC-132415	7.51034		TCMDC-133424	95.3178		TCMDC-134428	48.5077		TCMDC-135439	74.859		TCMDC-136449	10.4488		TCMDC-137485	86.5927		TCMDC-138519	-10.7126		TCMDC-139530	-5.20999		TCMDC-140539	107.763		TCMDC-141548	27.9782
	TCMDC-123930	57.8329		TCMDC-124953	-19.0663		TCMDC-131328	103.61		TCMDC-132416	117.781		TCMDC-133425	49.7357		TCMDC-134429	-0.575017		TCMDC-135440	-93.6813		TCMDC-136450	13.187		TCMDC-137486	15.9614		TCMDC-138520	-13.3762		TCMDC-139531	79.0593		TCMDC-140540	-59.9046		TCMDC-141549	77.7339
	TCMDC-123931	6.99659		TCMDC-124954	-28.2413		TCMDC-131329	-8.75558		TCMDC-132417	108.979		TCMDC-133427	67.973		TCMDC-134430	102.084		TCMDC-135441	-28.966		TCMDC-136451	11.8776		TCMDC-137487	97.2027		TCMDC-138521	1.42738		TCMDC-139532	-7.51912		TCMDC-140541	106.65		TCMDC-141550	42.9332
	TCMDC-123932	-15.2322		TCMDC-124955	-35.0056		TCMDC-131330	8.04807		TCMDC-132418	22.0255		TCMDC-133428	40.8899		TCMDC-134431	96.1611		TCMDC-135442	70.7177		TCMDC-136452	-12.2997		TCMDC-137488	-3.88877		TCMDC-138522	6.30543		TCMDC-139533	55.9161		TCMDC-140542	91.4822		TCMDC-141551	64.2327
	TCMDC-123933	7.62667		TCMDC-124956	-1.74628		TCMDC-131331	-14.8165		TCMDC-132419	3.09437		TCMDC-133429	50		TCMDC-134432	99.6248		TCMDC-135443	2.76805		TCMDC-136453	22.2238		TCMDC-137489	39.7467		TCMDC-138523	2.3143		TCMDC-139534	-18.2968		TCMDC-140543	105.211		TCMDC-141552	110.353
	TCMDC-123934	4.05618		TCMDC-124957	-12.5685		TCMDC-131333	52.7829		TCMDC-132420	-21.3186		TCMDC-133430	24.4605		TCMDC-134433	74.3503		TCMDC-135444	33.8155		TCMDC-136454	-18.8339		TCMDC-137490	18.9305		TCMDC-138524	24.4878		TCMDC-139535	-22.3204		TCMDC-140544	99.2459		TCMDC-141553	18.3432
	TCMDC-123935	16.9862		TCMDC-124958	27.3438		TCMDC-131334	-5.46281		TCMDC-132421	-5.24677		TCMDC-133431	53.3058		TCMDC-134434	86.4627		TCMDC-135445	21.5127		TCMDC-136455	25.2415		TCMDC-137491	-1.12683		TCMDC-138525	-52.762		TCMDC-139536	1.09856		TCMDC-140545	109.257		TCMDC-141554	109.257
	TCMDC-123936	-15.8966		TCMDC-124959	26.6561		TCMDC-131335	-27.1842		TCMDC-132422	0.165235		TCMDC-133432	19.106		TCMDC-134435	101.934		TCMDC-135446	54.2623		TCMDC-136456	96.9959		TCMDC-137492	62.5645		TCMDC-138526	7.63581		TCMDC-139537	22.407		TCMDC-140546	104.48		TCMDC-141555	-20.2639
	TCMDC-123937	60.6695		TCMDC-124960	1.58807		TCMDC-131336	-2.45471		TCMDC-132423	9.18792		TCMDC-133433	30.6973		TCMDC-134436	107.707		TCMDC-135447	3.25333		TCMDC-136457	-19.4723		TCMDC-137493	43.3811		TCMDC-138527	105.5		TCMDC-139538	-5.24384		TCMDC-140547	114.074		TCMDC-141556	55.8584
	TCMDC-123938	-24.9551		TCMDC-124961	-7.65159		TCMDC-131337	-10.4358		TCMDC-132424	8.5711		TCMDC-133434	-88.2976		TCMDC-134437	107.707		TCMDC-135448	35.5896		TCMDC-136458	45.8835		TCMDC-137494	-53.6955		TCMDC-138528	-101.835		TCMDC-139539	-65.387		TCMDC-140548	-50.1718		TCMDC-141557	106.703
	TCMDC-123939	23.6923		TCMDC-124962	3.1029		TCMDC-131338	-11.696		TCMDC-132425	-18.3965		TCMDC-133435	89.9167		TCMDC-134438	95.049		TCMDC-135449	24.4071		TCMDC-136459	3.05721		TCMDC-137495	11.2236		TCMDC-138529	-28.7733		TCMDC-139540	28.2383		TCMDC-140549	-40.1256		TCMDC-141558	93.9185
	TCMDC-123940	-13.1747		TCMDC-124963	-19.944		TCMDC-131339	9.29523		TCMDC-132426	49.8054		TCMDC-133436	111.456		TCMDC-134439	107.267		TCMDC-135450	36.5838		TCMDC-136460	-26.9159		TCMDC-137496	8.62547		TCMDC-138530	-52.8963		TCMDC-139541	-48.8787		TCMDC-140550	32.3145		TCMDC-141559	137.825
	TCMDC-123941	-10.4358		TCMDC-124964	-12.4167		TCMDC-131341	13.4524		TCMDC-132427	-21.3918		TCMDC-133437	50.8825		TCMDC-134440	77.0575		TCMDC-135451	62.2369		TCMDC-136461	-43.9966		TCMDC-137497	78.0075		TCMDC-138531	-30.774		TCMDC-139542	5.41917		TCMDC-140551	80.5388		TCMDC-141560	5.5765
	TCMDC-123942	46.8785		TCMDC-124965	-16.5744		TCMDC-131343	12.8774		TCMDC-132428	4.97132		TCMDC-133438	25.2896		TCMDC-134441	105.629		TCMDC-135452	29.3226		TCMDC-136462	-20.1128		TCMDC-137498	-65.5156		TCMDC-138532	-18.2353		TCMDC-139543	0.689035		TCMDC-140552	102.652		TCMDC-141561	17.0019
	TCMDC-123943	28.4195		TCMDC-124966	-9.47594		TCMDC-131344	22.5387		TCMDC-132429	-20.0367		TCMDC-133439	-10.5752		TCMDC-134442	107.014		TCMDC-135453	2.68051		TCMDC-136463	12.6962		TCMDC-137499	32.6201		TCMDC-138533	-31.9481		TCMDC-139544	-4.38115		TCMDC-140553	109.423		TCMDC-141562	2.09613
	TCMDC-123944	5.09375		TCMDC-124967	-3.14567		TCMDC-131345	5.73641		TCMDC-132430	-5.018		TCMDC-133440	88.3662		TCMDC-134443	104.841		TCMDC-135454	-62.0406		TCMDC-136464	-29.5822		TCMDC-137500	31.7705		TCMDC-138534	29.587		TCMDC-139545	11.0163		TCMDC-140554	109.341		TCMDC-141563	90.4198
	TCMDC-123945	9.09688		TCMDC-124968	18.824		TCMDC-131346	7.8367		TCMDC-132431	65.2463		TCMDC-133441	29.5173		TCMDC-134444	110.822		TCMDC-135455	38.086		TCMDC-136465	23.109		TCMDC-137501	23.3021		TCMDC-138535	16.2448		TCMDC-139546	12.5701		TCMDC-140555	119.084		TCMDC-141564	-24.4295
	TCMDC-123946	-5.39512		TCMDC-124969	-41.9897		TCMDC-131347	15.6349		TCMDC-132432	22.761		TCMDC-133442	32.8206		TCMDC-134445	95.9095		TCMDC-135456	85.3892		TCMDC-136466	-80.2414		TCMDC-137502	106.149		TCMDC-138536	-131.389		TCMDC-139547	29.849		TCMDC-140556	67.577		TCMDC-141565	-15.2907
	TCMDC-123947	19.3764		TCMDC-124970	-2.66994		TCMDC-131348	-21.1473		TCMDC-132433	31.8917		TCMDC-133443	10.1874		TCMDC-134446	98.8811		TCMDC-135457	32.1361		TCMDC-136467	95.2297		TCMDC-137503	106.181		TCMDC-138537	18.595		TCMDC-139548	45.9871		TCMDC-140557	65.3116		TCMDC-141566	6.17383
	TCMDC-123948	14.643		TCMDC-124971	-15.1282		TCMDC-131349	-5.46281		TCMDC-132434	49.3039		TCMDC-133444	-7.00239		TCMDC-134447	100.056		TCMDC-135458	-90.6303		TCMDC-136468	11.6386		TCMDC-137504	-32.3126		TCMDC-138538	45.1081		TCMDC-139549	-37.7528		TCMDC-140558	107.641		TCMDC-141567	74.7966
	TCMDC-123949	-70.4391		TCMDC-124972	-1.02532		TCMDC-131350	-56.2845		TCMDC-132435	28.952		TCMDC-133445	-39.9111		TCMDC-134448	91.9391		TCMDC-135459	100.132		TCMDC-136469	-6.59261		TCMDC-137505	0.285296		TCMDC-138539	107.024		TCMDC-139550	20.2742		TCMDC-140559	105.925		TCMDC-141568	1.45976
	TCMDC-123950	13.5775		TCMDC-124973	14.2016		TCMDC-131351	-113.98		TCMDC-132436	25.6497		TCMDC-133446	74.264		TCMDC-134449	80.7026		TCMDC-135460	75.2716		TCMDC-136470	73.2898		TCMDC-137506	-8.38776		TCMDC-138540	91.2232		TCMDC-139551	-16.8816		TCMDC-140560	99.0613		TCMDC-141569	12.3296
	TCMDC-123951	-40.799		TCMDC-124974	7.49026		TCMDC-131352	5.52638		TCMDC-132437	25.1323		TCMDC-133447	6.38718		TCMDC-134450	-43.8402		TCMDC-135461	65.462		TCMDC-136471	60.181		TCMDC-137507	-11.6879		TCMDC-138541	76.0624		TCMDC-139552	11.5364		TCMDC-140561	102.155		TCMDC-141570	69.5355
	TCMDC-123952	41.592		TCMDC-124975	-15.5388		TCMDC-131353	-22.4075		TCMDC-132438	-8.63152		TCMDC-133448	4.25949		TCMDC-134451	95.049		TCMDC-135462	72.1709		TCMDC-136472	19.3064		TCMDC-137508	-8.00073		TCMDC-138542	-63.1973		TCMDC-139553	79.7588		TCMDC-140562	28.8396		TCMDC-141571	57.6205
	TCMDC-123953	3.46247		TCMDC-124976	3.56473		TCMDC-131354	-4.555		TCMDC-132439	56.8794		TCMDC-133449	22.6865		TCMDC-134452	29.0629		TCMDC-135463	34.8868		TCMDC-136473	-2.43902		TCMDC-137509	12.851		TCMDC-138543	-10.0146		TCMDC-139554	8.01039		TCMDC-140563	-9.13721		TCMDC-141572	52.8958
	TCMDC-123954	-65.823		TCMDC-124977	1.94833		TCMDC-131356	-14.2163		TCMDC-132440	22.9595		TCMDC-133450	43.6122		TCMDC-134453	72.6079		TCMDC-135464	15.602		TCMDC-136474	21.576		TCMDC-137510	-16.6385		TCMDC-138544	44.1707		TCMDC-139555	-30.7234		TCMDC-140564	21.0605		TCMDC-141573	101.034
	TCMDC-123955	105.677		TCMDC-124978	11.4158		TCMDC-131357	-0.564453		TCMDC-132441	94.5519		TCMDC-133451	9.24897		TCMDC-134454	71.4533		TCMDC-135465	63.4037		TCMDC-136475	27.5797		TCMDC-137511	-11.7795		TCMDC-138545	-5.80102		TCMDC-139556	86.4889		TCMDC-140565	96.3152		TCMDC-141574	82.0753
	TCMDC-123956	-66.5013		TCMDC-124979	-41.1217		TCMDC-131358	1.50049		TCMDC-132442	11.9204		TCMDC-133452	11.879		TCMDC-134455	49.9784		TCMDC-135466	20.7284		TCMDC-136476	32.4289		TCMDC-137512	-14.8046		TCMDC-138546	80.8526		TCMDC-139557	-16.4785		TCMDC-140566	66.4969		TCMDC-141575	69.3751
	TCMDC-123957	-50.0072		TCMDC-124980	-0.551304		TCMDC-131359	18.4411		TCMDC-132443	-21.7036		TCMDC-133453	12.5701		TCMDC-134456	0.331938		TCMDC-135467	19.9104		TCMDC-136477	-29.4559		TCMDC-137513	-25.8641		TCMDC-138547	52.5604		TCMDC-139558	37.4581		TCMDC-140567	107.043		TCMDC-141576	23.6643
	TCMDC-123958	-11.6706		TCMDC-124981	-23.0821		TCMDC-131360	-25.9779		TCMDC-132444	-24.7794		TCMDC-133454	13.7151		TCMDC-134457	-3.13177		TCMDC-135468	11.1633		TCMDC-136478	98.814		TCMDC-137514	94.7798		TCMDC-138548	18.2205		TCMDC-139559	111.77		TCMDC-140568	106.402		TCMDC-141577	108.673
	TCMDC-123959	18.1845		TCMDC-124982	-6.85787		TCMDC-131361	8.7783		TCMDC-132445	14.0659		TCMDC-133455	-20.0057		TCMDC-134458	1.25559		TCMDC-135469	53.5472		TCMDC-136479	-5.67181		TCMDC-137515	50.1299		TCMDC-138549	-36.9531		TCMDC-139560	78.3807		TCMDC-140569	103.718		TCMDC-141578	11.9629
	TCMDC-123960	45.2666		TCMDC-124983	15.7372		TCMDC-131364	-0.564453		TCMDC-132446	50.4346		TCMDC-133456	-44.0892		TCMDC-134459	14.4177		TCMDC-135470	13.8145		TCMDC-136480	43.5128		TCMDC-137516	50.3643		TCMDC-138550	-32.9132		TCMDC-139561	-7.69922		TCMDC-140570	20.3161		TCMDC-141579	65.0028
	TCMDC-123961	59.1571		TCMDC-124984	3.10034		TCMDC-131365	37.6608		TCMDC-132447	51.9376		TCMDC-133457	-11.4546		TCMDC-134460	78.3807		TCMDC-135471	66.4448		TCMDC-136481	100.155		TCMDC-137517	51.7139		TCMDC-138551	-1.92813		TCMDC-139562	48.1426		TCMDC-140571	88.1666		TCMDC-141580	8.77558
	TCMDC-123962	-42.9952		TCMDC-124985	22.0406		TCMDC-131366	-2.87477		TCMDC-132448	19.9379		TCMDC-133458	7.38684		TCMDC-134461	-44.4177		TCMDC-135472	50.2563		TCMDC-136482	22.9615		TCMDC-137518	45.6049		TCMDC-138552	-21.1721		TCMDC-139563	17.2259		TCMDC-140572	78.8956		TCMDC-141581	119.567
	TCMDC-123963	-16.2821		TCMDC-124986	-9.5349		TCMDC-131367	16.0507		TCMDC-132449	18.2441		TCMDC-133459	-35.6084		TCMDC-134462	-8.21186		TCMDC-135473	52.4799		TCMDC-136483	5.87424		TCMDC-137519	114.179		TCMDC-138553	46.0693		TCMDC-139564	40.4046		TCMDC-140573	27.0214		TCMDC-141582	18.1311
	TCMDC-123964	-20.8973		TCMDC-124987	8.37333		TCMDC-131368	-0.564453		TCMDC-132450	49.0249		TCMDC-133460	4.46832		TCMDC-134463	-60.7796		TCMDC-135474	10.973		TCMDC-136484	-4.11499		TCMDC-137520	100.628		TCMDC-138554	-4.93302		TCMDC-139565	43.1096		TCMDC-140574	11.3739		TCMDC-141583	96.8645
	TCMDC-123965	-67.8322		TCMDC-124988	-14.4571		TCMDC-131369	-7.28538		TCMDC-132451	9.67276		TCMDC-133461	27.6351		TCMDC-134464	-27.6086		TCMDC-135475	41.8703		TCMDC-136485	-12.4212		TCMDC-137521	-23.4743		TCMDC-138555	60.8922		TCMDC-139566	81.6882		TCMDC-140575	-23.223		TCMDC-141584	59.3967
	TCMDC-123966	-20.4014		TCMDC-124989	-34.0741		TCMDC-131370	6.15647		TCMDC-132452	62.4196		TCMDC-133462	-24.0135		TCMDC-134465	82.7681		TCMDC-135476	76.965		TCMDC-136486	60.3844		TCMDC-137522	-9.65909		TCMDC-138556	8.05566		TCMDC-139567	38.2596		TCMDC-140576	-8.95023		TCMDC-141585	81.1471
	TCMDC-123967	-27.3098		TCMDC-124990	-19.7575		TCMDC-131371	3.00604		TCMDC-132453	39.0149		TCMDC-133463	-1.8602		TCMDC-134466	-100.048		TCMDC-135477	58.9131		TCMDC-136487	88.8207		TCMDC-137523	63.7585		TCMDC-138557	107.312		TCMDC-139568	96.2553		TCMDC-140577	94.8677		TCMDC-141586	55.626
	TCMDC-123968	-19.3338		TCMDC-124991	-14.1963		TCMDC-131372	-4.555		TCMDC-132454	-8.61405		TCMDC-133464	31.0598		TCMDC-134467	-60.6292		TCMDC-135478	99.4221		TCMDC-136488	3.47515		TCMDC-137524	-3.71262		TCMDC-138558	-36.7657		TCMDC-139569	13.5775		TCMDC-140579	41.2036		TCMDC-141588	76.9662
	TCMDC-123969	-142.151		TCMDC-124992	-38.4615		TCMDC-131373	-0.47418		TCMDC-132455	8.9844		TCMDC-133465	24.2509		TCMDC-134468	-11.9065		TCMDC-135479	-28.9496		TCMDC-136489	35.3711		TCMDC-137525	0.525361		TCMDC-138559	9.49971		TCMDC-139570	77.6213		TCMDC-140580	102.307		TCMDC-141589	-14.0937
	TCMDC-123971	99.2858		TCMDC-124993	8.6001		TCMDC-131374	34.4029		TCMDC-132456	-18.0462		TCMDC-133466	0.116607		TCMDC-134469	-86.3811		TCMDC-135480	3.71602		TCMDC-136490	-10.89		TCMDC-137526	92.7071		TCMDC-138560	-28.5389		TCMDC-139571	-9.2028		TCMDC-140581	108.699		TCMDC-141590	51.1423
	TCMDC-123972	49.9823		TCMDC-124994	1.09091		TCMDC-131375	2.29413		TCMDC-132457	14.8701		TCMDC-133467	9.95689		TCMDC-134470	63.1404		TCMDC-135481	92.9557		TCMDC-136491	13.1816		TCMDC-137527	57.0904		TCMDC-138561	74.2572		TCMDC-139572	-16.9547		TCMDC-140582	47.7415		TCMDC-141591	39.2522
	TCMDC-123973	111.176		TCMDC-124995	9.95814		TCMDC-131376	17.7195		TCMDC-132458	37.0067		TCMDC-133468	-75.1409		TCMDC-134471	-62.2456		TCMDC-135482	91.3296		TCMDC-136492	-28.1565		TCMDC-137528	7.06479		TCMDC-138562	-60.7603		TCMDC-139573	86.0096		TCMDC-140583	102.436		TCMDC-141592	106.477
	TCMDC-123974	-10.1796		TCMDC-124996	8.47552		TCMDC-131377	0.90575		TCMDC-132459	-1.29933		TCMDC-133469	5.35513		TCMDC-134472	-106.119		TCMDC-135483	86.3131		TCMDC-136493	-46.3896		TCMDC-137529	128.759		TCMDC-138563	-50.1655		TCMDC-139574	21.1805		TCMDC-140584	53.9039		TCMDC-141593	103.076
	TCMDC-123975	-3.36376		TCMDC-124997	14.4325		TCMDC-131378	-5.60515		TCMDC-132460	0.240616		TCMDC-133470	43.9302		TCMDC-134474	-155.073		TCMDC-135484	10.183		TCMDC-136494	31.6758		TCMDC-137530	30.0925		TCMDC-138564	21.7595		TCMDC-139575	7.42297		TCMDC-140585	74.2933		TCMDC-141594	51.0939
	TCMDC-123976	-8.09494		TCMDC-124998	68.4926		TCMDC-131380	9.71095		TCMDC-132461	5.05294		TCMDC-133471	-8.73424		TCMDC-134475	53.2989		TCMDC-135485	17.2663		TCMDC-136495	-28.4781		TCMDC-137531	17.3235		TCMDC-138565	46.978		TCMDC-139576	12.0965		TCMDC-140586	56.2912		TCMDC-141595	-1.28446
	TCMDC-123977	89.2191		TCMDC-124999	-88.1136		TCMDC-131381	17.9214		TCMDC-132462	-20.1636		TCMDC-133472	46.7399		TCMDC-134476	63.7726		TCMDC-135486	73.387		TCMDC-136496	-19.466		TCMDC-137532	15.3501		TCMDC-138566	50.7391		TCMDC-139577	89.6455		TCMDC-140587	90.5548		TCMDC-141596	92.4664
	TCMDC-123978	-75.0744		TCMDC-125000	29.0629		TCMDC-131382	13.7884		TCMDC-132463	-10.4284		TCMDC-133473	-0.281849		TCMDC-134477	92.9888		TCMDC-135487	8.33439		TCMDC-136497	-1.84402		TCMDC-137533	62.6464		TCMDC-138567	-4.46077		TCMDC-139578	25.8247		TCMDC-140588	106.86		TCMDC-141597	93.8669
	TCMDC-123979	12.1681		TCMDC-125001	-2.25426		TCMDC-131383	0.0454693		TCMDC-132464	14.1488		TCMDC-133474	37.1145		TCMDC-134478	-49.5454		TCMDC-135488	20.5125		TCMDC-136498	50.6565		TCMDC-137534	46.3415		TCMDC-138568	62.5719		TCMDC-139579	100.869		TCMDC-140589	100.571		TCMDC-141598	96.0755
	TCMDC-123980	2.2274		TCMDC-125002	1.20308		TCMDC-131384	-28.2883		TCMDC-132465	21.6073		TCMDC-133475	14.1496		TCMDC-134479	-1.89391		TCMDC-135489	-3.96825		TCMDC-136499	11.0899		TCMDC-137535	37.7769		TCMDC-138569	-9.31236		TCMDC-139580	81.6956		TCMDC-140590	57.6593		TCMDC-141599	65.4724
	TCMDC-123981	-3.71489		TCMDC-125003	26.1188		TCMDC-131385	-1.40457		TCMDC-132466	29.4284		TCMDC-133476	47.7864		TCMDC-134480	4.48838		TCMDC-135490	-10.4215		TCMDC-136500	-1.00216		TCMDC-137536	72.242		TCMDC-138570	-25.0138		TCMDC-139581	50.4777		TCMDC-140591	67.9698		TCMDC-141600	63.8702
	TCMDC-123982	-9.70296		TCMDC-125004	120.649		TCMDC-131386	4.2464		TCMDC-132467	91.6239		TCMDC-133477	95.745		TCMDC-134481	39.5797		TCMDC-135491	11.8272		TCMDC-136501	53.3706		TCMDC-137537	28.9521		TCMDC-138571	5.5523		TCMDC-139582	30.1261		TCMDC-140592	108.644		TCMDC-141601	76.106
	TCMDC-123983	24.8088		TCMDC-125005	65.5517		TCMDC-131387	-7.70543		TCMDC-132468	104.182		TCMDC-133478	82.7907		TCMDC-134482	16.5177		TCMDC-135492	-21.143		TCMDC-136502	73.9206		TCMDC-137538	68.3861		TCMDC-138572	-14.7066		TCMDC-139583	81.456		TCMDC-140593	80.6006		TCMDC-141602	64.2327
	TCMDC-123984	-31.1863		TCMDC-125006	-49.8001		TCMDC-131388	-20.5172		TCMDC-132469	77.2005		TCMDC-133479	57.9845		TCMDC-134483	53.9039		TCMDC-135493	99.2404		TCMDC-136503	-39.1602		TCMDC-137539	-5.03404		TCMDC-138573	32.4031		TCMDC-139584	28.6154		TCMDC-140594	106.169		TCMDC-141603	99.6705
	TCMDC-123985	-15.7519		TCMDC-125007	20.8832		TCMDC-131389	-1.38967		TCMDC-132470	20.8373		TCMDC-133480	74.2463		TCMDC-134484	54.3657		TCMDC-135494	68.9458		TCMDC-136504	-6.4627		TCMDC-137540	7.52125		TCMDC-138574	-56.7843		TCMDC-139585	78.1007		TCMDC-140595	97.3571		TCMDC-141604	-7.36526
	TCMDC-123986	41.1714		TCMDC-125008	155.422		TCMDC-131390	32.4673		TCMDC-132471	-12.0192		TCMDC-133481	-19.0316		TCMDC-134485	50.2093		TCMDC-135495	83.0663		TCMDC-136505	-58.4242		TCMDC-137541	96.504		TCMDC-138575	13.664		TCMDC-139586	95.3565		TCMDC-140596	57.5415		TCMDC-141605	41.8787
	TCMDC-123987	30.6609		TCMDC-125009	54.1342		TCMDC-131391	-28.6547		TCMDC-132472	95.3916		TCMDC-133482	48.8889		TCMDC-134486	49.2856		TCMDC-135496	103.439		TCMDC-136506	104.344		TCMDC-137542	98.338		TCMDC-138576	-10.7668		TCMDC-139587	105.902		TCMDC-140597	96.7945		TCMDC-141607	30.0305
	TCMDC-123988	8.4575		TCMDC-125010	53.4152		TCMDC-131392	-25.4966		TCMDC-132473	18.3289		TCMDC-133483	36.7623		TCMDC-134487	-62.7485		TCMDC-135497	69.7902		TCMDC-136507	8.87574		TCMDC-137543	77.5528		TCMDC-138577	4.82475		TCMDC-139588	108.538		TCMDC-140598	108.538		TCMDC-141608	97.4118
	TCMDC-123989	-7.86014		TCMDC-125011	54.1258		TCMDC-131393	8.88685		TCMDC-132474	44.558		TCMDC-133484	72.1615		TCMDC-134488	13.5955		TCMDC-135498	62.1481		TCMDC-136508	-41.5159		TCMDC-137544	15.5029		TCMDC-138578	-222.076		TCMDC-139589	110.695		TCMDC-140599	105.422		TCMDC-141609	106.481
	TCMDC-123990	75.2247		TCMDC-125012	1.02468		TCMDC-131394	6.15647		TCMDC-132475	76.7998		TCMDC-133485	-151.44		TCMDC-134489	34.4923		TCMDC-135499	44.6945		TCMDC-136509	88.151		TCMDC-137545	85.1884		TCMDC-138579	48.1846		TCMDC-139590	106.141		TCMDC-140600	51.2582		TCMDC-141610	99.1697
	TCMDC-123991	40.9622		TCMDC-125013	-13.061		TCMDC-131396	15.3977		TCMDC-132476	71.7452		TCMDC-133486	-41.824		TCMDC-134490	87.2675		TCMDC-135500	92.9599		TCMDC-136510	52.6517		TCMDC-137546	84.2366		TCMDC-138580	-0.161233		TCMDC-139591	107.579		TCMDC-140601	107.819		TCMDC-141611	81.3972
	TCMDC-123992	12.6888		TCMDC-125014	-9.38402		TCMDC-131397	4.82624		TCMDC-132477	85.2679		TCMDC-133487	28.5258		TCMDC-134491	-142.146		TCMDC-135501	-5.20999		TCMDC-136511	109.759		TCMDC-137547	96.5709		TCMDC-138581	5.47593		TCMDC-139592	37.837		TCMDC-140602	100.389		TCMDC-141612	3.1049
	TCMDC-123993	80.6678		TCMDC-125015	-58.0534		TCMDC-131398	-8.16499		TCMDC-132478	30.1818		TCMDC-133488	-110.992		TCMDC-134492	11.8727		TCMDC-135502	14.6486		TCMDC-136512	105.877		TCMDC-137548	-22.7051		TCMDC-138582	60.7966		TCMDC-139593	101.348		TCMDC-140603	101.108		TCMDC-141613	-15.3685
	TCMDC-123994	85.9955		TCMDC-125016	67.3557		TCMDC-131400	-46.9808		TCMDC-132479	91.1037		TCMDC-133489	-116.156		TCMDC-134493	8.9425		TCMDC-135503	-4.74816		TCMDC-136513	51.765		TCMDC-137549	102.464		TCMDC-138583	-73.2955		TCMDC-139594	96.7945		TCMDC-140604	20.3648		TCMDC-141614	33.1217
	TCMDC-123995	-35.5635		TCMDC-125017	-63.5361		TCMDC-131401	16.2379		TCMDC-132480	85.2411		TCMDC-133490	-127.001		TCMDC-134494	3.47515		TCMDC-135504	-25.1105		TCMDC-136514	37.2614		TCMDC-137550	43.83		TCMDC-138584	71.8799		TCMDC-139595	95.5962		TCMDC-140605	107.559		TCMDC-141615	5.21055
	TCMDC-123996	-45.7924		TCMDC-125018	78.9158		TCMDC-131402	-10.4358		TCMDC-132481	-11.5438		TCMDC-133491	-124.666		TCMDC-134495	30.5523		TCMDC-135505	91.893		TCMDC-136515	3.62519		TCMDC-137551	-15.0307		TCMDC-138585	-10.9167		TCMDC-139596	59.4068		TCMDC-140606	65.3185		TCMDC-141616	6.71293
	TCMDC-123997	94.2813		TCMDC-125019	77.0026		TCMDC-131403	8.41619		TCMDC-132482	3.4512		TCMDC-133492	-91.9352		TCMDC-134496	10.9131		TCMDC-135506	37.6629		TCMDC-136516	-14.5859		TCMDC-137552	85.1207		TCMDC-138586	-5.24028		TCMDC-139597	100.869		TCMDC-140607	58.8252		TCMDC-141617	85.1667
	TCMDC-123998	27.3872		TCMDC-125020	4.95021		TCMDC-131404	-1.40457		TCMDC-132483	-5.40913		TCMDC-133493	-77.6694		TCMDC-134497	30.6294		TCMDC-135507	40.2004		TCMDC-136517	51.0338		TCMDC-137553	10.3128		TCMDC-138587	-18.6269		TCMDC-139598	11.828		TCMDC-140608	89.6046		TCMDC-141618	-109.203
	TCMDC-123999	-9.03978		TCMDC-125021	-20.2194		TCMDC-131405	15.3232		TCMDC-132484	-13.3843		TCMDC-133494	-156.672		TCMDC-134498	112.2		TCMDC-135508	-159.156		TCMDC-136518	55.4604		TCMDC-137554	18.6435		TCMDC-138588	-66.0031		TCMDC-139599	13.8669		TCMDC-140609	78.7713		TCMDC-141619	-14.2776
	TCMDC-124000	88.6781		TCMDC-125022	22.0406		TCMDC-131406	-4.76503		TCMDC-132485	-55.8062		TCMDC-133495	-149.977		TCMDC-134499	21.3533		TCMDC-135509	17.6709		TCMDC-136519	106.149		TCMDC-137555	59.5238		TCMDC-138589	28.4087		TCMDC-139600	0.611501		TCMDC-140610	46.0148		TCMDC-141620	-63.0623
	TCMDC-124001	11.9782		TCMDC-125023	17.8168		TCMDC-131408	8.35986		TCMDC-132486	-23.9802		TCMDC-133496	-227.478		TCMDC-134500	23.226		TCMDC-135510	45.2325		TCMDC-136520	62.1943		TCMDC-137556	91.7533		TCMDC-138590	-124.484		TCMDC-139601	20.3935		TCMDC-140611	104.943		TCMDC-141621	12.4033
	TCMDC-124002	54.6601		TCMDC-125024	94.1939		TCMDC-131409	4.05618		TCMDC-132487	9.75022		TCMDC-133497	-107.981		TCMDC-134501	1.44235		TCMDC-135511	-19.7187		TCMDC-136521	-13.7931		TCMDC-137557	8.42776		TCMDC-138591	9.53182		TCMDC-139602	-51.7307		TCMDC-140612	64.3366		TCMDC-141622	64.0977
	TCMDC-124003	4.57507		TCMDC-125025	-70.4565		TCMDC-131410	7.62667		TCMDC-132488	-37.9997		TCMDC-133498	-376.255		TCMDC-134502	-15.7498		TCMDC-135512	8.62525		TCMDC-136522	-62.4642		TCMDC-137558	-4.20995		TCMDC-138592	4.04276		TCMDC-139603	36.8606		TCMDC-140613	98.8032		TCMDC-141623	-29.1734
	TCMDC-124004	12.4212		TCMDC-125026	100.706		TCMDC-131412	-6.86532		TCMDC-132490	-25.2304		TCMDC-133499	-52.2701		TCMDC-134503	16.0278		TCMDC-135513	62.3945		TCMDC-136523	25.3161		TCMDC-137559	-42.3055		TCMDC-138593	-22.9677		TCMDC-139604	-52.6307		TCMDC-140614	15.6315		TCMDC-141624	31.2464
	TCMDC-124006	-8.68209		TCMDC-125027	-8.9046		TCMDC-131413	8.67682		TCMDC-132491	5.88456		TCMDC-133500	-135.769		TCMDC-134504	30.4969		TCMDC-135514	-3.59359		TCMDC-136524	29.3044		TCMDC-137560	10.9877		TCMDC-138594	-30.3389		TCMDC-139605	78.7702		TCMDC-140615	77.1748		TCMDC-141625	-7.69698
	TCMDC-124007	-37.8045		TCMDC-125028	63.4195		TCMDC-131414	58.2436		TCMDC-132492	7.48717		TCMDC-133501	-19.2142		TCMDC-134505	76.3288		TCMDC-135515	70.5005		TCMDC-136525	-32.3064		TCMDC-137561	9.01111		TCMDC-138595	-100.469		TCMDC-139606	111.538		TCMDC-140616	102.786		TCMDC-141626	16.9766
	TCMDC-124008	-7.56534		TCMDC-125029	-36.3673		TCMDC-131415	15.8178		TCMDC-132493	1.10461		TCMDC-133502	-43.5738		TCMDC-134506	-5.30654		TCMDC-135516	-15.6011		TCMDC-136526	84.7875		TCMDC-137562	-7.97753		TCMDC-138596	103.242		TCMDC-139607	97.2346		TCMDC-140617	94.8772		TCMDC-141627	50.0273
	TCMDC-124009	-3.96399		TCMDC-125030	60.8609		TCMDC-131416	17.9181		TCMDC-132494	-97.5851		TCMDC-133503	-23.7483		TCMDC-134507	-9.48155		TCMDC-135517	-34.3497		TCMDC-136527	13.8462		TCMDC-137563	10.6345		TCMDC-138597	3.2267		TCMDC-139608	34.0216		TCMDC-140618	99.3923		TCMDC-141628	83.1336
	TCMDC-124010	79.9196		TCMDC-125031	63.2214		TCMDC-131417	-23.4576		TCMDC-132495	-19.9227		TCMDC-133504	5.46764		TCMDC-134508	-1.14228		TCMDC-135518	16.2175		TCMDC-136528	43.9514		TCMDC-137564	-28.5324		TCMDC-138598	20.7865		TCMDC-139609	35.6246		TCMDC-140619	40.4755		TCMDC-141629	101.7
	TCMDC-124011	120.811		TCMDC-125032	-25.5304		TCMDC-131418	-11.075		TCMDC-132496	22.8093		TCMDC-133505	-47.3051		TCMDC-134509	-9.6635		TCMDC-135519	-9.13552		TCMDC-136529	-83.049		TCMDC-137565	110.109		TCMDC-138599	-18.4679		TCMDC-139610	57.3887		TCMDC-140620	102.391		TCMDC-141630	29.0732
	TCMDC-124012	-9.24929		TCMDC-125033	11.2176		TCMDC-131419	-2.87477		TCMDC-132497	-1.15579		TCMDC-133506	-101.781		TCMDC-134510	-33.7058		TCMDC-135520	57.4332		TCMDC-136530	-82.257		TCMDC-137566	51.3238		TCMDC-138600	-22.1106		TCMDC-139611	77.4164		TCMDC-140621	102.209		TCMDC-141631	17.3249
	TCMDC-124013	-120.808		TCMDC-125034	61.6098		TCMDC-131420	-23.6676		TCMDC-132498	-19.1935		TCMDC-133507	-109.48		TCMDC-134511	-88.7186		TCMDC-135521	-10.7519		TCMDC-136531	-40.9869		TCMDC-137567	-21.8709		TCMDC-138601	1.67403		TCMDC-139612	25.8737		TCMDC-140622	85.5303		TCMDC-141632	74.5011
	TCMDC-124014	8.731		TCMDC-125035	69.3929		TCMDC-131421	9.50309		TCMDC-132499	-4.13171		TCMDC-133508	-91.2505		TCMDC-134512	5.53661		TCMDC-135522	-2.37726		TCMDC-136532	-67.9457		TCMDC-137569	97.8795		TCMDC-138602	-15.1646		TCMDC-139613	105.512		TCMDC-140623	92.2409		TCMDC-141633	100.733
	TCMDC-124015	-74.784		TCMDC-125036	5.05294		TCMDC-131422	7.20662		TCMDC-132500	-12.7067		TCMDC-133509	-119.27		TCMDC-134513	44.7437		TCMDC-135523	-36.8303		TCMDC-136533	40.241		TCMDC-137570	80.9584		TCMDC-138603	19.3636		TCMDC-139614	92.1259		TCMDC-140624	-21.7191		TCMDC-141634	97.6741
	TCMDC-124016	0.637739		TCMDC-125037	53.6077		TCMDC-131423	-5.81517		TCMDC-132501	74.2572		TCMDC-133510	-90.231		TCMDC-134514	40.7336		TCMDC-135524	21.1732		TCMDC-136534	71.1117		TCMDC-137571	58.8857		TCMDC-138604	68.8417		TCMDC-139615	117.596		TCMDC-140625	106.86		TCMDC-141635	83.6021
	TCMDC-124017	107.878		TCMDC-125039	-1.82601		TCMDC-131424	22.5387		TCMDC-132502	84.2329		TCMDC-133511	-86.1818		TCMDC-134515	-1.72781		TCMDC-135525	-61.6382		TCMDC-136535	-72.7257		TCMDC-137572	99.4078		TCMDC-138605	-29.444		TCMDC-139616	14.4429		TCMDC-140626	107.769		TCMDC-141636	54.5315
	TCMDC-124018	-173.329		TCMDC-125040	22.1754		TCMDC-131425	22.3287		TCMDC-132503	-12.3357		TCMDC-133512	-94.6583		TCMDC-134516	70.0451		TCMDC-135526	-37.8103		TCMDC-136536	-153.839		TCMDC-137573	93.5686		TCMDC-138606	-54.9598		TCMDC-139617	33.7977		TCMDC-140627	95.4646		TCMDC-141637	88.101
	TCMDC-124019	1.24548		TCMDC-125041	-2.20811		TCMDC-131427	-150.315		TCMDC-132504	-46.9096		TCMDC-133513	-35.563		TCMDC-134517	-15.6923		TCMDC-135527	-78.6437		TCMDC-136537	107.36		TCMDC-137574	48.4908		TCMDC-138607	-52.853		TCMDC-139618	89.664		TCMDC-140628	92.6925		TCMDC-141638	80.8609
	TCMDC-124020	26.7443		TCMDC-125042	-17.8692		TCMDC-131428	-9.82787		TCMDC-132505	5.09108		TCMDC-133514	-74.3352		TCMDC-134518	-25.2497		TCMDC-135528	-144.153		TCMDC-136538	1.52419		TCMDC-137575	-11.0443		TCMDC-138608	-29.444		TCMDC-139619	47.0126		TCMDC-140629	110.489		TCMDC-141639	61.1431
	TCMDC-124021	9.38797		TCMDC-125043	65.3984		TCMDC-131429	28.1065		TCMDC-132506	-36.6541		TCMDC-133515	-129.44		TCMDC-134519	58.9072		TCMDC-135529	-24.1608		TCMDC-136539	29.8319		TCMDC-137576	92.9953		TCMDC-138609	-10.8876		TCMDC-139620	8.37397		TCMDC-140630	102.142		TCMDC-141640	54.2994
	TCMDC-124023	93.6638		TCMDC-125044	-21.3739		TCMDC-131430	5.59112		TCMDC-132507	9.08977		TCMDC-133516	-90.9392		TCMDC-134520	89.5218		TCMDC-135530	22.0533		TCMDC-136540	-15.6923		TCMDC-137577	34.5726		TCMDC-138610	-43.6818		TCMDC-139621	20.4836		TCMDC-140631	106.659		TCMDC-141641	9.10665
	TCMDC-124024	4.03072		TCMDC-125045	90.9248		TCMDC-131431	21.3511		TCMDC-132508	83.6754		TCMDC-133517	-101.939		TCMDC-134521	-19.6126		TCMDC-135531	14.6264		TCMDC-136541	12.3409		TCMDC-137578	99.6906		TCMDC-138611	2.27505		TCMDC-139622	6.23984		TCMDC-140632	106.86		TCMDC-141642	43.3493
	TCMDC-124025	22.2613		TCMDC-125046	-31.3178		TCMDC-131432	16.0278		TCMDC-132509	-9.36643		TCMDC-133518	-101.011		TCMDC-134522	-6.56496		TCMDC-135532	49.4476		TCMDC-136542	-2.4743		TCMDC-137579	70.3511		TCMDC-138612	6.02048		TCMDC-139623	-21.0507		TCMDC-140633	106.916		TCMDC-141643	22.9778
	TCMDC-124026	67.2396		TCMDC-125047	-61.0853		TCMDC-131433	-3.29483		TCMDC-132510	104.289		TCMDC-133519	-94.6583		TCMDC-134523	42.7374		TCMDC-135533	94.7543		TCMDC-136543	27.4088		TCMDC-137580	104.27		TCMDC-138613	-50.2825		TCMDC-139624	34.2503		TCMDC-140634	102.067		TCMDC-141644	86.7286
	TCMDC-124027	3.60252		TCMDC-125048	51.9772		TCMDC-131434	17.7135		TCMDC-132511	46.9595		TCMDC-133520	-82.5313		TCMDC-134524	22.6444		TCMDC-135534	59.5149		TCMDC-136544	34.8481		TCMDC-137581	-56.2191		TCMDC-138614	-13.8664		TCMDC-139625	-72.071		TCMDC-140635	103.745		TCMDC-141645	7.09714
	TCMDC-124028	-7.88525		TCMDC-125049	-8.62458		TCMDC-131435	22.1187		TCMDC-132512	92.9888		TCMDC-133521	-132.964		TCMDC-134525	23.0403		TCMDC-135535	2.44075		TCMDC-136545	33.0972		TCMDC-137582	-11.3434		TCMDC-138615	95.3178		TCMDC-139626	1.90085		TCMDC-140636	84.0739		TCMDC-141647	26.4079
	TCMDC-124029	25.592		TCMDC-125050	-31.4632		TCMDC-131436	13.7175		TCMDC-132513	86.9251		TCMDC-133522	-106.015		TCMDC-134526	-3.32452		TCMDC-135536	25.0028		TCMDC-136546	-3.55953		TCMDC-137583	70.765		TCMDC-138616	109.525		TCMDC-139627	-25.4098		TCMDC-140637	95.0718		TCMDC-141648	20.998
	TCMDC-124030	98.2436		TCMDC-125051	5.35513		TCMDC-131437	10.2306		TCMDC-132514	15.0553		TCMDC-133523	-116.025		TCMDC-134527	-17.463		TCMDC-135537	58.0827		TCMDC-136547	23.068		TCMDC-137584	-14.0053		TCMDC-138618	26.7554		TCMDC-139628	19.5797		TCMDC-140638	83.3569		TCMDC-141649	82.9631
	TCMDC-124031	27.6737		TCMDC-125052	-14.6189		TCMDC-131438	6.78656		TCMDC-132515	64.8751		TCMDC-133524	-150.713		TCMDC-134528	-40.5398		TCMDC-135538	3.89518		TCMDC-136548	-0.683005		TCMDC-137585	-26.3781		TCMDC-138619	7.54206		TCMDC-139629	74.067		TCMDC-140639	105.183		TCMDC-141650	17.4218
	TCMDC-124032	29.3458		TCMDC-125053	6.03157		TCMDC-131440	17.2978		TCMDC-132516	43.652		TCMDC-133525	-91.1935		TCMDC-134529	28.6482		TCMDC-135539	44.2941		TCMDC-136549	6.08489		TCMDC-137586	86.5472		TCMDC-138620	9.84812		TCMDC-139630	-23.4769		TCMDC-140640	55.3026		TCMDC-141651	14.2874
	TCMDC-124033	-5.61136		TCMDC-125054	5.31822		TCMDC-131442	46.8139		TCMDC-132517	41.1714		TCMDC-133526	-66.5521		TCMDC-134530	-23.7832		TCMDC-135540	50.3541		TCMDC-136550	22.4473		TCMDC-137587	-63.2277		TCMDC-138621	88.7888		TCMDC-139631	-58.3008		TCMDC-140641	57.5611		TCMDC-141652	21.6738
	TCMDC-124034	46.4879		TCMDC-125055	-2.83804		TCMDC-131443	13.2446		TCMDC-132518	25.1625		TCMDC-133527	-65.0144		TCMDC-134531	-12.6305		TCMDC-135541	-18.9579		TCMDC-136551	-8.50628		TCMDC-137588	6.52693		TCMDC-138622	32.4101		TCMDC-139632	-5.62323		TCMDC-140642	56.1399		TCMDC-141653	11.6359
	TCMDC-124035	8.52199		TCMDC-125056	-234.662		TCMDC-131444	5.10633		TCMDC-132519	46.4083		TCMDC-133528	-62.92		TCMDC-134532	-26.8011		TCMDC-135542	-36.0452		TCMDC-136552	43.3142		TCMDC-137589	-0.125203		TCMDC-138623	32.4716		TCMDC-139633	-57.6669		TCMDC-140643	103.534		TCMDC-141654	18.5051
	TCMDC-124036	-57.2519		TCMDC-125057	-27.1468		TCMDC-131445	-8.8925		TCMDC-132520	27.1146		TCMDC-133529	65.9891		TCMDC-134533	19.729		TCMDC-135543	-26.2807		TCMDC-136553	53.9197		TCMDC-137590	-20.8887		TCMDC-138624	0.588235		TCMDC-139634	-96.4097		TCMDC-140644	24.4467		TCMDC-141655	-19.3698
	TCMDC-124037	-12.771		TCMDC-125058	38.0767		TCMDC-131446	13.0874		TCMDC-132521	28.6647		TCMDC-133530	-72.6287		TCMDC-134534	-14.4283		TCMDC-135544	-187.377		TCMDC-136554	19.6643		TCMDC-137592	-1.67838		TCMDC-138625	-32.9407		TCMDC-139635	105.422		TCMDC-140645	94.7161		TCMDC-141656	42.1082
	TCMDC-124038	37.2051		TCMDC-125059	-9.42657		TCMDC-131447	15.6349		TCMDC-132522	-51.714		TCMDC-133531	-38.0699		TCMDC-134535	25.0165		TCMDC-135545	-10.8379		TCMDC-136555	12.575		TCMDC-137593	-47.9511		TCMDC-138626	28.5979		TCMDC-139636	111.454		TCMDC-140646	108.678		TCMDC-141657	70.669
	TCMDC-124039	35.3626		TCMDC-125060	-14.042		TCMDC-131448	-0.144395		TCMDC-132524	39.1856		TCMDC-133532	73.1609		TCMDC-134536	0.905486		TCMDC-135546	74.0994		TCMDC-136556	100.132		TCMDC-137594	22.1109		TCMDC-138627	9.82854		TCMDC-139637	111.23		TCMDC-140647	-24.2373		TCMDC-141658	-44.4653
	TCMDC-124040	34.3352		TCMDC-125061	-33.1505		TCMDC-131449	8.152		TCMDC-132525	40.6202		TCMDC-133533	57.174		TCMDC-134537	50.1565		TCMDC-135547	2.09257		TCMDC-136557	2.08375		TCMDC-137595	11.6445		TCMDC-138628	-1.95605		TCMDC-139638	105.943		TCMDC-140648	-17.755		TCMDC-141659	7.67575
	TCMDC-124041	6.92105		TCMDC-125062	59.087		TCMDC-131450	20.4384		TCMDC-132526	82.7907		TCMDC-133534	-15.7363		TCMDC-134538	-6.07403		TCMDC-135548	-25.1134		TCMDC-136558	-3.69422		TCMDC-137596	6.02048		TCMDC-138629	-22.6768		TCMDC-139639	73.8109		TCMDC-140649	102.238		TCMDC-141660	-52.7782
	TCMDC-124042	-75.5997		TCMDC-125063	51.8156		TCMDC-131451	40.1811		TCMDC-132527	86.3738		TCMDC-133535	83.9108		TCMDC-134539	-27.9643		TCMDC-135549	-33.0724		TCMDC-136559	46.5206		TCMDC-137597	8.82955		TCMDC-138630	-17.1683		TCMDC-139640	6.72174		TCMDC-140650	71.9469		TCMDC-141661	-50.9309
	TCMDC-124043	-29.9737		TCMDC-125064	-72.4058		TCMDC-131452	-22.5073		TCMDC-132528	79.4832		TCMDC-133536	-30.7507		TCMDC-134540	-43.6851		TCMDC-135550	-49.2246		TCMDC-136560	97.6337		TCMDC-137598	6.28126		TCMDC-138631	87.1671		TCMDC-139641	-16.9525		TCMDC-140651	-60.1968		TCMDC-141662	16.265
	TCMDC-124044	-9.78726		TCMDC-125065	41.2416		TCMDC-131453	2.79601		TCMDC-132529	-9.81912		TCMDC-133537	9.40965		TCMDC-134541	71.0178		TCMDC-135551	19.0917		TCMDC-136561	53.4976		TCMDC-137599	77.5983		TCMDC-138632	3.49113		TCMDC-139642	41.7638		TCMDC-140652	-44.1501		TCMDC-141663	42.9741
	TCMDC-124045	16.4253		TCMDC-125066	0.38267		TCMDC-131454	-30.9387		TCMDC-132530	-2.65289		TCMDC-133538	80.4468		TCMDC-134542	-0.152016		TCMDC-135552	9.81487		TCMDC-136562	72.7529		TCMDC-137601	28.2022		TCMDC-138633	14.2428		TCMDC-139643	-13.5013		TCMDC-140653	54.2068		TCMDC-141664	11.6467
	TCMDC-124046	8.68455		TCMDC-125067	-34.0741		TCMDC-131456	101.793		TCMDC-132531	38.4152		TCMDC-133539	8.48879		TCMDC-134543	57.9684		TCMDC-135553	73.3546		TCMDC-136563	61.9218		TCMDC-137602	-21.2751		TCMDC-138634	-29.2333		TCMDC-139644	101.275		TCMDC-140654	18.0443		TCMDC-141665	-97.3445
	TCMDC-124047	-22.1938		TCMDC-125068	52.1964		TCMDC-131457	10.1267		TCMDC-132532	1.48148		TCMDC-133540	11.7902		TCMDC-134544	25.5999		TCMDC-135554	40.4518		TCMDC-136564	30.4999		TCMDC-137603	-11.4356		TCMDC-138636	7.41874		TCMDC-139645	-15.8215		TCMDC-140655	54.7773		TCMDC-141666	71.3086
	TCMDC-124048	-41.1812		TCMDC-125069	44.2351		TCMDC-131458	35.3505		TCMDC-132533	78.3807		TCMDC-133541	77.1724		TCMDC-134545	-1.8768		TCMDC-135555	-1.89856		TCMDC-136565	4.28949		TCMDC-137604	41.7495		TCMDC-138637	32.993		TCMDC-139646	-39.0953		TCMDC-140656	74.0653		TCMDC-141667	-37.307
	TCMDC-124049	6.86817		TCMDC-125070	-15.496		TCMDC-131459	42.6567		TCMDC-132534	-38.7597		TCMDC-133542	-57.6892		TCMDC-134546	12.6281		TCMDC-135556	-58.9906		TCMDC-136566	9.63535		TCMDC-137605	-1.67838		TCMDC-138638	-1.72781		TCMDC-139647	-5.66794		TCMDC-140657	37.8517		TCMDC-141668	-107.505
	TCMDC-124050	16.0305		TCMDC-125071	74.7976		TCMDC-131460	-4.21565		TCMDC-132535	93.8157		TCMDC-133543	-1.20512		TCMDC-134547	15.8279		TCMDC-135557	-5.53399		TCMDC-136567	-8.14192		TCMDC-137606	26.1522		TCMDC-138639	-31.1669		TCMDC-139648	111.414		TCMDC-140658	14.4523		TCMDC-141669	-50.3776
	TCMDC-124051	28.2578		TCMDC-125072	5.95366		TCMDC-131461	-2.66474		TCMDC-132536	21.3096		TCMDC-133544	37.3427		TCMDC-134548	51.9932		TCMDC-135558	13.8976		TCMDC-136568	-28.2736		TCMDC-137607	9.06364		TCMDC-138640	-105.323		TCMDC-139649	65.9774		TCMDC-140659	-1.98666		TCMDC-141670	-17.0515
	TCMDC-124052	4.5977		TCMDC-125073	-15.9803		TCMDC-131462	1.95589		TCMDC-132537	93.057		TCMDC-133545	7.23181		TCMDC-134549	-1.61106		TCMDC-135559	-10.9683		TCMDC-136569	-32.9786		TCMDC-137608	2.48504		TCMDC-138641	-8.71778		TCMDC-139650	18.7582		TCMDC-140660	20.6676		TCMDC-141671	-2.20811
	TCMDC-124053	34.9479		TCMDC-125074	49.9914		TCMDC-131463	17.078		TCMDC-132538	-44.2722		TCMDC-133546	51.6924		TCMDC-134550	-57.26		TCMDC-135560	19.5532		TCMDC-136570	6.54431		TCMDC-137609	-104.612		TCMDC-138642	7.45398		TCMDC-139651	101.93		TCMDC-140661	20.8675		TCMDC-141672	86.4472
	TCMDC-124054	81.5929		TCMDC-125075	43.0238		TCMDC-131464	25.2691		TCMDC-132539	20.3491		TCMDC-133547	94.7628		TCMDC-134551	41.117		TCMDC-135561	98.3372		TCMDC-136571	-23.0066		TCMDC-137610	17.1841		TCMDC-138644	102.314		TCMDC-139652	103.61		TCMDC-140662	28.6482		TCMDC-141673	2.78841
	TCMDC-124055	-11.3535		TCMDC-125076	-1.11156		TCMDC-131465	-0.564453		TCMDC-132540	6.46154		TCMDC-133548	-85.5021		TCMDC-134552	-6.03991		TCMDC-135562	-29.9081		TCMDC-136572	-5.91268		TCMDC-137611	92.6966		TCMDC-138645	88.5671		TCMDC-139653	106.34		TCMDC-140663	46.7046		TCMDC-141674	9.47459
	TCMDC-124056	6.0837		TCMDC-125077	-67.751		TCMDC-131468	4.68627		TCMDC-132541	99.2404		TCMDC-133549	-38.4504		TCMDC-134553	-13.6502		TCMDC-135563	32.5212		TCMDC-136573	-70.4633		TCMDC-137612	115.597		TCMDC-138646	4.08814		TCMDC-139654	96.8889		TCMDC-140664	-52.054		TCMDC-141675	21.3766
	TCMDC-124057	38.2518		TCMDC-125078	46.0528		TCMDC-131469	14.5956		TCMDC-132542	58.5357		TCMDC-133550	53.1761		TCMDC-134554	-7.79078		TCMDC-135564	-20.1898		TCMDC-136574	8.82955		TCMDC-137613	107.45		TCMDC-138647	92.9109		TCMDC-139655	-0.847362		TCMDC-140665	66.9742		TCMDC-141676	-27.6086
	TCMDC-124058	-64.4246		TCMDC-125079	103.088		TCMDC-131470	8.04673		TCMDC-132543	2.50949		TCMDC-133551	-1.56309		TCMDC-134555	-59.2105		TCMDC-135565	-12.8825		TCMDC-136575	5.77155		TCMDC-137614	113.621		TCMDC-138648	96.9928		TCMDC-139656	-35.8347		TCMDC-140666	29.6858		TCMDC-141677	-8.5454
	TCMDC-124059	90.2031		TCMDC-125080	19.8749		TCMDC-131471	20		TCMDC-132545	18.2936		TCMDC-133552	-157.463		TCMDC-134556	-25.4971		TCMDC-135566	-3.16369		TCMDC-136576	-28.5438		TCMDC-137615	100.238		TCMDC-138649	92.7799		TCMDC-139657	70.6469		TCMDC-140667	103.519		TCMDC-141678	45.3206
	TCMDC-124060	-4.27468		TCMDC-125081	76.3025		TCMDC-131472	8.25676		TCMDC-132546	33.4539		TCMDC-133553	-49.5138		TCMDC-134557	-5.02866		TCMDC-135567	-73.2432		TCMDC-136578	-37.7991		TCMDC-137616	55.7656		TCMDC-138650	-28.7278		TCMDC-139658	-35.615		TCMDC-140668	-43.2475		TCMDC-141679	-19.095
	TCMDC-124061	50.1206		TCMDC-125082	34.6853		TCMDC-131473	11.5817		TCMDC-132547	59.7948		TCMDC-133554	15.0626		TCMDC-134558	-9.27315		TCMDC-135568	-27.2846		TCMDC-136579	19.1017		TCMDC-137617	33.3708		TCMDC-138651	-15.181		TCMDC-139659	108.287		TCMDC-140669	-66.8286		TCMDC-141680	0.388376
	TCMDC-124062	86.67		TCMDC-125083	96.6818		TCMDC-131475	15.3977		TCMDC-132548	54.1721		TCMDC-133555	-60.8928		TCMDC-134559	3.73028		TCMDC-135569	-113.762		TCMDC-136580	-40.5777		TCMDC-137618	62.8031		TCMDC-138652	-4.34046		TCMDC-139660	-47.5803		TCMDC-140670	14.9159		TCMDC-141681	-15.9583
	TCMDC-124063	70.4639		TCMDC-125084	4.7193		TCMDC-131476	12.8774		TCMDC-132549	-11.6338		TCMDC-133556	115.583		TCMDC-134560	26.1538		TCMDC-135570	-88.5211		TCMDC-136581	-55.3221		TCMDC-137619	113.316		TCMDC-138653	60.6292		TCMDC-139661	-19.3213		TCMDC-140671	-10.5665		TCMDC-141682	21.4965
	TCMDC-124064	91.1648		TCMDC-125085	9.79939		TCMDC-131477	11.6172		TCMDC-132550	-10.9216		TCMDC-133557	13.306		TCMDC-134561	14.0699		TCMDC-135571	90.6014		TCMDC-136582	10		TCMDC-137620	63.2377		TCMDC-138654	82.0477		TCMDC-139662	-42.9903		TCMDC-140672	-67.6032		TCMDC-141683	6.79148
	TCMDC-124065	113.88		TCMDC-125086	47.9788		TCMDC-131478	92.8984		TCMDC-132551	85.2135		TCMDC-133558	-28.8846		TCMDC-134562	29.0484		TCMDC-135572	99.2858		TCMDC-136583	-0.299927		TCMDC-137621	121.351		TCMDC-138655	-23.7636		TCMDC-139663	21.2652		TCMDC-140674	-82.8185		TCMDC-141684	32.5952
	TCMDC-124066	-13.7539		TCMDC-125087	52.2701		TCMDC-131479	14.5576		TCMDC-132552	86.9251		TCMDC-133559	26.3878		TCMDC-134563	103.785		TCMDC-135573	-38.5246		TCMDC-136584	27.0546		TCMDC-137622	19.1709		TCMDC-138656	85.9374		TCMDC-139664	-16.563		TCMDC-140675	-19.0815		TCMDC-141685	6.04921
	TCMDC-124067	-5.39708		TCMDC-125088	26.2562		TCMDC-131480	12.3092		TCMDC-132553	67.1249		TCMDC-133560	-7.22917		TCMDC-134564	-10.3874		TCMDC-135574	-1.82527		TCMDC-136585	-13.643		TCMDC-137623	-4.59277		TCMDC-138657	89.1208		TCMDC-139665	43.6506		TCMDC-140676	20.6299		TCMDC-141686	34.281
	TCMDC-124068	-37.8045		TCMDC-125089	67.9896		TCMDC-131481	66.2488		TCMDC-132554	4.22234		TCMDC-133561	-9.32386		TCMDC-134565	28.839		TCMDC-135575	26.5281		TCMDC-136586	-39.1887		TCMDC-137624	65.4062		TCMDC-138658	-70.8564		TCMDC-139666	5.34018		TCMDC-140677	108.079		TCMDC-141687	18.595
	TCMDC-124069	-24.515		TCMDC-125090	56.0635		TCMDC-131482	7.1127		TCMDC-132555	70.669		TCMDC-133562	-10.7425		TCMDC-134566	24.7546		TCMDC-135576	42.48		TCMDC-136587	30.5847		TCMDC-137625	-103.89		TCMDC-138659	0.669048		TCMDC-139667	-9.2028		TCMDC-140678	2.68051		TCMDC-141688	100.074
	TCMDC-124070	25.801		TCMDC-125091	12.5704		TCMDC-131483	20.3118		TCMDC-132556	5.6958		TCMDC-133563	101.636		TCMDC-134567	5.29884		TCMDC-135577	43.8768		TCMDC-136588	30.5847		TCMDC-137626	-58.9264		TCMDC-138660	-4.61249		TCMDC-139668	-29.3511		TCMDC-140679	-14.3497		TCMDC-141689	57.9987
	TCMDC-124071	6.38811		TCMDC-125092	-61.3609		TCMDC-131484	-10.6458		TCMDC-132557	-11.2942		TCMDC-133564	-22.0885		TCMDC-134568	-9.56609		TCMDC-135578	32.9567		TCMDC-136589	-6.81428		TCMDC-137627	69.0086		TCMDC-138661	61.2459		TCMDC-139669	1.67403		TCMDC-140680	-59.7701		TCMDC-141690	-11.2558
	TCMDC-124072	94.8842		TCMDC-125093	64.2042		TCMDC-131486	29.2498		TCMDC-132558	87.7519		TCMDC-133565	5.24543		TCMDC-134569	54.7589		TCMDC-135579	86.9484		TCMDC-136590	5.43298		TCMDC-137628	-3.47291		TCMDC-138662	87.1387		TCMDC-139670	105.988		TCMDC-140681	91.8843		TCMDC-141691	-63.0617
	TCMDC-124073	13.5476		TCMDC-125094	7.94033		TCMDC-131487	26.8594		TCMDC-132559	86.6604		TCMDC-133566	-5.63362		TCMDC-134570	-18.5283		TCMDC-135580	40.8376		TCMDC-136591	22.8749		TCMDC-137629	7.462		TCMDC-138663	108.86		TCMDC-139671	-14.9868		TCMDC-140682	12.7337		TCMDC-141692	2.7814
	TCMDC-124074	101.65		TCMDC-125095	-8.441		TCMDC-131488	21.9747		TCMDC-132560	11.6529		TCMDC-133567	-12.7673		TCMDC-134571	-29.5664		TCMDC-135581	50.7738		TCMDC-136592	-12.8237		TCMDC-137630	-3.56384		TCMDC-138664	116.759		TCMDC-139672	-4.95105		TCMDC-140683	-7.32712		TCMDC-141693	29.7083
	TCMDC-124075	-73.1083		TCMDC-125096	-14.3534		TCMDC-131489	30.2891		TCMDC-132561	23.7607		TCMDC-133568	-13.6076		TCMDC-134572	-8.68209		TCMDC-135582	31.0771		TCMDC-136593	10.3511		TCMDC-137631	111.446		TCMDC-138665	67.0128		TCMDC-139673	-19.5078		TCMDC-140684	1.92392		TCMDC-141694	-35.563
	TCMDC-124076	-1.63252		TCMDC-125097	-15.6072		TCMDC-131490	18.5482		TCMDC-132562	-0.14437		TCMDC-133569	-8.11615		TCMDC-134573	6.07351		TCMDC-135583	19.4406		TCMDC-136594	-17.9737		TCMDC-137632	-8.40567		TCMDC-138666	-7.41753		TCMDC-139674	-23.0006		TCMDC-140685	-66.6136		TCMDC-141695	3.32534
	TCMDC-124077	25.7568		TCMDC-125098	-48.0802		TCMDC-131491	8.98344		TCMDC-132563	-10.0947		TCMDC-133570	-24.3661		TCMDC-134574	1.40227		TCMDC-135584	36.77		TCMDC-136595	-79.4221		TCMDC-137633	-5.02866		TCMDC-138667	-26.3376		TCMDC-139675	-3.60839		TCMDC-140686	-7.54141		TCMDC-141696	-10.1043
	TCMDC-124078	66.4112		TCMDC-125099	-11.5257		TCMDC-131492	-3.79994		TCMDC-132564	-40.4184		TCMDC-133571	-34.4051		TCMDC-134575	41.3924		TCMDC-135585	31.3298		TCMDC-136596	-49.283		TCMDC-137634	-1.98335		TCMDC-138668	37.9555		TCMDC-139676	103.811		TCMDC-140687	-54.8901		TCMDC-141697	91.0972
	TCMDC-124079	78.3849		TCMDC-125100	0.598802		TCMDC-131493	21.3511		TCMDC-132565	-39.992		TCMDC-133572	1.93745		TCMDC-134576	-22.2766		TCMDC-135586	11.0416		TCMDC-136597	-19.7187		TCMDC-137635	63.1724		TCMDC-138669	-26.0497		TCMDC-139677	-29.2925		TCMDC-140688	78.8018		TCMDC-141698	114.448
	TCMDC-124080	-192.819		TCMDC-125101	12.6281		TCMDC-131494	25.4791		TCMDC-132566	89.8587		TCMDC-133573	-92.422		TCMDC-134577	-17.5211		TCMDC-135587	21.421		TCMDC-136598	-1.00219		TCMDC-137636	77.5668		TCMDC-138670	-41.4225		TCMDC-139678	112.083		TCMDC-140689	22.2238		TCMDC-141699	65.8807
	TCMDC-124081	-11.4143		TCMDC-125102	24.6339		TCMDC-131495	95.6288		TCMDC-132567	5.67518		TCMDC-133574	-9.19613		TCMDC-134578	39.3984		TCMDC-135588	-41.2749		TCMDC-136599	30.2522		TCMDC-137637	-12.6182		TCMDC-138671	-15.544		TCMDC-139679	-51.1154		TCMDC-140690	119.175		TCMDC-141700	-30.9432
	TCMDC-124082	-102.26		TCMDC-125103	3.05331		TCMDC-131496	20.1039		TCMDC-132568	85.3811		TCMDC-133575	3.66856		TCMDC-134579	-1.02532		TCMDC-135589	37.6568		TCMDC-136600	46.287		TCMDC-137638	65.2313		TCMDC-138672	14.1267		TCMDC-139681	-20.0685		TCMDC-140691	118.98		TCMDC-141701	10.2502
	TCMDC-124083	56.4731		TCMDC-125104	73.1438		TCMDC-131497	-23.8584		TCMDC-132569	52.472		TCMDC-133576	-20.2598		TCMDC-134580	-232.429		TCMDC-135590	71.8224		TCMDC-136601	2.09659		TCMDC-137639	-18.3804		TCMDC-138673	36.5248		TCMDC-139682	84.7986		TCMDC-140692	96.4227		TCMDC-141702	64.3366
	TCMDC-124084	-31.2323		TCMDC-125105	8.85402		TCMDC-131499	36.1906		TCMDC-132570	70.112		TCMDC-133577	52.595		TCMDC-134581	-57.0385		TCMDC-135591	23.8464		TCMDC-136602	71.0973		TCMDC-137640	-9.55664		TCMDC-138674	15.8428		TCMDC-139683	-68.6983		TCMDC-140693	14.1267		TCMDC-141703	68.3878
	TCMDC-124085	30.9327		TCMDC-125106	-11.4126		TCMDC-131502	8.67682		TCMDC-132571	17.4218		TCMDC-133578	40.1793		TCMDC-134582	6.22557		TCMDC-135592	10.4739		TCMDC-136603	9.2901		TCMDC-137641	15.1407		TCMDC-138675	89.664		TCMDC-139684	26.887		TCMDC-140694	96.1813		TCMDC-141704	101.31
	TCMDC-124086	-8.8255		TCMDC-125107	16.9165		TCMDC-131503	-2.87477		TCMDC-132572	48.8889		TCMDC-133579	-23.5713		TCMDC-134583	17.7575		TCMDC-135593	-8.17977		TCMDC-136604	-36.1838		TCMDC-137642	-3.34374		TCMDC-138676	102.868		TCMDC-139685	-1.38565		TCMDC-140695	48.3873		TCMDC-141705	107.278
	TCMDC-124087	-4.11142		TCMDC-125108	2.35804		TCMDC-131504	-35.8493		TCMDC-132573	88.5788		TCMDC-133580	-5.66794		TCMDC-134584	3.59712		TCMDC-135594	24.5935		TCMDC-136605	-26.4838		TCMDC-137643	17.5969		TCMDC-138677	106.042		TCMDC-139686	-32.8187		TCMDC-140696	8.80567		TCMDC-141706	2.34418
	TCMDC-124088	-4.7474		TCMDC-125109	-47.8553		TCMDC-131505	13.4524		TCMDC-132574	-10.6523		TCMDC-133581	2.20905		TCMDC-134585	1.05931		TCMDC-135595	80.5491		TCMDC-136606	-21.4546		TCMDC-137644	1.65235		TCMDC-138678	-94.872		TCMDC-139687	38.0183		TCMDC-140697	66.1804		TCMDC-141707	55.2582
	TCMDC-124089	-65.0432		TCMDC-125110	84.9957		TCMDC-131507	10.9581		TCMDC-132575	53.2756		TCMDC-133582	-7.68144		TCMDC-134586	25.0811		TCMDC-135596	54.4684		TCMDC-136607	78.9674		TCMDC-137645	-10.2134		TCMDC-138679	5.31673		TCMDC-139688	-95.5634		TCMDC-140698	-6.50492		TCMDC-141708	-50.5206
	TCMDC-124090	-28.7733		TCMDC-125111	-18.6391		TCMDC-131508	-2.66474		TCMDC-132576	19.7592		TCMDC-133583	-30.4615		TCMDC-134587	10.1375		TCMDC-135597	65.0028		TCMDC-136608	-209.635		TCMDC-137646	-13.1278		TCMDC-138680	16.8821		TCMDC-139689	-21.3601		TCMDC-140699	83.0302		TCMDC-141709	-3.29544
	TCMDC-124091	7.9745		TCMDC-125112	-27.7347		TCMDC-131509	-56.0121		TCMDC-132577	31.5151		TCMDC-133584	-23.7865		TCMDC-134588	6.86002		TCMDC-135598	19.9405		TCMDC-136609	103.441		TCMDC-137647	0.312024		TCMDC-138681	-11.5484		TCMDC-139690	-64.979		TCMDC-140700	-7.13153		TCMDC-141710	20.6992
	TCMDC-124092	7.09522		TCMDC-125113	56.4485		TCMDC-131510	16.3625		TCMDC-132578	-216.724		TCMDC-133585	-8.48513		TCMDC-134589	-25.7088		TCMDC-135599	28.189		TCMDC-136610	48.6837		TCMDC-137648	26.265		TCMDC-138682	69.7201		TCMDC-139691	-6.06993		TCMDC-140701	-7.88952		TCMDC-141711	14.2803
	TCMDC-124093	85.7417		TCMDC-125114	93.5401		TCMDC-131511	4.05618		TCMDC-132579	45.0684		TCMDC-133586	-4.95105		TCMDC-134590	17.1925		TCMDC-135600	77.782		TCMDC-136611	-3.96766		TCMDC-137649	1.87805		TCMDC-138683	-3.69422		TCMDC-139692	12.9603		TCMDC-140702	11.2448		TCMDC-141712	-1.18588
	TCMDC-124094	92.613		TCMDC-125115	-62.4634		TCMDC-131513	22.3287		TCMDC-132580	107.769		TCMDC-133587	54.5619		TCMDC-134591	24.6247		TCMDC-135601	7.84044		TCMDC-136612	-1.47037		TCMDC-137650	36.3222		TCMDC-138684	-9.4878		TCMDC-139693	-5.04709		TCMDC-140703	18.3797		TCMDC-141713	-34.5812
	TCMDC-124095	-76.0535		TCMDC-125116	-67.149		TCMDC-131514	0.90575		TCMDC-132581	5.99599		TCMDC-133588	13.187		TCMDC-134592	24.0699		TCMDC-135602	29.9575		TCMDC-136613	87.4909		TCMDC-137651	-0.152384		TCMDC-138685	18.54		TCMDC-139694	-6.92597		TCMDC-140704	-8.29478		TCMDC-141714	-242.669
	TCMDC-124096	-4.64354		TCMDC-125117	28.2171		TCMDC-131515	37.9799		TCMDC-132582	93.2867		TCMDC-133589	4.72231		TCMDC-134593	-55.8633		TCMDC-135603	31.9482		TCMDC-136614	66.6896		TCMDC-137652	-9.94115		TCMDC-138686	5.66002		TCMDC-139696	89.8442		TCMDC-140705	-6.8494		TCMDC-141715	-147.042
	TCMDC-124097	-191.124		TCMDC-125118	82.2394		TCMDC-131516	9.09688		TCMDC-132583	-22.2166		TCMDC-133590	-57.855		TCMDC-134594	8.03829		TCMDC-135604	12.042		TCMDC-136615	62.5694		TCMDC-137653	-12.5815		TCMDC-138687	50.0829		TCMDC-139697	92.4805		TCMDC-140706	4.22603		TCMDC-141716	19.2604
	TCMDC-124098	-212.762		TCMDC-125119	0.394589		TCMDC-131517	4.68627		TCMDC-132584	-12.0981		TCMDC-133591	-12.7879		TCMDC-134595	89.8288		TCMDC-135605	28.8337		TCMDC-136616	-22.3662		TCMDC-137654	-145.581		TCMDC-138688	55.0366		TCMDC-139698	74.985		TCMDC-140707	4.80712		TCMDC-141717	2.76646
	TCMDC-124099	-220.122		TCMDC-125120	-1.01164		TCMDC-131518	14.098		TCMDC-132585	-0.943276		TCMDC-133592	-44.8704		TCMDC-134596	8.85402		TCMDC-135606	38.3428		TCMDC-136617	24.1549		TCMDC-137655	8.91197		TCMDC-138689	-23.6696		TCMDC-139699	83.6689		TCMDC-140708	-112.205		TCMDC-141718	-27.6662
	TCMDC-124100	43.7392		TCMDC-125121	83.0357		TCMDC-131519	6.15647		TCMDC-132586	47.9132		TCMDC-133593	17.7882		TCMDC-134597	-18.3248		TCMDC-135607	41.571		TCMDC-136618	-25.2017		TCMDC-137656	-0.892267		TCMDC-138690	6.74889		TCMDC-139700	105.183		TCMDC-140709	-27.3024		TCMDC-141719	18.5741
	TCMDC-124101	-11.1513		TCMDC-125122	65.9114		TCMDC-131520	16.0278		TCMDC-132587	-35.6014		TCMDC-133594	-13.5411		TCMDC-134598	14.1834		TCMDC-135608	73.9934		TCMDC-136619	13.0496		TCMDC-137657	-7.17218		TCMDC-138691	-22.5392		TCMDC-139701	108.538		TCMDC-140710	-10.2134		TCMDC-141720	17.6441
	TCMDC-124102	-208.003		TCMDC-125123	69.9521		TCMDC-131521	-6.95348		TCMDC-132588	15.0447		TCMDC-133595	4.4989		TCMDC-134599	47.5991		TCMDC-135609	54.2877		TCMDC-136620	94.4056		TCMDC-137658	-3.32452		TCMDC-138692	-57.2808		TCMDC-139702	109.976		TCMDC-140711	39.4523		TCMDC-141721	52.5829
	TCMDC-124103	64.9626		TCMDC-125124	-17.4484		TCMDC-131522	25.6892		TCMDC-132589	83.9613		TCMDC-133596	19.112		TCMDC-134600	12.9379		TCMDC-135610	57.0589		TCMDC-136621	-172.394		TCMDC-137659	18.2909		TCMDC-138693	42.6768		TCMDC-139703	100.15		TCMDC-140712	9.49517		TCMDC-141722	15.1888
	TCMDC-124104	-79.2081		TCMDC-125125	-39.8592		TCMDC-131523	111.562		TCMDC-132590	87.9482		TCMDC-133597	34.556		TCMDC-134601	8.94466		TCMDC-135611	2.06874		TCMDC-136622	62.6701		TCMDC-137660	3.86649		TCMDC-138694	15.2834		TCMDC-139704	-6.51163		TCMDC-140713	37.8658		TCMDC-141723	-7.49996
	TCMDC-124105	-75.7075		TCMDC-125126	-66.7546		TCMDC-131524	-16.5266		TCMDC-132591	42.9722		TCMDC-133598	2.34418		TCMDC-134602	6.22557		TCMDC-135612	35.0479		TCMDC-136623	-63.4127		TCMDC-137661	3.2153		TCMDC-138695	-34.594		TCMDC-139705	20.6523		TCMDC-140714	12.9261		TCMDC-141724	21.4048
	TCMDC-124106	-269.419		TCMDC-125127	34.3118		TCMDC-131525	23.1688		TCMDC-132592	87.8585		TCMDC-133599	10.9518		TCMDC-134603	7.54313		TCMDC-135613	43.3286		TCMDC-136624	-52.3099		TCMDC-137662	-87.8189		TCMDC-138696	21.0041		TCMDC-139706	-11.811		TCMDC-140715	-19.0109		TCMDC-141725	29.8976
	TCMDC-124107	17.7195		TCMDC-125128	82.8939		TCMDC-131526	19.5843		TCMDC-132593	39.4263		TCMDC-133600	-9.12852		TCMDC-134604	4.53366		TCMDC-135614	45.0178		TCMDC-136625	-7.48871		TCMDC-137663	-68.7998		TCMDC-138697	-28.716		TCMDC-139707	26.4079		TCMDC-140716	-36.1778		TCMDC-141726	-40.6597
	TCMDC-124108	-28.0688		TCMDC-125129	30.6471		TCMDC-131530	29.0496		TCMDC-132594	-1.4551		TCMDC-133601	-9.12852		TCMDC-134605	18.8839		TCMDC-135615	17.6503		TCMDC-136626	13.0855		TCMDC-137664	-4.10123		TCMDC-138698	4.88817		TCMDC-139708	100.629		TCMDC-140717	-30.406		TCMDC-141727	76.0927
	TCMDC-124109	14.7734		TCMDC-125130	61.6458		TCMDC-131531	24.3651		TCMDC-132595	51.6291		TCMDC-133602	-32.0739		TCMDC-134606	6.71293		TCMDC-135616	15.7105		TCMDC-136627	3.721		TCMDC-137665	-3.62675		TCMDC-138699	109.078		TCMDC-139709	109.257		TCMDC-140718	9.83798		TCMDC-141728	73.1206
	TCMDC-124110	-2.18294		TCMDC-125131	1.16836		TCMDC-131532	-11.696		TCMDC-132596	64.3287		TCMDC-133603	-76.1997		TCMDC-134607	20.6367		TCMDC-135617	45.7493		TCMDC-136628	-91.1201		TCMDC-137666	27.2156		TCMDC-138700	-81.4994		TCMDC-139710	-31.58		TCMDC-140719	58.4676		TCMDC-141730	45.5764
	TCMDC-124111	0.637739		TCMDC-125132	-39.3109		TCMDC-131533	18.6489		TCMDC-132597	-16.5227		TCMDC-133604	-32.9564		TCMDC-134608	7.94766		TCMDC-135618	23.6003		TCMDC-136629	57.7097		TCMDC-137667	76.8341		TCMDC-138701	48.9587		TCMDC-139711	81.9801		TCMDC-140720	4.92819		TCMDC-141731	-25.486
	TCMDC-124112	-5.88969		TCMDC-125133	96.895		TCMDC-131534	42.0331		TCMDC-132598	71.2117		TCMDC-133605	-89.4374		TCMDC-134609	14.1001		TCMDC-135619	76.965		TCMDC-136630	-9.57971		TCMDC-137668	-12.7114		TCMDC-138702	-142.253		TCMDC-139712	101.799		TCMDC-140721	-2.82926		TCMDC-141732	-3.63167
	TCMDC-124113	66.0387		TCMDC-125134	10.5761		TCMDC-131535	-11.5947		TCMDC-132599	4.58042		TCMDC-133606	-36.4865		TCMDC-134610	14.5998		TCMDC-135620	12.3992		TCMDC-136631	-132.345		TCMDC-137669	96.9625		TCMDC-138703	131.189		TCMDC-139713	90.7116		TCMDC-140722	48.0839		TCMDC-141733	18.1931
	TCMDC-124114	-102.394		TCMDC-125135	-9.78726		TCMDC-131536	-25.6252		TCMDC-132600	87.2007		TCMDC-133607	11.1693		TCMDC-134611	39.8516		TCMDC-135621	-16.1738		TCMDC-136632	-68.1457		TCMDC-137670	-13.5475		TCMDC-138704	48.1565		TCMDC-139714	34.2321		TCMDC-140723	92.6511		TCMDC-141734	-30.0388
	TCMDC-124115	59.2349		TCMDC-125136	14.7115		TCMDC-131537	95.1586		TCMDC-132601	95.745		TCMDC-133608	-25.8963		TCMDC-134612	-54.7726		TCMDC-135622	2.50914		TCMDC-136633	13.9772		TCMDC-137671	48.2826		TCMDC-138705	-64.4263		TCMDC-139715	101.373		TCMDC-140724	87.4953		TCMDC-141735	18.1123
	TCMDC-124116	34.6505		TCMDC-125137	27.6658		TCMDC-131538	28.834		TCMDC-132602	-35.0045		TCMDC-133609	-14.4236		TCMDC-134613	8.3198		TCMDC-135623	24.8159		TCMDC-136634	-0.799188		TCMDC-137672	-108.683		TCMDC-138706	-82.6203		TCMDC-139716	101.159		TCMDC-140725	-47.076		TCMDC-141736	-19.0648
	TCMDC-124117	40.9848		TCMDC-125138	25.4572		TCMDC-131539	68.115		TCMDC-132603	87.4763		TCMDC-133610	-16.6299		TCMDC-134614	-30.4222		TCMDC-135624	2.94882		TCMDC-136635	-42.7871		TCMDC-137673	-84.8346		TCMDC-138707	40.8952		TCMDC-139717	80.4771		TCMDC-140726	91.799		TCMDC-141737	3.1029
	TCMDC-124118	3.00837		TCMDC-125139	94.1729		TCMDC-131540	7.73628		TCMDC-132604	46.6839		TCMDC-133611	-20.16		TCMDC-134615	-27.0591		TCMDC-135625	-14.8252		TCMDC-136636	-65.7279		TCMDC-137674	-12.7363		TCMDC-138708	52.6475		TCMDC-139718	98.1743		TCMDC-140727	45.471		TCMDC-141738	-9.13552
	TCMDC-124119	53.2575		TCMDC-125140	60.9762		TCMDC-131541	-37.5771		TCMDC-132605	-10.0592		TCMDC-133612	-10.011		TCMDC-134616	-65.8182		TCMDC-135626	18.5051		TCMDC-136637	53.1761		TCMDC-137675	8.83675		TCMDC-138709	-25.6948		TCMDC-139719	17.6503		TCMDC-140728	10.9387		TCMDC-141739	26.3881
	TCMDC-124120	110.568		TCMDC-125141	92.2805		TCMDC-131542	10.4385		TCMDC-132606	-74.3152		TCMDC-133613	30.7169		TCMDC-134617	-46.2317		TCMDC-135627	76.0279		TCMDC-136638	82.8751		TCMDC-137676	6.72174		TCMDC-138710	20.9451		TCMDC-139720	84.9547		TCMDC-140729	28.2481		TCMDC-141740	34.5071
	TCMDC-124121	-156.105		TCMDC-125142	150.021		TCMDC-131543	12.1013		TCMDC-132607	5.89147		TCMDC-133614	-3.39217		TCMDC-134618	76.1757		TCMDC-135628	-49.283		TCMDC-136639	-87.4698		TCMDC-137677	-23.1347		TCMDC-138711	-27.1757		TCMDC-139721	-23.6831		TCMDC-140730	-3.12313		TCMDC-141741	16.0341
	TCMDC-124122	-23.9715		TCMDC-125143	31.3112		TCMDC-131544	75.466		TCMDC-132608	77.8295		TCMDC-133615	-63.4032		TCMDC-134619	-11.7651		TCMDC-135629	-22.5617		TCMDC-136640	-15.0159		TCMDC-137678	-5.01652		TCMDC-138712	79.4762		TCMDC-139722	56.8097		TCMDC-140731	9.48883		TCMDC-141742	24.2954
	TCMDC-124123	-153.385		TCMDC-125144	54.4345		TCMDC-131545	100.879		TCMDC-132609	-22.0529		TCMDC-133616	-47.9592		TCMDC-134620	-12.0104		TCMDC-135630	-63.9701		TCMDC-136641	63.5783		TCMDC-137679	3.18285		TCMDC-138713	15.3963		TCMDC-139723	3.74985		TCMDC-140732	4.81265		TCMDC-141743	0.331938
	TCMDC-124124	-199.164		TCMDC-125145	-12.3431		TCMDC-131546	37.4508		TCMDC-132610	13.0997		TCMDC-133617	-60.3438		TCMDC-134621	-21.7322		TCMDC-135631	-73.7683		TCMDC-136642	94.8006		TCMDC-137680	-6.82938		TCMDC-138714	98.8746		TCMDC-139724	-25.5488		TCMDC-140733	86.2918		TCMDC-141744	-4.97907
	TCMDC-124125	-28.1437		TCMDC-125146	85.6257		TCMDC-131547	69.9903		TCMDC-132611	11.3939		TCMDC-133618	-6.03971		TCMDC-134623	-8.75618		TCMDC-135632	-27.6613		TCMDC-136643	-21.3624		TCMDC-137681	-6.07649		TCMDC-138715	-22.3249		TCMDC-139725	127.279		TCMDC-140734	51.7376		TCMDC-141745	70.7177
	TCMDC-124126	65.1339		TCMDC-125147	-61.4199		TCMDC-131548	39.4349		TCMDC-132612	-15.4717		TCMDC-133619	-40.4578		TCMDC-134624	6.13753		TCMDC-135633	-61.8135		TCMDC-136644	-55.4944		TCMDC-137682	5.1893		TCMDC-138716	114.556		TCMDC-139726	25.2056		TCMDC-140735	-18.3772		TCMDC-141746	61.292
	TCMDC-124127	-40.3241		TCMDC-125148	5.12965		TCMDC-131549	104.703		TCMDC-132613	106.063		TCMDC-133620	1.02041		TCMDC-134625	39.847		TCMDC-135634	-9.89688		TCMDC-136645	74.4569		TCMDC-137683	24.5216		TCMDC-138717	-10.3254		TCMDC-139727	19.9036		TCMDC-140736	2.98237		TCMDC-141747	74.985
	TCMDC-124128	35.2183		TCMDC-125149	102.165		TCMDC-131551	114.264		TCMDC-132614	-18.6081		TCMDC-133621	-9.12852		TCMDC-134626	3.17292		TCMDC-135635	0.137893		TCMDC-136646	-6.97631		TCMDC-137684	76.0624		TCMDC-138718	145.088		TCMDC-139728	19.2447		TCMDC-140737	96.9747		TCMDC-141748	-37.307
	TCMDC-124129	26.63		TCMDC-125150	57.2185		TCMDC-131552	11.166		TCMDC-132615	79.6242		TCMDC-133622	-17.5124		TCMDC-134627	-0.388171		TCMDC-135636	39.5749		TCMDC-136647	-2.35832		TCMDC-137685	-2.76064		TCMDC-138719	58.6336		TCMDC-139729	61.0961		TCMDC-140738	3.88767		TCMDC-141749	44.4746
	TCMDC-124130	-46.6432		TCMDC-125151	59.6501		TCMDC-131553	17.2978		TCMDC-132616	105.392		TCMDC-133623	58.3839		TCMDC-134628	35.9381		TCMDC-135637	24.9454		TCMDC-136648	-39.2204		TCMDC-137686	14.7439		TCMDC-138720	101.649		TCMDC-139730	27.0476		TCMDC-140739	-16.2521		TCMDC-141750	-7.33355
	TCMDC-124131	29.5634		TCMDC-125152	-0.739324		TCMDC-131554	15.0114		TCMDC-132617	28.6647		TCMDC-133624	0.137893		TCMDC-134629	28.0475		TCMDC-135638	37.5618		TCMDC-136649	14.6305		TCMDC-137687	38.1868		TCMDC-138721	127.024		TCMDC-139731	94.4152		TCMDC-140740	-83.2733		TCMDC-141751	51.0155
	TCMDC-124132	-49.2246		TCMDC-125153	96.5456		TCMDC-131555	-4.2732		TCMDC-132618	87.3001		TCMDC-133625	-0.892267		TCMDC-134630	-30.754		TCMDC-135639	74.9336		TCMDC-136650	61.4576		TCMDC-137688	14.1607		TCMDC-138722	-10.3254		TCMDC-139732	37.3893		TCMDC-140741	95.4795		TCMDC-141752	25.4825
	TCMDC-124133	52.6542		TCMDC-125154	-60.5303		TCMDC-131556	13.9275		TCMDC-132619	89.9569		TCMDC-133626	-44.4291		TCMDC-134631	-2.93883		TCMDC-135640	-42.7692		TCMDC-136651	10.1796		TCMDC-137689	-3.02759		TCMDC-138723	112.217		TCMDC-139733	85.991		TCMDC-140742	7.08652		TCMDC-141753	106.165
	TCMDC-124134	67.1602		TCMDC-125155	51.0905		TCMDC-131557	-38.7897		TCMDC-132620	19.7095		TCMDC-133627	-76.1997		TCMDC-134632	-23.1985		TCMDC-135641	20.0463		TCMDC-136652	68.186		TCMDC-137690	-96.6192		TCMDC-138724	15.3963		TCMDC-139734	-12.9239		TCMDC-140743	-6.56276		TCMDC-141754	108.944
	TCMDC-124135	17.2014		TCMDC-125156	27.3641		TCMDC-131558	-45.0906		TCMDC-132621	35.3833		TCMDC-133628	38.9686		TCMDC-134633	21.1093		TCMDC-135642	18.5611		TCMDC-136653	19.8881		TCMDC-137691	4.80712		TCMDC-138725	119.853		TCMDC-139735	0.0751221		TCMDC-140744	-34.412		TCMDC-141755	13.1748
	TCMDC-124136	53.7624		TCMDC-125157	73.6951		TCMDC-131559	-1.82463		TCMDC-132622	84.9547		TCMDC-133629	-90.7612		TCMDC-134634	26.074		TCMDC-135643	33.5295		TCMDC-136654	103.357		TCMDC-137692	-41.2308		TCMDC-138726	-0.448236		TCMDC-139736	1.94076		TCMDC-140745	-24.2941		TCMDC-141756	-76.5263
	TCMDC-124137	40.2923		TCMDC-125158	-2.65289		TCMDC-131560	108.02		TCMDC-132623	25.04		TCMDC-133630	-28.9851		TCMDC-134635	15.0995		TCMDC-135644	-32.9786		TCMDC-136655	0.813654		TCMDC-137693	21.3153		TCMDC-138727	73.1949		TCMDC-139737	1.1764		TCMDC-140746	-31.1109		TCMDC-141757	5.91268
	TCMDC-124138	-11.2427		TCMDC-125159	19.1094		TCMDC-131561	74.4592		TCMDC-132624	71.9483		TCMDC-133631	1.92259		TCMDC-134636	5.99108		TCMDC-135645	-0.615201		TCMDC-136656	103.448		TCMDC-137694	-10.3664		TCMDC-138728	20.8548		TCMDC-139738	-17.5088		TCMDC-140747	-1.68996		TCMDC-141758	14.1607
	TCMDC-124139	72.1507		TCMDC-125160	5.35513		TCMDC-131562	7.65862		TCMDC-132625	94.5496		TCMDC-133632	-30.0611		TCMDC-134637	36.2238		TCMDC-135646	47.6661		TCMDC-136658	-13.2339		TCMDC-137695	-57.4681		TCMDC-138729	5.19678		TCMDC-139739	13.0963		TCMDC-140748	43.7896		TCMDC-141759	59.8242
	TCMDC-124141	23.9087		TCMDC-125161	23.168		TCMDC-131563	110.419		TCMDC-132626	84.7415		TCMDC-133633	29.6282		TCMDC-134638	9.49042		TCMDC-135647	15.5147		TCMDC-136659	-53.0749		TCMDC-137696	-8.76579		TCMDC-138730	76.5937		TCMDC-139740	19.0124		TCMDC-140749	33.6012		TCMDC-141760	43.6122
	TCMDC-124142	9.85447		TCMDC-125162	15.9526		TCMDC-131564	103.352		TCMDC-132627	80.0345		TCMDC-133634	-31.0304		TCMDC-134639	-12.7725		TCMDC-135648	29.3956		TCMDC-136660	12.46		TCMDC-137697	-15.8277		TCMDC-138731	-8.6101		TCMDC-139741	-6.50492		TCMDC-140750	98.6436		TCMDC-141761	30.0896
	TCMDC-124143	13.0629		TCMDC-125163	-47.6651		TCMDC-131567	65.3846		TCMDC-132628	20.2865		TCMDC-133635	26.5724		TCMDC-134640	33.9773		TCMDC-135649	39.1724		TCMDC-136661	74.5581		TCMDC-137698	14.5467		TCMDC-138732	54.8642		TCMDC-139742	0.676099		TCMDC-140751	61.1081		TCMDC-141762	-72.2482
	TCMDC-124144	20.1215		TCMDC-125164	1.93929		TCMDC-131568	5.13803		TCMDC-132629	-59.9285		TCMDC-133636	29.6282		TCMDC-134641	11.9048		TCMDC-135650	67.1713		TCMDC-136662	74.5581		TCMDC-137699	10.9207		TCMDC-138733	60.1857		TCMDC-139743	10.4385		TCMDC-140752	86.8729		TCMDC-141763	8.88945
	TCMDC-124145	8.3198		TCMDC-125165	5.61585		TCMDC-131570	0.253329		TCMDC-132630	10.8205		TCMDC-133637	-20.4864		TCMDC-134642	92.3091		TCMDC-135651	-23.223		TCMDC-136663	9.34923		TCMDC-137700	29.9236		TCMDC-138734	-102.952		TCMDC-139744	-37.0714		TCMDC-140753	49.2356		TCMDC-141764	25.4449
	TCMDC-124146	-26.867		TCMDC-125166	75.6245		TCMDC-131571	-3.50486		TCMDC-132631	0.856298		TCMDC-133638	7.92941		TCMDC-134643	32.0044		TCMDC-135652	61.2428		TCMDC-136664	-0.513779		TCMDC-137701	-9.94115		TCMDC-138735	105.246		TCMDC-139745	20.0463		TCMDC-140754	-24.0386		TCMDC-141765	-19.8435
	TCMDC-124147	10.1874		TCMDC-125167	-9.16712		TCMDC-131573	-17.7868		TCMDC-132632	4.98198		TCMDC-133639	-6.42984		TCMDC-134644	5.44982		TCMDC-135653	34.0297		TCMDC-136665	-54.9904		TCMDC-137702	-17.7075		TCMDC-138736	-10.0146		TCMDC-139746	-7.76541		TCMDC-140755	36.2553		TCMDC-141766	12.2596
	TCMDC-124149	26.1015		TCMDC-125168	-28.4126		TCMDC-131574	17.6096		TCMDC-132633	-6.49229		TCMDC-133640	-0.725745		TCMDC-134645	-0.72618		TCMDC-135654	77.0992		TCMDC-136666	-35.5219		TCMDC-137703	109.819		TCMDC-138737	66.3941		TCMDC-139747	6.94431		TCMDC-140756	-32.5747		TCMDC-141767	25.0627
	TCMDC-124150	2.81784		TCMDC-125169	-35.9942		TCMDC-131575	0.669048		TCMDC-132634	12.8133		TCMDC-133641	-26.3942		TCMDC-134646	4.08163		TCMDC-135655	67.2425		TCMDC-136667	-0.501094		TCMDC-137704	42.3656		TCMDC-138738	105.64		TCMDC-139748	49.0719		TCMDC-140757	11.0416		TCMDC-141768	10.4443
	TCMDC-124151	-7.26908		TCMDC-125170	-47.6581		TCMDC-131576	-2.87477		TCMDC-132635	20.5356		TCMDC-133642	41.4439		TCMDC-134647	-1.72653		TCMDC-135656	74.3136		TCMDC-136668	23.2218		TCMDC-137705	-13.3467		TCMDC-138739	73.046		TCMDC-139749	70.0893		TCMDC-140758	-13.3543		TCMDC-141769	-4.82377
	TCMDC-124152	3.43761		TCMDC-125171	3.56503		TCMDC-131577	12.6674		TCMDC-132636	-0.281849		TCMDC-133643	10.6825		TCMDC-134648	44.1039		TCMDC-135657	60.6		TCMDC-136669	44.6452		TCMDC-137706	5.23946		TCMDC-138740	25.801		TCMDC-139750	113.238		TCMDC-140759	15.9859		TCMDC-141770	57.1601
	TCMDC-124153	-51.6393		TCMDC-125172	-58.7388		TCMDC-131578	18.9682		TCMDC-132637	9.14626		TCMDC-133644	-56.137		TCMDC-134649	67.8148		TCMDC-135658	32.0044		TCMDC-136670	46.2768		TCMDC-137707	-8.13813		TCMDC-138741	72.1591		TCMDC-139751	25.2896		TCMDC-140760	20.7446		TCMDC-141771	11.0201
	TCMDC-124155	-1.88655		TCMDC-125173	-65.4456		TCMDC-131579	9.81487		TCMDC-132638	83.9613		TCMDC-133645	-48.3957		TCMDC-134650	71.6216		TCMDC-135659	47.1006		TCMDC-136671	-20.2056		TCMDC-137708	-11.4624		TCMDC-138742	39.2062		TCMDC-139752	29.1309		TCMDC-140761	47.4236		TCMDC-141772	59.9977
	TCMDC-124156	35.739		TCMDC-125174	-36.869		TCMDC-131580	48.2572		TCMDC-132639	23.7135		TCMDC-133646	-28.0239		TCMDC-134651	20.8621		TCMDC-135660	18.5223		TCMDC-136673	81.3293		TCMDC-137709	8.731		TCMDC-138743	141.881		TCMDC-139753	-9.38323		TCMDC-140762	-81.6512		TCMDC-141773	88.2184
	TCMDC-124157	34.3352		TCMDC-125175	-41.8261		TCMDC-131581	47.4553		TCMDC-132640	-31.1914		TCMDC-133647	-25.4966		TCMDC-134652	3.6632		TCMDC-135661	11.2448		TCMDC-136674	19.9405		TCMDC-137710	44.948		TCMDC-138744	32.4695		TCMDC-139754	-52.5163		TCMDC-140763	-11.7265		TCMDC-141774	21.9386
	TCMDC-124158	25.1313		TCMDC-125176	-75.9431		TCMDC-131582	35.0506		TCMDC-132641	27.5197		TCMDC-133648	42.4624		TCMDC-134653	65.9569		TCMDC-135662	16.6734		TCMDC-136675	53.1895		TCMDC-137711	13.1017		TCMDC-138745	31.9309		TCMDC-139755	71.5466		TCMDC-140764	1.64911		TCMDC-141775	63.1777
	TCMDC-124159	16.4644		TCMDC-125177	2.83372		TCMDC-131583	17.244		TCMDC-132642	18.7918		TCMDC-133649	9.56091		TCMDC-134654	-64.9942		TCMDC-135663	-4.27468		TCMDC-136676	39.4098		TCMDC-137712	1.86053		TCMDC-138746	-33.6059		TCMDC-139756	-29.8725		TCMDC-140765	-54.9831		TCMDC-141776	70.395
	TCMDC-124160	58.4488		TCMDC-125178	71.0516		TCMDC-131584	-17.035		TCMDC-132643	24.8797		TCMDC-133650	-2.70652		TCMDC-134655	18.4272		TCMDC-135664	6.84007		TCMDC-136677	49.9141		TCMDC-137713	2.69321		TCMDC-138747	36.2087		TCMDC-139757	96.0999		TCMDC-140766	-57.9661		TCMDC-141777	-10.0979
	TCMDC-124161	-18.0131		TCMDC-125179	47.8341		TCMDC-131585	1.95589		TCMDC-132644	-4.05594		TCMDC-133651	27.9178		TCMDC-134656	-0.210156		TCMDC-135665	33.8746		TCMDC-136678	106.749		TCMDC-137714	18.9888		TCMDC-138748	65.0231		TCMDC-139758	96.7945		TCMDC-140767	-70.9249		TCMDC-141778	-16.5248
	TCMDC-124162	95.596		TCMDC-125180	-20.6154		TCMDC-131586	-5.60515		TCMDC-132645	-15.007		TCMDC-133652	11.6084		TCMDC-134657	-9.36569		TCMDC-135666	6.0295		TCMDC-136679	23.9161		TCMDC-137715	12.2691		TCMDC-138749	114.994		TCMDC-139759	42.8151		TCMDC-140768	6.19299		TCMDC-141779	-16.7487
	TCMDC-124163	88.7095		TCMDC-125181	-25.986		TCMDC-131587	8.46679		TCMDC-132646	-5.88969		TCMDC-133653	-3.62675		TCMDC-134658	-34.7145		TCMDC-135667	14.2926		TCMDC-136680	-25.4098		TCMDC-137716	-85.4142		TCMDC-138750	73.028		TCMDC-139760	36.5887		TCMDC-140769	87.8585		TCMDC-141780	-61.1969
	TCMDC-124164	72.6386		TCMDC-125182	0.911596		TCMDC-131589	35.4855		TCMDC-132647	5.11888		TCMDC-133654	5.84115		TCMDC-134659	-32.9407		TCMDC-135668	-53.2543		TCMDC-136681	34.7501		TCMDC-137717	7.1127		TCMDC-138751	1.20565		TCMDC-139761	107.559		TCMDC-140770	68.2578		TCMDC-141781	60.3493
	TCMDC-124165	1.13669		TCMDC-125183	-50.1538		TCMDC-131590	22.4459		TCMDC-132648	64.6809		TCMDC-133655	-21.1227		TCMDC-134660	43.2537		TCMDC-135669	-24.5084		TCMDC-136682	21.1577		TCMDC-137718	7.01272		TCMDC-138752	72.556		TCMDC-139762	46.5146		TCMDC-140771	4.2464		TCMDC-141782	71.9952
	TCMDC-124166	19.5714		TCMDC-125184	-32.3299		TCMDC-131591	-7.81511		TCMDC-132649	48.8726		TCMDC-133656	0.504182		TCMDC-134661	-14.1458		TCMDC-135670	-135.948		TCMDC-136683	53.4236		TCMDC-137719	0.507584		TCMDC-138753	-8.55044		TCMDC-139763	-31.5024		TCMDC-140772	8.44067		TCMDC-141783	82.1429
	TCMDC-124167	-21.8709		TCMDC-125185	18.1728		TCMDC-131592	22.2106		TCMDC-132650	24.3022		TCMDC-133657	-15.2199		TCMDC-134662	11.5903		TCMDC-135671	-11.2292		TCMDC-136684	104.732		TCMDC-137720	-10.07		TCMDC-138754	114.953		TCMDC-139764	94.9513		TCMDC-140773	88.018		TCMDC-141784	98.8918
	TCMDC-124168	90.8139		TCMDC-125186	9.77486		TCMDC-131593	19.7557		TCMDC-132651	-77.8853		TCMDC-133658	-14.2168		TCMDC-134663	-1.27773		TCMDC-135672	90.0258		TCMDC-136685	61.8111		TCMDC-137721	-8.10698		TCMDC-138755	83.4673		TCMDC-139765	-59.5158		TCMDC-140774	49.2028		TCMDC-141785	106.277
	TCMDC-124169	30.5718		TCMDC-125187	-21.0507		TCMDC-131594	-1.87716		TCMDC-132652	-17.8485		TCMDC-133659	10.5288		TCMDC-134664	-36.3071		TCMDC-135673	30.9351		TCMDC-136686	45.4223		TCMDC-137722	5.56882		TCMDC-138756	42.6008		TCMDC-139766	-65.6883		TCMDC-140775	70.981		TCMDC-141786	96.2264
	TCMDC-124170	9.82854		TCMDC-125188	-6.30578		TCMDC-131595	37.8895		TCMDC-132653	14.2016		TCMDC-133660	-3.04572		TCMDC-134665	13.3301		TCMDC-135674	32.1012		TCMDC-136687	45.3682		TCMDC-137723	92.2247		TCMDC-138757	94.1143		TCMDC-139767	105.438		TCMDC-140776	87.7264		TCMDC-141787	90.534
	TCMDC-124171	9.94614		TCMDC-125189	18.2107		TCMDC-131596	28.2481		TCMDC-132654	19.283		TCMDC-133661	38.796		TCMDC-134666	85.2973		TCMDC-135675	-10.7809		TCMDC-136688	73.2631		TCMDC-137724	54.4554		TCMDC-138758	-36.0449		TCMDC-139768	87.2957		TCMDC-140777	101.669		TCMDC-141788	103.457
	TCMDC-124172	-30.7501		TCMDC-125190	77.2313		TCMDC-131597	-4.13494		TCMDC-132655	11.6924		TCMDC-133662	-7.86014		TCMDC-134667	2.74302		TCMDC-135676	67.0283		TCMDC-136689	-0.779191		TCMDC-137725	-7.76603		TCMDC-138759	-39.5961		TCMDC-139769	39.489		TCMDC-140778	43.6539		TCMDC-141789	86.0319
	TCMDC-124173	83.8952		TCMDC-125191	45.0074		TCMDC-131598	18.7567		TCMDC-132656	89.0059		TCMDC-133663	-4.27972		TCMDC-134668	10.1806		TCMDC-135677	60.3923		TCMDC-136690	11.2295		TCMDC-137726	-33.3698		TCMDC-138760	100.132		TCMDC-139770	11.0293		TCMDC-140779	90.5595		TCMDC-141790	89.546
	TCMDC-124174	105.741		TCMDC-125192	62.0804		TCMDC-131599	-5.18509		TCMDC-132657	-0.389226		TCMDC-133664	6.23776		TCMDC-134669	12.7208		TCMDC-135678	70.671		TCMDC-136691	25.4383		TCMDC-137727	39.5043		TCMDC-138761	105.862		TCMDC-139771	5.05294		TCMDC-140780	-18.2067		TCMDC-141791	-23.5743
	TCMDC-124175	-15.6748		TCMDC-125193	43.7637		TCMDC-131600	80.949		TCMDC-132658	93.9099		TCMDC-133665	-28.0399		TCMDC-134670	106.054		TCMDC-135679	8.74515		TCMDC-136692	8.48879		TCMDC-137728	11.694		TCMDC-138762	96.1059		TCMDC-139772	47.4236		TCMDC-140781	-8.29478		TCMDC-141792	25.5771
	TCMDC-124176	9.76281		TCMDC-125194	-32.4623		TCMDC-131601	13.1406		TCMDC-132659	85.3811		TCMDC-133666	-21.9278		TCMDC-134671	11.2938		TCMDC-135680	-1.54011		TCMDC-136693	13.0367		TCMDC-137729	-55.1939		TCMDC-138763	40.8357		TCMDC-139773	1.14995		TCMDC-140782	9.48883		TCMDC-141793	32.1958
	TCMDC-124177	26.63		TCMDC-125195	7.35664		TCMDC-131602	-13.9677		TCMDC-132660	26.7457		TCMDC-133667	8.93833		TCMDC-134672	43.6516		TCMDC-135681	52.8958		TCMDC-136694	36.8605		TCMDC-137730	-6.39942		TCMDC-138764	12.5139		TCMDC-139774	1.20308		TCMDC-140783	-5.36451		TCMDC-141794	15.5002
	TCMDC-124178	98.0323		TCMDC-125196	42.8592		TCMDC-131603	3.84615		TCMDC-132661	20.5624		TCMDC-133668	7.13287		TCMDC-134673	-8.62049		TCMDC-135682	81.7789		TCMDC-136695	39.3569		TCMDC-137731	87.3935		TCMDC-138765	-6.55488		TCMDC-139775	-22.3188		TCMDC-140784	-20.3091		TCMDC-141795	32.6698
	TCMDC-124179	51.6558		TCMDC-125197	3.34735		TCMDC-131604	-12.6663		TCMDC-132662	13.0997		TCMDC-133669	-12.2041		TCMDC-134674	75.7365		TCMDC-135683	58.8858		TCMDC-136696	-18.4933		TCMDC-137732	-11.7285		TCMDC-138766	-18.75		TCMDC-139776	-25.7291		TCMDC-140785	24.8221		TCMDC-141796	19.935
	TCMDC-124180	-21.9607		TCMDC-125198	87.6334		TCMDC-131605	26.3188		TCMDC-132663	113.1		TCMDC-133670	64.9525		TCMDC-134675	20.2451		TCMDC-135684	-134.887		TCMDC-136697	87.4953		TCMDC-137733	25.4627		TCMDC-138767	82.6815		TCMDC-139777	-39.2098		TCMDC-140786	7.44029		TCMDC-141797	5.72165
	TCMDC-124181	28.0352		TCMDC-125199	91.4776		TCMDC-131606	-8.5186		TCMDC-132664	44.2033		TCMDC-133671	8.09085		TCMDC-134676	26.1048		TCMDC-135685	34.9039		TCMDC-136698	-17.083		TCMDC-137734	124.942		TCMDC-138768	107.414		TCMDC-139778	-27.8294		TCMDC-140787	27.8479		TCMDC-141798	15.3232
	TCMDC-124182	30.9385		TCMDC-125200	91.5907		TCMDC-131607	14.2839		TCMDC-132665	-3.10501		TCMDC-133672	-63.4032		TCMDC-134677	4.62393		TCMDC-135686	8.53087		TCMDC-136699	4.28196		TCMDC-137735	4.61603		TCMDC-138769	92.1147		TCMDC-139779	-26.4336		TCMDC-140788	24.745		TCMDC-141799	11.6856
	TCMDC-124184	31.2135		TCMDC-125201	-31.3566		TCMDC-131608	22.8461		TCMDC-132666	-42.8941		TCMDC-133673	-19.6575		TCMDC-134678	-1.76316		TCMDC-135687	10.6736		TCMDC-136700	4.38186		TCMDC-137736	28.3408		TCMDC-138770	14.1607		TCMDC-139780	-11.996		TCMDC-140789	-3.96399		TCMDC-141800	-1.23666
	TCMDC-124185	19.935		TCMDC-125202	-32.6993		TCMDC-131609	-8.75558		TCMDC-132667	81.6882		TCMDC-133674	-14.4236		TCMDC-134679	29.3431		TCMDC-135688	0.643357		TCMDC-136701	2.0687		TCMDC-137737	-30.455		TCMDC-138771	113.623		TCMDC-139781	8.04052		TCMDC-140790	-20.8301		TCMDC-141801	1.95708
	TCMDC-124186	-104.012		TCMDC-125203	-36.2797		TCMDC-131610	2.79601		TCMDC-132668	1.20586		TCMDC-133675	7.04593		TCMDC-134680	-43.4808		TCMDC-135689	3.23871		TCMDC-136702	3.88131		TCMDC-137738	98.0343		TCMDC-138772	31.8917		TCMDC-139782	14.8074		TCMDC-140791	99.5326		TCMDC-141802	45.591
	TCMDC-124187	17.9041		TCMDC-125204	-22.7661		TCMDC-131611	-27.5999		TCMDC-132669	-2.89179		TCMDC-133676	-72.6696		TCMDC-134681	-6.73795		TCMDC-135690	-0.962861		TCMDC-136703	12.3151		TCMDC-137739	-7.53725		TCMDC-138773	108.079		TCMDC-139783	-10.5752		TCMDC-140792	8.91197		TCMDC-141803	-6.82638
	TCMDC-124188	-11.5484		TCMDC-125205	48.3108		TCMDC-131612	37.8708		TCMDC-132670	-58.6047		TCMDC-133677	16.6623		TCMDC-134682	19.679		TCMDC-135691	8.08814		TCMDC-136704	40.4833		TCMDC-137740	-61.2152		TCMDC-138775	-10.1604		TCMDC-139784	-24.9551		TCMDC-140793	20.7632		TCMDC-141804	83.8386
	TCMDC-124189	-172.022		TCMDC-125206	57.1055		TCMDC-131613	27.9178		TCMDC-132671	-45.6503		TCMDC-133678	5.43298		TCMDC-134683	70.3564		TCMDC-135692	28.7407		TCMDC-136705	53.1003		TCMDC-137741	-2.70425		TCMDC-138776	39.1214		TCMDC-139785	10.529		TCMDC-140794	-43.1263		TCMDC-141805	-13.4037
	TCMDC-124191	-53.4244		TCMDC-125207	83.0609		TCMDC-131615	4.09873		TCMDC-132672	-57.7778		TCMDC-133679	-5.04709		TCMDC-134684	106.773		TCMDC-135693	26.1721		TCMDC-136706	81.5173		TCMDC-137742	88.4199		TCMDC-138777	-24.6819		TCMDC-139786	94.3603		TCMDC-140795	-17.9737		TCMDC-141806	67.9593
	TCMDC-124192	8.66277		TCMDC-125208	49.8693		TCMDC-131616	-0.774481		TCMDC-132673	15.0187		TCMDC-133680	-21.4837		TCMDC-134685	4.78269		TCMDC-135694	24.3667		TCMDC-136707	12.4422		TCMDC-137743	6.43139		TCMDC-138778	-59.8836		TCMDC-139787	19.6882		TCMDC-140796	0.555421		TCMDC-141807	-3.77585
	TCMDC-124193	9.84812		TCMDC-125209	63.5503		TCMDC-131617	-29.7585		TCMDC-132674	97.5135		TCMDC-133681	-39.5753		TCMDC-134686	19.6732		TCMDC-135695	-7.70913		TCMDC-136708	-32.6042		TCMDC-137744	97.2663		TCMDC-138779	29.627		TCMDC-139788	14.3084		TCMDC-140797	2.84914		TCMDC-141808	-9.67274
	TCMDC-124194	56.7672		TCMDC-125210	29.5221		TCMDC-131618	0.90575		TCMDC-132675	-17.5535		TCMDC-133682	-15.4794		TCMDC-134687	70.0893		TCMDC-135696	-68.257		TCMDC-136709	31.856		TCMDC-137745	26.9736		TCMDC-138780	-12.5416		TCMDC-139789	2.17449		TCMDC-140798	18.5774		TCMDC-141809	-63.5164
	TCMDC-124195	14.9605		TCMDC-125211	2.60759		TCMDC-131620	30.2891		TCMDC-132676	-22.9623		TCMDC-133683	0.07982		TCMDC-134688	-0.616791		TCMDC-135697	-139.025		TCMDC-136710	-26.2317		TCMDC-137746	113.584		TCMDC-138781	-44.1589		TCMDC-139790	137.507		TCMDC-140799	21.8993		TCMDC-141810	16.7268
	TCMDC-124197	15.9963		TCMDC-125212	10.183		TCMDC-131622	-5.18509		TCMDC-132677	4.16348		TCMDC-133684	-26.2203		TCMDC-134689	3.65499		TCMDC-135698	-24.6434		TCMDC-136711	3.86641		TCMDC-137747	1.59519		TCMDC-138782	0.598802		TCMDC-139791	45.945		TCMDC-140800	19.4095		TCMDC-141811	28.0833
	TCMDC-124198	-15.522		TCMDC-125213	-64.7801		TCMDC-131623	-2.9685		TCMDC-132678	-10.3418		TCMDC-133685	-6.42189		TCMDC-134690	126.709		TCMDC-135699	-68.9421		TCMDC-136712	5.63699		TCMDC-137748	20.417		TCMDC-138783	-16.1203		TCMDC-139792	-12.2075		TCMDC-140801	27.4646		TCMDC-141812	50.043
	TCMDC-124199	-24.9976		TCMDC-125214	19.9128		TCMDC-131624	88.8436		TCMDC-132679	21.9106		TCMDC-133686	-82.3231		TCMDC-134691	26.92		TCMDC-135700	-41.7228		TCMDC-136713	16.913		TCMDC-137749	33.8428		TCMDC-138784	-4.96436		TCMDC-139793	31.0734		TCMDC-140802	56.0879		TCMDC-141813	25.0716
	TCMDC-124200	1.44418		TCMDC-125215	-12.5954		TCMDC-131625	5.30645		TCMDC-132680	40.5458		TCMDC-133687	-58.7171		TCMDC-134692	64.2427		TCMDC-135701	-65.2475		TCMDC-136714	11.694		TCMDC-137750	102.223		TCMDC-138785	4.87276		TCMDC-139794	-14.5786		TCMDC-140803	9.09502		TCMDC-141814	21.6162
	TCMDC-124201	-15.3499		TCMDC-125216	-3.49799		TCMDC-131626	30.7299		TCMDC-132681	40.3406		TCMDC-133688	-7.26577		TCMDC-134693	83.9561		TCMDC-135702	-17.9301		TCMDC-136715	-12.9196		TCMDC-137751	124.821		TCMDC-138786	-17.568		TCMDC-139795	25.7392		TCMDC-140804	32.5701		TCMDC-141815	21.1142
	TCMDC-124203	12.0609		TCMDC-125217	-5.67043		TCMDC-131627	15.2192		TCMDC-132682	17.363		TCMDC-133689	-36.869		TCMDC-134694	77.358		TCMDC-135703	-0.844049		TCMDC-136716	-20.5486		TCMDC-137752	88.4666		TCMDC-138787	-22.4263		TCMDC-139796	-157.389		TCMDC-140805	22.9962		TCMDC-141816	-13.7538
	TCMDC-124204	-12.0069		TCMDC-125218	20.4721		TCMDC-131628	11.8273		TCMDC-132683	58.1423		TCMDC-133690	-52.7317		TCMDC-134695	12.7108		TCMDC-135704	-72.8677		TCMDC-136717	93.0325		TCMDC-137753	1.40254		TCMDC-138788	-0.346452		TCMDC-139797	48.7542		TCMDC-140806	24.4071		TCMDC-141817	-7.51912
	TCMDC-124206	1.92259		TCMDC-125219	6.23776		TCMDC-131630	2.58598		TCMDC-132684	7.88988		TCMDC-133691	25.4572		TCMDC-134696	7.67376		TCMDC-135705	-23.6831		TCMDC-136718	108.579		TCMDC-137754	36.2956		TCMDC-138789	80.5848		TCMDC-139798	110.216		TCMDC-140807	9.84556		TCMDC-141818	-34.6253
	TCMDC-124207	32.0088		TCMDC-125220	-89.019		TCMDC-131631	-34.9796		TCMDC-132685	-19.6753		TCMDC-133692	75.0732		TCMDC-134697	50.8236		TCMDC-135706	-58.7819		TCMDC-136719	117.97		TCMDC-137755	-6.30578		TCMDC-138790	13.2425		TCMDC-139799	105.382		TCMDC-140808	13.2527		TCMDC-141819	-177.01
	TCMDC-124208	9.56284		TCMDC-125221	-12.2048		TCMDC-131632	14.7677		TCMDC-132686	-35.6014		TCMDC-133693	-20.4702		TCMDC-134698	-89.6167		TCMDC-135707	-32.3854		TCMDC-136720	98.1932		TCMDC-137756	2.59749		TCMDC-138791	-6.27613		TCMDC-139800	109.257		TCMDC-140809	50.4915		TCMDC-141820	-97.1136
	TCMDC-124209	-14.3483		TCMDC-125222	20.0369		TCMDC-131633	39.8062		TCMDC-132687	-37.369		TCMDC-133694	-17.3355		TCMDC-134699	33.3526		TCMDC-135708	-56.4728		TCMDC-136721	8.74033		TCMDC-137757	-1.82463		TCMDC-138792	26.6203		TCMDC-139801	12.4953		TCMDC-140810	6.89211		TCMDC-141821	-198.716
	TCMDC-124210	-70.6944		TCMDC-125223	-0.219066		TCMDC-131634	-4.00779		TCMDC-132688	10.1207		TCMDC-133695	-12.1109		TCMDC-134700	9.31696		TCMDC-135709	-22.9903		TCMDC-136722	42.9214		TCMDC-137758	72.8156		TCMDC-138793	9.29773		TCMDC-139802	-25.372		TCMDC-140811	39.0021		TCMDC-141822	77.5538
	TCMDC-124211	-24.2631		TCMDC-125224	6.22571		TCMDC-131635	-0.47418		TCMDC-132689	-35.1792		TCMDC-133696	-4.56426		TCMDC-134701	29.4488		TCMDC-135710	-61.7838		TCMDC-136723	-22.8075		TCMDC-137759	109.653		TCMDC-138794	108.635		TCMDC-139803	38.0115		TCMDC-140812	31.8721		TCMDC-141823	-56.2419
	TCMDC-124212	-13.3467		TCMDC-125225	2.72066		TCMDC-131636	-3.0848		TCMDC-132690	-2.69002		TCMDC-133697	-8.67074		TCMDC-134702	85.9063		TCMDC-135711	59.3626		TCMDC-136724	-14.089		TCMDC-137760	3.28033		TCMDC-138795	24.0465		TCMDC-139804	113.424		TCMDC-140813	18.8566		TCMDC-141824	12.3394
	TCMDC-124213	-15.0635		TCMDC-125226	30.1957		TCMDC-131637	3.21607		TCMDC-132691	-22.6554		TCMDC-133698	-1.93855		TCMDC-134703	93.7692		TCMDC-135712	11.6637		TCMDC-136725	5.24124		TCMDC-137761	30.8863		TCMDC-138796	-25.1802		TCMDC-139805	111.818		TCMDC-140814	-2.67705		TCMDC-141825	-185.784
	TCMDC-124214	11.3738		TCMDC-125227	-2.81959		TCMDC-131638	1.74587		TCMDC-132692	-81.8917		TCMDC-133699	10.7712		TCMDC-134704	-54.0733		TCMDC-135713	-50.9309		TCMDC-136726	0.41958		TCMDC-137762	-4.67923		TCMDC-138797	43.569		TCMDC-139806	8.93113		TCMDC-140815	44.4716		TCMDC-141826	-163.848
	TCMDC-124215	19.9714		TCMDC-125228	18.9017		TCMDC-131639	4.72231		TCMDC-132693	4.41052		TCMDC-133700	-87.0284		TCMDC-134705	-50.9802		TCMDC-135714	-48.3908		TCMDC-136727	103.443		TCMDC-137763	109.363		TCMDC-138798	-10.9895		TCMDC-139807	14.2661		TCMDC-140816	36.6454		TCMDC-141827	68.7339
	TCMDC-124216	15.2379		TCMDC-125229	0.867133		TCMDC-131640	6.57653		TCMDC-132694	-8.96123		TCMDC-133701	-4.06332		TCMDC-134706	14.7449		TCMDC-135715	-53.24		TCMDC-136728	-8.7815		TCMDC-137764	-5.93464		TCMDC-138799	37.5693		TCMDC-139808	8.10232		TCMDC-140817	7.18669		TCMDC-141828	-110.968
	TCMDC-124217	8.01414		TCMDC-125230	2.35804		TCMDC-131641	78.5125		TCMDC-132695	10.6924		TCMDC-133702	-59.1734		TCMDC-134707	16.2175		TCMDC-135716	-43.5416		TCMDC-136729	-65.3441		TCMDC-137765	-46.6007		TCMDC-138800	4.97506		TCMDC-139809	54.8381		TCMDC-140818	37.3589		TCMDC-141829	-113.97
	TCMDC-124218	43.0127		TCMDC-125231	46.8433		TCMDC-131642	13.2975		TCMDC-132696	-65.645		TCMDC-133703	-9.34018		TCMDC-134708	-6.92597		TCMDC-135717	-32.0713		TCMDC-136730	98.5851		TCMDC-137766	-34.153		TCMDC-138801	16.0615		TCMDC-139810	112.219		TCMDC-140819	-19.1242		TCMDC-141830	58.2601
	TCMDC-124219	76.0245		TCMDC-125232	-18.3202		TCMDC-131643	-5.04709		TCMDC-132697	21.7753		TCMDC-133704	-18.6014		TCMDC-134709	-30.1083		TCMDC-135718	-35.9215		TCMDC-136731	62.9488		TCMDC-137767	5.48391		TCMDC-138802	-43.5837		TCMDC-139811	36.9337		TCMDC-140820	23.4872		TCMDC-141831	-42.1562
	TCMDC-124220	-7.29899		TCMDC-125233	36.9222		TCMDC-131644	-0.98451		TCMDC-132698	-20.8931		TCMDC-133705	11.6084		TCMDC-134710	2.19842		TCMDC-135719	-1.59441		TCMDC-136732	-34.8747		TCMDC-137768	-32.9554		TCMDC-138803	73.1203		TCMDC-139812	98.537		TCMDC-140821	14.5467		TCMDC-141832	-162
	TCMDC-124221	-26.0343		TCMDC-125234	11.3012		TCMDC-131645	19.3883		TCMDC-132699	-56.6657		TCMDC-133706	-10.3217		TCMDC-134711	29.0651		TCMDC-135720	-54.3946		TCMDC-136733	-38.2084		TCMDC-137769	33.2796		TCMDC-138804	11.6773		TCMDC-139813	20.877		TCMDC-140822	3.03864		TCMDC-141833	-19.0648
	TCMDC-124222	-7.74608		TCMDC-125235	3.06248		TCMDC-131646	8.25676		TCMDC-132700	26.7206		TCMDC-133707	110.251		TCMDC-134712	15.3841		TCMDC-135721	-53.7018		TCMDC-136734	-19.0965		TCMDC-137770	44.9963		TCMDC-138805	96.7711		TCMDC-139814	116.414		TCMDC-140823	42.4221		TCMDC-141834	-18.1411
	TCMDC-124223	14.5859		TCMDC-125236	26.1254		TCMDC-131647	-3.70502		TCMDC-132701	-18.6391		TCMDC-133708	8.51781		TCMDC-134713	-30.947		TCMDC-135722	-13.061		TCMDC-136735	-3.62675		TCMDC-137771	108.444		TCMDC-138806	11.8487		TCMDC-139815	43.2041		TCMDC-140824	35.4474		TCMDC-141835	80.737
	TCMDC-124225	-122.046		TCMDC-125237	65.1253		TCMDC-131648	6.14347		TCMDC-132702	-56.9756		TCMDC-133709	17.6936		TCMDC-134714	-42.5145		TCMDC-135723	-19.7575		TCMDC-136736	-10.5677		TCMDC-137772	143.664		TCMDC-138807	77.3135		TCMDC-139816	113.042		TCMDC-140825	-4.79318		TCMDC-141836	-28.7632
	TCMDC-124226	-5.24028		TCMDC-125238	41.3358		TCMDC-131649	49.6324		TCMDC-132703	-30.5017		TCMDC-133710	13.9758		TCMDC-134715	75.0732		TCMDC-135724	-61.5529		TCMDC-136737	-65.0724		TCMDC-137773	63.9507		TCMDC-138808	60.3857		TCMDC-139817	103.076		TCMDC-140826	-20.009		TCMDC-141837	-76.3314
	TCMDC-124227	16.2038		TCMDC-125239	77.0723		TCMDC-131650	7.65862		TCMDC-132704	67.9391		TCMDC-133711	12.5424		TCMDC-134716	96.392		TCMDC-135725	-48.3908		TCMDC-136738	50.4564		TCMDC-137774	101.65		TCMDC-138809	-39.8143		TCMDC-139818	-20.3441		TCMDC-140827	-9.23245		TCMDC-141838	91.8863
	TCMDC-124229	-1.26203		TCMDC-125240	7.8354		TCMDC-131651	-2.56866		TCMDC-132705	55.9045		TCMDC-133712	9.81818		TCMDC-134717	102.858		TCMDC-135726	-46.3126		TCMDC-136739	-17.035		TCMDC-137775	-26.6645		TCMDC-138810	-32.1943		TCMDC-139819	116.385		TCMDC-140828	38.9039		TCMDC-141839	80.3101
	TCMDC-124230	-25.783		TCMDC-125241	62.6268		TCMDC-131652	-5.97775		TCMDC-132706	-8.7392		TCMDC-133713	36.5938		TCMDC-134718	89.6955		TCMDC-135727	-63.1693		TCMDC-136740	104.344		TCMDC-137776	19.4423		TCMDC-138811	45.0733		TCMDC-139820	-57.5527		TCMDC-140829	26.265		TCMDC-141840	82.5151
	TCMDC-124231	77.8104		TCMDC-125242	66.8431		TCMDC-131654	20.5374		TCMDC-132707	-22.4881		TCMDC-133714	60.4651		TCMDC-134719	95.2374		TCMDC-135728	5.21563		TCMDC-136741	0.0144592		TCMDC-137777	29.3956		TCMDC-138812	13.112		TCMDC-139821	78.5302		TCMDC-140830	4.5977		TCMDC-141841	-91.1098
	TCMDC-124232	86.7942		TCMDC-125243	32.9644		TCMDC-131655	1.02983		TCMDC-132708	-60.7989		TCMDC-133715	16.9165		TCMDC-134720	78.6116		TCMDC-135729	-21.3186		TCMDC-136742	-166.141		TCMDC-137778	36.336		TCMDC-138813	22.7134		TCMDC-139822	-45.2524		TCMDC-140831	18.3994		TCMDC-141842	-118.589
	TCMDC-124235	-47.2556		TCMDC-125244	-17.8692		TCMDC-131656	33.8803		TCMDC-132709	-2.29902		TCMDC-133716	70.9388		TCMDC-134721	80.0506		TCMDC-135730	1.17564		TCMDC-136743	-27.5524		TCMDC-137779	20.3161		TCMDC-138814	4.75333		TCMDC-139823	54.1498		TCMDC-140832	33.8102		TCMDC-141843	-30.1487
	TCMDC-124237	29.8691		TCMDC-125245	-23.9572		TCMDC-131658	4.24953		TCMDC-132710	64.9304		TCMDC-133717	27.9441		TCMDC-134722	-3.63167		TCMDC-135731	4.22378		TCMDC-136744	-20.1678		TCMDC-137780	-5.00911		TCMDC-138815	-16.0892		TCMDC-139824	-86.0459		TCMDC-140833	12.7028		TCMDC-141844	-70.0967
	TCMDC-124238	12.0947		TCMDC-125246	-0.0563698		TCMDC-131659	106.76		TCMDC-132711	-28.3906		TCMDC-133718	107.315		TCMDC-134723	-9.38069		TCMDC-135732	-3.92046		TCMDC-136745	-11.5529		TCMDC-137781	-8.16341		TCMDC-138816	7.84021		TCMDC-139825	-12.7457		TCMDC-140834	9.8181		TCMDC-141845	-85.5679
	TCMDC-124239	37.8741		TCMDC-125247	65.9683		TCMDC-131660	9.17377		TCMDC-132712	-50.8632		TCMDC-133719	-73.9631		TCMDC-134724	-13.6796		TCMDC-135733	4.0503		TCMDC-136746	-133.011		TCMDC-137782	79.0365		TCMDC-138817	-58.2178		TCMDC-139826	6.68783		TCMDC-140835	-7.91824		TCMDC-141846	-26.454
	TCMDC-124240	-10.1729		TCMDC-125248	-17.4666		TCMDC-131661	6.90104		TCMDC-132713	10.6782		TCMDC-133720	8.02797		TCMDC-134725	48.4908		TCMDC-135734	-55.5491		TCMDC-136747	-26.6521		TCMDC-137783	15.8086		TCMDC-138818	100.435		TCMDC-139827	11.0835		TCMDC-140836	10.4674		TCMDC-141847	-61.0911
	TCMDC-124241	-3.80429		TCMDC-125249	23.8444		TCMDC-131662	9.72696		TCMDC-132714	15.9774		TCMDC-133721	43.0799		TCMDC-134726	85.6131		TCMDC-135735	-27.6086		TCMDC-136748	-45.386		TCMDC-137784	92.8452		TCMDC-138819	18.985		TCMDC-139828	108.285		TCMDC-140837	7.64037		TCMDC-141848	31.7362
	TCMDC-124242	91.5648		TCMDC-125250	49.0981		TCMDC-131663	2.12407		TCMDC-132715	-5.06152		TCMDC-133722	17.7924		TCMDC-134727	73.3516		TCMDC-135736	93.2117		TCMDC-136749	-13.8047		TCMDC-137785	97.2571		TCMDC-138820	2.40186		TCMDC-139829	-30.574		TCMDC-140838	11.9983		TCMDC-141849	12.1085
	TCMDC-124243	-19.8283		TCMDC-125251	11.6685		TCMDC-131666	6.99659		TCMDC-132716	-25.618		TCMDC-133723	-4.34047		TCMDC-134728	77.3135		TCMDC-135737	23.1492		TCMDC-136750	-11.4406		TCMDC-137786	103.41		TCMDC-138821	-26.7323		TCMDC-139830	21.293		TCMDC-140839	36.3031		TCMDC-141850	69.3897
	TCMDC-124244	45.9497		TCMDC-125252	14.9266		TCMDC-131667	20.8585		TCMDC-132717	-45.783		TCMDC-133724	29.1297		TCMDC-134729	76.2421		TCMDC-135738	-18.341		TCMDC-136751	8.67275		TCMDC-137787	-6.00435		TCMDC-138822	64.413		TCMDC-139831	101.612		TCMDC-140840	16.4935		TCMDC-141851	-43.1697
	TCMDC-124246	33.9188		TCMDC-125253	84.4983		TCMDC-131668	6.78656		TCMDC-132718	76.6642		TCMDC-133725	-3.89596		TCMDC-134730	9.48847		TCMDC-135739	59.4708		TCMDC-136752	-24.9057		TCMDC-137788	-1.36301		TCMDC-138823	8.31659		TCMDC-139832	47.1011		TCMDC-140841	30.4108		TCMDC-141852	-18.8339
	TCMDC-124247	98.8681		TCMDC-125254	-34.0231		TCMDC-131669	10.3066		TCMDC-132719	-32.4872		TCMDC-133726	29.8487		TCMDC-134731	16.7791		TCMDC-135740	7.84044		TCMDC-136753	4		TCMDC-137789	11.1972		TCMDC-138824	-0.510856		TCMDC-139833	-113.268		TCMDC-140842	-20.7991		TCMDC-141853	-65.0166
	TCMDC-124248	19.7063		TCMDC-125255	66.2656		TCMDC-131670	-8.54555		TCMDC-132720	-4.27468		TCMDC-133727	92.0083		TCMDC-134732	39.628		TCMDC-135741	93.1781		TCMDC-136754	-3.38462		TCMDC-137790	15.1972		TCMDC-138825	1.45976		TCMDC-139834	46.2489		TCMDC-140843	28.5969		TCMDC-141854	-83.2588
	TCMDC-124249	-0.0241488		TCMDC-125256	13.6979		TCMDC-131672	-9.17564		TCMDC-132721	-29.8365		TCMDC-133728	0.165235		TCMDC-134733	-3.0419		TCMDC-135742	-95.1737		TCMDC-136755	0.972415		TCMDC-137791	117.187		TCMDC-138826	69.7602		TCMDC-139835	110.869		TCMDC-140844	10.0413		TCMDC-141855	21.8069
	TCMDC-124250	59.4477		TCMDC-125257	-1.84105		TCMDC-131673	13.7175		TCMDC-132722	2.55928		TCMDC-133729	60.8658		TCMDC-134734	-21.5105		TCMDC-135743	-41.1108		TCMDC-136756	63.6389		TCMDC-137792	7.70345		TCMDC-138827	-59.1048		TCMDC-139836	55.1121		TCMDC-140845	40.8316		TCMDC-141856	45.3601
	TCMDC-124251	-1.43229		TCMDC-125258	10.9921		TCMDC-131674	-2.03313		TCMDC-132723	-32.2869		TCMDC-133730	-3.95025		TCMDC-134735	6.48253		TCMDC-135744	-49.5454		TCMDC-136757	-16.6667		TCMDC-137793	84.7125		TCMDC-138828	92.5582		TCMDC-139837	-13.0397		TCMDC-140846	-16.4785		TCMDC-141857	26.887
	TCMDC-124252	4.71157		TCMDC-125259	6.76939		TCMDC-131675	0.461189		TCMDC-132724	-6.92003		TCMDC-133731	29.4431		TCMDC-134736	-2.83435		TCMDC-135745	-38.9234		TCMDC-136758	44.6715		TCMDC-137794	19.2003		TCMDC-138829	12.5139		TCMDC-139838	-10.7692		TCMDC-140847	37.476		TCMDC-141858	30.5816
	TCMDC-124253	31.9482		TCMDC-125260	48.6471		TCMDC-131676	62.6398		TCMDC-132725	-52.3787		TCMDC-133732	-5.49587		TCMDC-134737	-10.4284		TCMDC-135746	-26.454		TCMDC-136759	13.2469		TCMDC-137795	103.275		TCMDC-138830	71.9374		TCMDC-139839	107.678		TCMDC-140848	9.44519		TCMDC-141859	49.9784
	TCMDC-124254	-20.8711		TCMDC-125261	-26.5159		TCMDC-131677	3.21607		TCMDC-132726	-14.0937		TCMDC-133733	-8.36058		TCMDC-134738	-4.95669		TCMDC-135747	-47.0053		TCMDC-136760	24.9154		TCMDC-137796	140.099		TCMDC-138831	-7.88525		TCMDC-139840	-69.8462		TCMDC-140849	3.73825		TCMDC-141860	34.7381
	TCMDC-124255	96.7216		TCMDC-125262	-9.52649		TCMDC-131678	-0.674716		TCMDC-132727	15.7461		TCMDC-133734	-18.4476		TCMDC-134739	-4.41045		TCMDC-135748	-7.44878		TCMDC-136761	-44.8516		TCMDC-137797	110.412		TCMDC-138832	-29.1188		TCMDC-139841	-33.1469		TCMDC-140850	-3.22204		TCMDC-141861	-4.74816
	TCMDC-124256	16.8488		TCMDC-125263	-3.66404		TCMDC-131679	20.7275		TCMDC-132728	-117.678		TCMDC-133735	-21.7707		TCMDC-134740	5.21563		TCMDC-135749	-36.6142		TCMDC-136762	21.0671		TCMDC-137798	92.6965		TCMDC-138833	-13.872		TCMDC-139842	-56.6221		TCMDC-140851	14.7057		TCMDC-141862	17.8814
	TCMDC-124257	44.541		TCMDC-125264	12.345		TCMDC-131680	12.0373		TCMDC-132729	40.5486		TCMDC-133736	-34.3913		TCMDC-134741	-17.4666		TCMDC-135750	-25.0686		TCMDC-136763	-16.0321		TCMDC-137799	30.0574		TCMDC-138834	-19.4152		TCMDC-139843	-16.8711		TCMDC-140852	5.20811		TCMDC-141863	-96.8827
	TCMDC-124258	20.6676		TCMDC-125265	15.0507		TCMDC-131681	-3.0848		TCMDC-132730	80.8763		TCMDC-133737	-11.3417		TCMDC-134742	-5.24677		TCMDC-135751	-53.24		TCMDC-136764	20.3095		TCMDC-137800	14.6994		TCMDC-138835	-44.4706		TCMDC-139844	116.499		TCMDC-140853	-3.12385		TCMDC-141864	-29.4559
	TCMDC-124260	3.28033		TCMDC-125266	47.2943		TCMDC-131682	2.37595		TCMDC-132731	-22.4214		TCMDC-133738	13.1993		TCMDC-134743	-20.1187		TCMDC-135752	-19.7575		TCMDC-136765	62.1189		TCMDC-137801	10.1295		TCMDC-138836	-28.5061		TCMDC-139845	-12.0831		TCMDC-140854	37.9219		TCMDC-141865	83.3419
	TCMDC-124261	-2.68412		TCMDC-125267	8.51781		TCMDC-131683	7.1127		TCMDC-132732	-64.2045		TCMDC-133739	24.9718		TCMDC-134744	61.8543		TCMDC-135753	28.161		TCMDC-136766	58.8114		TCMDC-137802	132.561		TCMDC-138837	-51.566		TCMDC-139846	9.26836		TCMDC-140855	48.172		TCMDC-141866	-28.7632
	TCMDC-124262	-39.0582		TCMDC-125268	13.9296		TCMDC-131685	0.065634		TCMDC-132733	7.27983		TCMDC-133740	-2.26179		TCMDC-134745	80.9316		TCMDC-135754	-58.551		TCMDC-136767	-1.01053		TCMDC-137803	109.495		TCMDC-138838	17.1661		TCMDC-139847	-35.7943		TCMDC-140856	8.20113		TCMDC-141867	-63.5426
	TCMDC-124263	29.3788		TCMDC-125269	31.5107		TCMDC-131686	-4.21565		TCMDC-132734	-55.0215		TCMDC-133741	27.903		TCMDC-134746	109.098		TCMDC-135755	-45.8508		TCMDC-136768	35.9345		TCMDC-137804	7.039		TCMDC-138839	21.6059		TCMDC-139848	26.1956		TCMDC-140857	27.1204		TCMDC-141868	50.4131
	TCMDC-124264	7.36285		TCMDC-125270	3.18459		TCMDC-131687	1.91621		TCMDC-132735	38.8273		TCMDC-133742	4.45321		TCMDC-134747	121.632		TCMDC-135756	-55.7801		TCMDC-136769	73.1954		TCMDC-137805	-1.88655		TCMDC-138840	-68.7883		TCMDC-139849	1.83819		TCMDC-140858	1.56304		TCMDC-141869	-90.8789
	TCMDC-124265	121.761		TCMDC-125271	84.6937		TCMDC-131688	3.87074		TCMDC-132736	105.547		TCMDC-133743	2.35804		TCMDC-134748	75.6194		TCMDC-135757	8.09647		TCMDC-136770	-27.8385		TCMDC-137806	-20.7587		TCMDC-138841	11.4364		TCMDC-139850	18.6018		TCMDC-140859	10.9371		TCMDC-141870	77.2782
	TCMDC-124267	64.5199		TCMDC-125272	-5.24239		TCMDC-131689	3.84615		TCMDC-132737	4.07205		TCMDC-133744	29.4814		TCMDC-134749	53.1482		TCMDC-135758	79.2076		TCMDC-136771	-5.76466		TCMDC-137808	102.199		TCMDC-138842	7.18623		TCMDC-139851	9.1737		TCMDC-140860	-11.0777		TCMDC-141871	-114.201
	TCMDC-124268	26.5068		TCMDC-125273	-167.362		TCMDC-131690	-2.03465		TCMDC-132738	-9.93277		TCMDC-133745	-5.72666		TCMDC-134750	-9.47594		TCMDC-135759	-47.929		TCMDC-136773	-17.4183		TCMDC-137810	101.335		TCMDC-138843	-31.6327		TCMDC-139852	29.7343		TCMDC-140861	-19.2727		TCMDC-141872	97.1232
	TCMDC-124269	-3.69476		TCMDC-125274	-14.4163		TCMDC-131691	-15.8966		TCMDC-132739	37.2324		TCMDC-133746	32.6172		TCMDC-134751	-31.1329		TCMDC-135760	-3.13177		TCMDC-136774	0.946162		TCMDC-137811	100.038		TCMDC-138844	16.8876		TCMDC-139853	21.749		TCMDC-140862	10.77		TCMDC-141873	-124.592
	TCMDC-124270	79.2904		TCMDC-125275	-13.0414		TCMDC-131692	4.93017		TCMDC-132740	14.2581		TCMDC-133747	-16.1213		TCMDC-134752	42.1481		TCMDC-135761	-59.2438		TCMDC-136775	2.60759		TCMDC-137812	70.173		TCMDC-138845	66.3941		TCMDC-139854	30.1502		TCMDC-140863	10.4272		TCMDC-141874	-57.1655
	TCMDC-124271	5.76257		TCMDC-125276	7.15896		TCMDC-131693	15.2344		TCMDC-132741	-41.3793		TCMDC-133748	-13.1342		TCMDC-134753	-41.3191		TCMDC-135762	-47.4672		TCMDC-136776	4.73299		TCMDC-137813	115.75		TCMDC-138846	42.4473		TCMDC-139855	-4.52744		TCMDC-140864	22.2106		TCMDC-141875	-26.6849
	TCMDC-124272	0.588235		TCMDC-125277	105.919		TCMDC-131694	10.357		TCMDC-132742	-56.1609		TCMDC-133749	42.5592		TCMDC-134754	82.6872		TCMDC-135763	0.515209		TCMDC-136777	4.28296		TCMDC-137814	60.3644		TCMDC-138847	107.741		TCMDC-139856	7.28731		TCMDC-140865	44.501		TCMDC-141876	71.7657
	TCMDC-124273	85.0283		TCMDC-125278	25.6483		TCMDC-131695	19.7798		TCMDC-132743	8.32878		TCMDC-133750	24.8797		TCMDC-134755	31.6169		TCMDC-135764	-4.34761		TCMDC-136778	6.21205		TCMDC-137815	10.922		TCMDC-138848	-12.7633		TCMDC-139857	-24.4278		TCMDC-140866	4.14263		TCMDC-141877	80.0345
	TCMDC-124274	-7.16519		TCMDC-125279	4.45321		TCMDC-131696	1.91621		TCMDC-132744	-47.8939		TCMDC-133751	2.19842		TCMDC-134756	40.028		TCMDC-135765	82.3419		TCMDC-136779	1.32849		TCMDC-137816	113.356		TCMDC-138849	100.762		TCMDC-139858	-12.8418		TCMDC-140867	31.8338		TCMDC-141878	32.4289
	TCMDC-124275	108.399		TCMDC-125280	17.565		TCMDC-131697	23.7989		TCMDC-132745	-79.1839		TCMDC-133752	7.55534		TCMDC-134757	13.1748		TCMDC-135766	-7.4418		TCMDC-136780	-3.55191		TCMDC-137817	117.442		TCMDC-138850	25.673		TCMDC-139859	-24.5391		TCMDC-140868	35.6232		TCMDC-141879	80.3101
	TCMDC-124276	-17.1689		TCMDC-125281	19.8749		TCMDC-131698	-10.8672		TCMDC-132746	23.3002		TCMDC-133753	15.2551		TCMDC-134758	28.8392		TCMDC-135767	23.6119		TCMDC-136781	-5.63768		TCMDC-137818	13.187		TCMDC-138851	82.8847		TCMDC-139860	22.642		TCMDC-140869	28.799		TCMDC-141880	-116.972
	TCMDC-124277	-40.4699		TCMDC-125282	-44.4177		TCMDC-131699	3.84615		TCMDC-132747	-26.3732		TCMDC-133754	20.2599		TCMDC-134759	76.9685		TCMDC-135768	-181.261		TCMDC-136782	18.0978		TCMDC-137819	7.6735		TCMDC-138852	92.7799		TCMDC-139862	105.924		TCMDC-140870	6.745		TCMDC-141881	2.17925
	TCMDC-124278	2.35935		TCMDC-125283	50.2255		TCMDC-131701	9.93699		TCMDC-132748	37.6036		TCMDC-133755	23.168		TCMDC-134760	36.2526		TCMDC-135769	-108.902		TCMDC-136783	21.9057		TCMDC-137820	103.817		TCMDC-138853	-59.5063		TCMDC-139863	5.52638		TCMDC-140871	35.6683		TCMDC-141882	-135.907
	TCMDC-124279	-11.6156		TCMDC-125284	-13.8106		TCMDC-131702	42.4915		TCMDC-132749	78.4693		TCMDC-133756	-6.82074		TCMDC-134761	40.0246		TCMDC-135770	-93.6813		TCMDC-136784	27.1191		TCMDC-137821	-51.223		TCMDC-138854	103.513		TCMDC-139864	0.485692		TCMDC-140872	8.42776		TCMDC-141883	15.8031
	TCMDC-124280	3.73406		TCMDC-125285	-92.2773		TCMDC-131703	21.455		TCMDC-132750	-14.9619		TCMDC-133757	50.6764		TCMDC-134762	20.2599		TCMDC-135771	15.5886		TCMDC-136785	-1.72781		TCMDC-137822	100.862		TCMDC-138855	104.088		TCMDC-139865	-60.6941		TCMDC-140873	3.53326		TCMDC-141884	21.3451
	TCMDC-124281	22.7723		TCMDC-125286	-51.6085		TCMDC-131704	5.96947		TCMDC-132751	3.721		TCMDC-133758	44.1375		TCMDC-134763	23.1512		TCMDC-135772	9.1737		TCMDC-136786	-17.3965		TCMDC-137823	16.4325		TCMDC-138856	114.288		TCMDC-139866	129.22		TCMDC-140874	30.8863		TCMDC-141885	-19.5229
	TCMDC-124282	18.9305		TCMDC-125287	90.8117		TCMDC-131705	-0.98451		TCMDC-132752	-22.5168		TCMDC-133759	-2.08568		TCMDC-134764	-38.4291		TCMDC-135773	81.3848		TCMDC-136787	26.4429		TCMDC-137824	36.5938		TCMDC-138857	16.9484		TCMDC-139867	108.384		TCMDC-140875	8.37194		TCMDC-141886	12.46
	TCMDC-124283	4.96653		TCMDC-125288	-16.9547		TCMDC-131706	7.41664		TCMDC-132753	7.95578		TCMDC-133760	22.5698		TCMDC-134765	-43.6477		TCMDC-135774	46.672		TCMDC-136788	43.9464		TCMDC-137825	112.912		TCMDC-138858	-15.2023		TCMDC-139868	4.83931		TCMDC-140876	16.6135		TCMDC-141887	-29.1128
	TCMDC-124284	101.089		TCMDC-125289	95.7483		TCMDC-131707	-2.13706		TCMDC-132754	-20.1496		TCMDC-133761	61.0485		TCMDC-134766	6.89211		TCMDC-135775	-31.0415		TCMDC-136789	95.6108		TCMDC-137827	106.027		TCMDC-138859	105.862		TCMDC-139869	50.1275		TCMDC-140877	23.3429		TCMDC-141888	86.0982
	TCMDC-124285	125.455		TCMDC-125290	-10.4099		TCMDC-131708	-16.7367		TCMDC-132755	11.6106		TCMDC-133762	42.1082		TCMDC-134767	-30.6186		TCMDC-135776	8.36504		TCMDC-136790	60.3258		TCMDC-137828	19.7632		TCMDC-138860	-1.98666		TCMDC-139870	3.17397		TCMDC-140878	23.8385		TCMDC-141889	96.3305
	TCMDC-124286	134.591		TCMDC-125292	41.6573		TCMDC-131709	18.3371		TCMDC-132756	-11.9444		TCMDC-133763	12.345		TCMDC-134768	-55.1973		TCMDC-135777	-15.2099		TCMDC-136791	31.0769		TCMDC-137829	-16.1512		TCMDC-138861	41.9579		TCMDC-139871	23.7835		TCMDC-140879	41.8145		TCMDC-141890	82.0604
	TCMDC-124287	24.5935		TCMDC-125293	-18.5457		TCMDC-131710	30.0998		TCMDC-132757	-29.5733		TCMDC-133764	10.9745		TCMDC-134769	-46.7966		TCMDC-135778	-14.5927		TCMDC-136792	-25.7063		TCMDC-137830	10.6415		TCMDC-138862	19.306		TCMDC-139872	-6.7414		TCMDC-140880	4.33902		TCMDC-141892	-9.76562
	TCMDC-124288	25.805		TCMDC-125294	-23.7317		TCMDC-131711	22.1187		TCMDC-132758	19.9036		TCMDC-133765	4.09466		TCMDC-134770	41.1469		TCMDC-135779	22.4588		TCMDC-136793	24.6413		TCMDC-137831	-39.389		TCMDC-138863	-42.2228		TCMDC-139873	27.4134		TCMDC-140881	-6.16791		TCMDC-141893	24.306
	TCMDC-124289	45.7219		TCMDC-125295	-4.62401		TCMDC-131712	20.4157		TCMDC-132759	-31.1779		TCMDC-133766	-0.784397		TCMDC-134771	71.0304		TCMDC-135780	-65.7279		TCMDC-136794	70.0281		TCMDC-137832	106.331		TCMDC-138864	-4.37065		TCMDC-139874	-51.9472		TCMDC-140882	10.6235		TCMDC-141894	-21.941
	TCMDC-124290	-50.1655		TCMDC-125296	121.251		TCMDC-131713	-6.86532		TCMDC-132760	37.3917		TCMDC-133767	6.3366		TCMDC-134772	50.9999		TCMDC-135781	-15.2199		TCMDC-136795	100.271		TCMDC-137833	67.8454		TCMDC-138865	102.758		TCMDC-139875	105.425		TCMDC-140883	1.19676		TCMDC-141895	-45.2586
	TCMDC-124291	2.87968		TCMDC-125297	15.3262		TCMDC-131715	8.2268		TCMDC-132761	-39.053		TCMDC-133768	-9.07613		TCMDC-134773	75.6484		TCMDC-135782	6.27426		TCMDC-136796	55.0019		TCMDC-137834	115.608		TCMDC-138866	88.3979		TCMDC-139876	-74.0741		TCMDC-140884	5.5765		TCMDC-141896	-2.26323
	TCMDC-124292	99.7115		TCMDC-125298	-12.091		TCMDC-131718	-2.55278		TCMDC-132762	-3.12938		TCMDC-133769	77.6347		TCMDC-134774	119.899		TCMDC-135783	-10.2739		TCMDC-136797	-5.76466		TCMDC-137835	7.83774		TCMDC-138867	-54.5836		TCMDC-139877	-87.798		TCMDC-140885	20.8451		TCMDC-141897	69.2046
	TCMDC-124293	-3.60086		TCMDC-125299	-0.390868		TCMDC-131721	15.1153		TCMDC-132763	3.74761		TCMDC-133770	-53.3224		TCMDC-134775	70.1074		TCMDC-135784	29.7442		TCMDC-136798	10.8859		TCMDC-137836	-91.8927		TCMDC-138868	108.523		TCMDC-139878	63.1252		TCMDC-140886	8.37194		TCMDC-141898	-52.6155
	TCMDC-124294	59.5186		TCMDC-125300	-31.1357		TCMDC-131722	5.10633		TCMDC-132764	-35.61		TCMDC-133771	-19.6731		TCMDC-134776	144.476		TCMDC-135785	-5.56459		TCMDC-136799	-2.71329		TCMDC-137837	111.055		TCMDC-138869	29.8583		TCMDC-139879	95.8289		TCMDC-140887	-1.06174		TCMDC-141899	-60.0225
	TCMDC-124295	-4.17642		TCMDC-125301	-14.0361		TCMDC-131723	17.7081		TCMDC-132765	-41.4915		TCMDC-133772	-64.7541		TCMDC-134777	63.6633		TCMDC-135786	28.9491		TCMDC-136800	56.7737		TCMDC-137838	115.424		TCMDC-138870	-2.78548		TCMDC-139880	92.613		TCMDC-140888	23.5309		TCMDC-141900	23.8454
	TCMDC-124296	-28.7406		TCMDC-125302	27.7671		TCMDC-131725	5.1965		TCMDC-132766	31.5344		TCMDC-133773	-59.8222		TCMDC-134778	31.7356		TCMDC-135787	58.1901		TCMDC-136801	-30.4059		TCMDC-137839	118.161		TCMDC-138871	111.564		TCMDC-139881	9.39329		TCMDC-140889	5.11807		TCMDC-141901	-2.8365
	TCMDC-124297	-191.842		TCMDC-125303	-57.9282		TCMDC-131726	7.41664		TCMDC-132768	75.6245		TCMDC-133774	-80.3669		TCMDC-134779	68.2991		TCMDC-135788	33.6012		TCMDC-136802	18.9305		TCMDC-137840	117.213		TCMDC-138872	-1.01164		TCMDC-139882	-52.9887		TCMDC-140890	19.7605		TCMDC-141902	-47.4639
	TCMDC-124298	-5.3966		TCMDC-125304	-35.0045		TCMDC-131727	-17.3668		TCMDC-132769	-38.4841		TCMDC-133775	-50.1718		TCMDC-134780	99.1187		TCMDC-135789	86.3131		TCMDC-136803	-37.2467		TCMDC-137841	-14.3768		TCMDC-138873	-30.0582		TCMDC-139883	22.1726		TCMDC-140891	17.3008		TCMDC-141903	-17.9673
	TCMDC-124299	4.81824		TCMDC-125305	-1.20512		TCMDC-131729	1.32581		TCMDC-132770	87.2007		TCMDC-133776	-28.3599		TCMDC-134781	71.4629		TCMDC-135790	57.8587		TCMDC-136804	-43.4808		TCMDC-137842	116.881		TCMDC-138874	-25.8109		TCMDC-139884	20.8359		TCMDC-140892	-3.91656		TCMDC-141904	-28.0971
	TCMDC-124300	-7.23728		TCMDC-125306	66.6855		TCMDC-131730	-23.3281		TCMDC-132771	83.4622		TCMDC-133777	-28.4881		TCMDC-134782	63.7891		TCMDC-135791	-73.1017		TCMDC-136805	-64.5762		TCMDC-137843	116.771		TCMDC-138875	21.3874		TCMDC-139885	5.30645		TCMDC-140893	30.8518		TCMDC-141905	-14.7589
	TCMDC-124301	-21.4108		TCMDC-125307	-65.6653		TCMDC-131731	5.86554		TCMDC-132772	86.6604		TCMDC-133778	6.708		TCMDC-134783	44.8233		TCMDC-135792	-6.85443		TCMDC-136806	-16.3875		TCMDC-137844	118.62		TCMDC-138876	39.9586		TCMDC-139886	70.3836		TCMDC-140894	15.2387		TCMDC-141907	27.9441
	TCMDC-124302	4.04276		TCMDC-125308	-56.1135		TCMDC-131732	29.8177		TCMDC-132773	84.315		TCMDC-133779	19.6637		TCMDC-134784	109.977		TCMDC-135793	-20.5584		TCMDC-136807	5.02833		TCMDC-137845	110.331		TCMDC-138877	37.6448		TCMDC-139887	39.3866		TCMDC-140895	-0.963545		TCMDC-141908	-16.7447
	TCMDC-124303	1.84522		TCMDC-125309	92.39		TCMDC-131733	4.51445		TCMDC-132774	-2.26179		TCMDC-133780	16.41		TCMDC-134785	98.478		TCMDC-135794	-9.9615		TCMDC-136808	13.0668		TCMDC-137846	-36.6541		TCMDC-138878	40.5994		TCMDC-139888	107.935		TCMDC-140896	30.6067		TCMDC-141909	92.5871
	TCMDC-124304	-0.734504		TCMDC-125310	74.4791		TCMDC-131734	26.8594		TCMDC-132775	-3.109		TCMDC-133781	35.8491		TCMDC-134786	103.664		TCMDC-135795	65.5283		TCMDC-136809	-8.13822		TCMDC-137847	19.0152		TCMDC-138879	11.8487		TCMDC-139889	14.4795		TCMDC-140897	13.9622		TCMDC-141910	76.6627
	TCMDC-124305	-41.0403		TCMDC-125311	3.68648		TCMDC-131735	-0.144395		TCMDC-132776	87.7962		TCMDC-133782	-8.8925		TCMDC-134787	66.4954		TCMDC-135796	65.0998		TCMDC-136810	-7.1366		TCMDC-137848	124.711		TCMDC-138880	-25.6236		TCMDC-139890	-54.1218		TCMDC-140898	-79.1153		TCMDC-141911	-36.8303
	TCMDC-124306	74.4611		TCMDC-125312	68.4582		TCMDC-131736	1.08477		TCMDC-132777	92.4376		TCMDC-133783	11.9222		TCMDC-134788	66.591		TCMDC-135797	26.1015		TCMDC-136811	-22.762		TCMDC-137849	40.8357		TCMDC-138881	-33.6059		TCMDC-139891	102.786		TCMDC-140899	-71.1342		TCMDC-141912	-6.51748
	TCMDC-124307	6.50767		TCMDC-125313	34.0052		TCMDC-131737	9.51693		TCMDC-132778	-0.264674		TCMDC-133784	-2.35832		TCMDC-134789	64.7765		TCMDC-135798	-15.2023		TCMDC-136812	12.8936		TCMDC-137850	-9.25405		TCMDC-138882	-11.2112		TCMDC-139892	-67.7721		TCMDC-140900	22.0747		TCMDC-141913	74.0264
	TCMDC-124308	51.8036		TCMDC-125314	1.07103		TCMDC-131738	-1.9292		TCMDC-132779	6.01399		TCMDC-133785	16.2886		TCMDC-134790	26.0159		TCMDC-135799	12.8164		TCMDC-136813	-33.8389		TCMDC-137851	94.914		TCMDC-138883	-16.5394		TCMDC-139893	103.029		TCMDC-140901	-18.0496		TCMDC-141914	-0.184136
	TCMDC-124309	-24.1237		TCMDC-125315	-221.541		TCMDC-131739	-0.993829		TCMDC-132780	-77.6291		TCMDC-133786	14.8074		TCMDC-134791	99.3799		TCMDC-135800	27.6014		TCMDC-136814	-93.3246		TCMDC-137852	-71.9111		TCMDC-138884	71.5495		TCMDC-139894	-31.797		TCMDC-140902	11.8527		TCMDC-141916	39.6765
	TCMDC-124310	-14.7589		TCMDC-125316	38.8809		TCMDC-131740	2.02014		TCMDC-132781	-2.017		TCMDC-133787	27.5545		TCMDC-134792	53.1482		TCMDC-135801	46.0292		TCMDC-136815	21.3264		TCMDC-137853	131.034		TCMDC-138885	-11.5668		TCMDC-139895	-20.0135		TCMDC-140903	96.3915		TCMDC-141917	62.4427
	TCMDC-124311	95.5424		TCMDC-125317	5.0518		TCMDC-131741	-6.8139		TCMDC-132782	41.7227		TCMDC-133788	3.70549		TCMDC-134793	11.3846		TCMDC-135802	53.9574		TCMDC-136816	11.2006		TCMDC-137854	1.32849		TCMDC-138886	-36.5385		TCMDC-139896	-145.283		TCMDC-140904	-8.66476		TCMDC-141918	17.8814
	TCMDC-124312	30.255		TCMDC-125318	-35.2576		TCMDC-131742	2.37595		TCMDC-132783	-11.1865		TCMDC-133789	17.2297		TCMDC-134794	46.1381		TCMDC-135803	56.3145		TCMDC-136817	-15.9161		TCMDC-137855	12.0538		TCMDC-138888	11.2171		TCMDC-139897	7.49448		TCMDC-140905	-12.2955		TCMDC-141919	11.1849
	TCMDC-124313	12.7108		TCMDC-125319	-63.8023		TCMDC-131743	1.78741		TCMDC-132784	-2.31116		TCMDC-133790	79.1896		TCMDC-134795	47.6002		TCMDC-135804	36.8153		TCMDC-136818	-5.37586		TCMDC-137856	56.3802		TCMDC-138889	7.67376		TCMDC-139898	69.8814		TCMDC-140906	5.87424		TCMDC-141920	-37.7688
	TCMDC-124314	93.5811		TCMDC-125320	19.1666		TCMDC-131745	-8.54555		TCMDC-132785	61.0485		TCMDC-133791	-4.7642		TCMDC-134796	48.2229		TCMDC-135805	-8.55044		TCMDC-136819	-15.8365		TCMDC-137857	-7.53725		TCMDC-138890	18.6018		TCMDC-139899	79.5386		TCMDC-140907	-22.5188		TCMDC-141921	40.5435
	TCMDC-124315	102.97		TCMDC-125321	-26.2098		TCMDC-131746	-25.7679		TCMDC-132786	66.46		TCMDC-133792	8.08102		TCMDC-134797	10.7133		TCMDC-135806	66.7878		TCMDC-136820	6.09028		TCMDC-137858	22.5791		TCMDC-138891	19.459		TCMDC-139900	117.97		TCMDC-140908	-12.6825		TCMDC-141922	-25.2799
	TCMDC-124316	86.1615		TCMDC-125322	-15.6923		TCMDC-131747	5.73641		TCMDC-132787	69.0121		TCMDC-133793	29.2609		TCMDC-134798	30.8531		TCMDC-135809	-31.2757		TCMDC-136821	24.6135		TCMDC-137859	-0.161233		TCMDC-138892	8.10232		TCMDC-139901	25.4825		TCMDC-140909	-44.9554		TCMDC-141923	12.882
	TCMDC-124317	88.0302		TCMDC-125323	-11.8881		TCMDC-131750	-3.50157		TCMDC-132788	39.5091		TCMDC-133794	34.2165		TCMDC-134799	41.7888		TCMDC-135810	8.28847		TCMDC-136822	-42.6184		TCMDC-137860	-57.3393		TCMDC-138893	-16.9762		TCMDC-139902	78.8837		TCMDC-140910	18.3745		TCMDC-141924	99.1911
	TCMDC-124318	31.5053		TCMDC-125324	60.6076		TCMDC-131751	48.1622		TCMDC-132789	32.5794		TCMDC-133795	73.8279		TCMDC-134800	76.832		TCMDC-135811	-0.710771		TCMDC-136823	57.2361		TCMDC-137861	26.3158		TCMDC-138894	-46.2001		TCMDC-139903	54.8116		TCMDC-140911	-5.37634		TCMDC-141925	-42.221
	TCMDC-124319	10.9207		TCMDC-125325	32.3869		TCMDC-131754	18.7582		TCMDC-132790	76.0624		TCMDC-133796	-13.0998		TCMDC-134801	16.2602		TCMDC-135812	-14.8649		TCMDC-136824	-57.6892		TCMDC-137862	-17.9537		TCMDC-138895	-11.3968		TCMDC-139904	66.9416		TCMDC-140912	-17.0403		TCMDC-141926	-31.1863
	TCMDC-124320	-18.0892		TCMDC-125326	-12.4708		TCMDC-131755	-0.26632		TCMDC-132791	22.9548		TCMDC-133797	8.68465		TCMDC-134802	51.9228		TCMDC-135813	-138.735		TCMDC-136825	32.627		TCMDC-137863	-6.25419		TCMDC-138896	83.2297		TCMDC-139905	19.5797		TCMDC-140913	5.66702		TCMDC-141927	-25.8053
	TCMDC-124321	9.44391		TCMDC-125327	-7.63636		TCMDC-131756	2.33193		TCMDC-132792	45.8614		TCMDC-133798	-17.7999		TCMDC-134803	83.1454		TCMDC-135814	52.2432		TCMDC-136826	-35.5144		TCMDC-137864	-11.6547		TCMDC-138897	-17.916		TCMDC-139906	-40.5315		TCMDC-140914	-32.495		TCMDC-141928	-32.0988
	TCMDC-124322	37.5618		TCMDC-125328	-13.9962		TCMDC-131757	14.1376		TCMDC-132793	18.1424		TCMDC-133799	7.13287		TCMDC-134804	36.9797		TCMDC-135815	65.314		TCMDC-136827	76.2127		TCMDC-137865	-36.9277		TCMDC-138898	-1.96866		TCMDC-139907	-55.0705		TCMDC-140915	4.73299		TCMDC-141929	95.661
	TCMDC-124323	91.5648		TCMDC-125329	-6.88824		TCMDC-131758	22.7488		TCMDC-132794	-24.4643		TCMDC-133800	8.33439		TCMDC-134805	-9.78726		TCMDC-135816	34.8868		TCMDC-136828	75.7862		TCMDC-137866	12.9328		TCMDC-138899	-31.2757		TCMDC-139908	99.6668		TCMDC-140916	-6.07637		TCMDC-141930	54.3206
	TCMDC-124324	19.7006		TCMDC-125330	14.6264		TCMDC-131759	12.8774		TCMDC-132795	-20.8301		TCMDC-133801	-70.8854		TCMDC-134806	64.4548		TCMDC-135817	2.95969		TCMDC-136829	5.63699		TCMDC-137867	-15.5683		TCMDC-138900	-20.5486		TCMDC-139909	71.8839		TCMDC-140917	-9.13721		TCMDC-141931	109.092
	TCMDC-124325	-29.6207		TCMDC-125331	-2.42294		TCMDC-131760	15.8178		TCMDC-132796	95.1938		TCMDC-133802	15.6376		TCMDC-134807	30.2695		TCMDC-135818	-154.124		TCMDC-136830	-4.81077		TCMDC-137868	-6.49703		TCMDC-138901	61.6119		TCMDC-139910	41.1963		TCMDC-140918	-10.7668		TCMDC-141932	107.1
	TCMDC-124326	33.0965		TCMDC-125332	39.6431		TCMDC-131761	-3.28029		TCMDC-132797	-6.9905		TCMDC-133803	-5.90894		TCMDC-134808	19.679		TCMDC-135819	53.1003		TCMDC-136831	74.9334		TCMDC-137869	105.246		TCMDC-138902	75.3346		TCMDC-139911	95.7592		TCMDC-140919	-16.1686		TCMDC-141933	-18.8352
	TCMDC-124327	8.33439		TCMDC-125333	18.2798		TCMDC-131762	16.2379		TCMDC-132798	33.4886		TCMDC-133804	0.312024		TCMDC-134809	42.974		TCMDC-135820	40.8612		TCMDC-136832	60.2212		TCMDC-137870	-20.6192		TCMDC-138903	47.8554		TCMDC-139912	-49.0811		TCMDC-140920	-36.1761		TCMDC-141934	17.399
	TCMDC-124328	-2.82887		TCMDC-125334	-4.24965		TCMDC-131764	13.7175		TCMDC-132799	28.8337		TCMDC-133805	-133.55		TCMDC-134810	62.6031		TCMDC-135821	14.5306		TCMDC-136833	-51.5059		TCMDC-137871	105.414		TCMDC-138904	58.8566		TCMDC-139913	-95.049		TCMDC-140921	-39.1707		TCMDC-141935	-13.2181
	TCMDC-124329	36.75		TCMDC-125335	-10.3243		TCMDC-131766	18.1281		TCMDC-132800	12.3866		TCMDC-133806	9.81818		TCMDC-134811	53.2929		TCMDC-135822	50.2169		TCMDC-136834	-43.1903		TCMDC-137872	10.3066		TCMDC-138905	5.08413		TCMDC-139914	-25.7468		TCMDC-140922	60.981		TCMDC-141936	-6.25892
	TCMDC-124330	22.0877		TCMDC-125336	64.1378		TCMDC-131767	45.4319		TCMDC-132801	23.327		TCMDC-133807	-40.8098		TCMDC-134812	147.565		TCMDC-135823	-54.2575		TCMDC-136835	10.6564		TCMDC-137873	-11.6267		TCMDC-138906	0.215654		TCMDC-139915	18.993		TCMDC-140923	19.9521		TCMDC-141937	14.6547
	TCMDC-124331	95.095		TCMDC-125337	10.0218		TCMDC-131768	8.88685		TCMDC-132802	0.176442		TCMDC-133808	30.1717		TCMDC-134813	64.2287		TCMDC-135824	-51.8545		TCMDC-136836	81.6882		TCMDC-137874	19.5211		TCMDC-138907	4.38186		TCMDC-139916	-2.71329		TCMDC-140924	2.83856		TCMDC-141938	-19.5151
	TCMDC-124332	36.9041		TCMDC-125338	37.8375		TCMDC-131769	-6.86532		TCMDC-132803	16.2175		TCMDC-133809	64.9525		TCMDC-134814	131.217		TCMDC-135825	-8.58071		TCMDC-136837	-21.3739		TCMDC-137875	12.2934		TCMDC-138908	15.5147		TCMDC-139917	13.6224		TCMDC-140925	116.22		TCMDC-141939	5.51737
	TCMDC-124333	78.8018		TCMDC-125339	-5.99408		TCMDC-131771	-9.95502		TCMDC-132804	-34.4365		TCMDC-133810	31.6037		TCMDC-134815	136.316		TCMDC-135826	40.3721		TCMDC-136838	-52.1502		TCMDC-137876	-18.2643		TCMDC-138909	92.9005		TCMDC-139918	-14.5734		TCMDC-140926	-95.9176		TCMDC-141940	80.3717
	TCMDC-124334	26.3986		TCMDC-125340	11.879		TCMDC-131772	-0.37025		TCMDC-132805	-48.8951		TCMDC-133811	-114.374		TCMDC-134816	66.9993		TCMDC-135827	14.8248		TCMDC-136839	42.8252		TCMDC-137877	-8.77675		TCMDC-138910	-4.3257		TCMDC-139919	-60.6369		TCMDC-140927	24.9717		TCMDC-141941	32.0897
	TCMDC-124335	86.1337		TCMDC-125341	18.4828		TCMDC-131773	5.73641		TCMDC-132806	32.0758		TCMDC-133812	-36.9105		TCMDC-134817	63.3782		TCMDC-135828	-2.75955		TCMDC-136840	9.2785		TCMDC-137878	-11.1506		TCMDC-138911	108.552		TCMDC-139920	-3.87669		TCMDC-140928	4.20266		TCMDC-141942	13.4136
	TCMDC-124336	80.1595		TCMDC-125342	61.7151		TCMDC-131774	0.695721		TCMDC-132807	80.5857		TCMDC-133813	-17.4634		TCMDC-134818	72.3224		TCMDC-135829	-7.75412		TCMDC-136841	83.8886		TCMDC-137879	23.0939		TCMDC-138912	10.8879		TCMDC-139921	12.4112		TCMDC-140929	-8.8255		TCMDC-141943	5.73294
	TCMDC-124337	4.69334		TCMDC-125343	14.9649		TCMDC-131775	4.72231		TCMDC-132808	84.1858		TCMDC-133814	-59.4295		TCMDC-134819	56.4271		TCMDC-135830	19.2163		TCMDC-136842	-23.12		TCMDC-137880	30.124		TCMDC-138913	83.4097		TCMDC-139922	-74.1903		TCMDC-140930	-13.8327		TCMDC-141944	32.2496
	TCMDC-124338	29.6461		TCMDC-125344	51.3361		TCMDC-131776	-2.13706		TCMDC-132809	97.6054		TCMDC-133815	-14.6651		TCMDC-134820	59.1434		TCMDC-135831	-35.9215		TCMDC-136843	-15.3702		TCMDC-137881	-4.36527		TCMDC-138914	43.83		TCMDC-139923	19.5326		TCMDC-140931	-34.2446		TCMDC-141945	-34.2188
	TCMDC-124339	-61.8635		TCMDC-125345	25.5311		TCMDC-131777	33.4602		TCMDC-132810	33.2314		TCMDC-133816	-91.6437		TCMDC-134821	40.6641		TCMDC-135832	-49.7763		TCMDC-136844	9.59441		TCMDC-137882	57.7991		TCMDC-138915	-58.9471		TCMDC-139924	-46.0126		TCMDC-140932	-50.8657		TCMDC-141946	44.2174
	TCMDC-124340	-3.32416		TCMDC-125346	40.3445		TCMDC-131778	11.8253		TCMDC-132811	93.8886		TCMDC-133817	-22.4439		TCMDC-134822	52.4062		TCMDC-135833	-83.0279		TCMDC-136845	54.1258		TCMDC-137883	34.8642		TCMDC-138916	104.923		TCMDC-139925	-0.47418		TCMDC-140933	-20.5395		TCMDC-141947	-22.5523
	TCMDC-124341	43.042		TCMDC-125347	-56.6753		TCMDC-131779	18.5596		TCMDC-132812	115.306		TCMDC-133818	13.2255		TCMDC-134823	38.7392		TCMDC-135834	-53.7018		TCMDC-136846	20.3491		TCMDC-137884	111.203		TCMDC-138917	52.8452		TCMDC-139926	-90.1558		TCMDC-140934	-1.31728		TCMDC-141948	-9.89759
	TCMDC-124342	31.3173		TCMDC-125348	20.4214		TCMDC-131780	73.2789		TCMDC-132813	65.2855		TCMDC-133819	9.47125		TCMDC-134824	63.5287		TCMDC-135835	30.422		TCMDC-136847	83.6754		TCMDC-137885	114.865		TCMDC-138918	5.0341		TCMDC-139927	-17.2032		TCMDC-140935	-5.41622		TCMDC-141949	-0.2388
	TCMDC-124343	44.7068		TCMDC-125349	17.6709		TCMDC-131783	42.7606		TCMDC-132814	75.7064		TCMDC-133820	3.1219		TCMDC-134825	42.4895		TCMDC-135836	-47.929		TCMDC-136848	-29.9808		TCMDC-137886	0.169041		TCMDC-138919	-22.3043		TCMDC-139928	-79.7115		TCMDC-140936	-10.3335		TCMDC-141950	-32.4864
	TCMDC-124344	66.3832		TCMDC-125350	42.5495		TCMDC-131784	25.0591		TCMDC-132815	106.45		TCMDC-133821	-16.6862		TCMDC-134826	23.864		TCMDC-135837	78.6563		TCMDC-136849	-19.5229		TCMDC-137887	-9.29727		TCMDC-138920	-15.5683		TCMDC-139929	-3.33516		TCMDC-140937	80.2921		TCMDC-141951	7.24998
	TCMDC-124345	83.4327		TCMDC-125351	40.8958		TCMDC-131785	-3.92491		TCMDC-132816	98.0256		TCMDC-133822	-6.55437		TCMDC-134827	50		TCMDC-135838	-28.5323		TCMDC-136850	-24.427		TCMDC-137888	-0.710771		TCMDC-138921	-9.65909		TCMDC-139930	78.4486		TCMDC-140938	7.16238		TCMDC-141952	4.93017
	TCMDC-124346	7.67767		TCMDC-125352	14.8701		TCMDC-131787	1.53584		TCMDC-132817	74.4916		TCMDC-133823	-0.732893		TCMDC-134828	39.1724		TCMDC-135839	-50.6474		TCMDC-136851	-1.39925		TCMDC-137889	44.6028		TCMDC-138922	42.1197		TCMDC-139931	92.8723		TCMDC-140939	82.5804		TCMDC-141953	24.8883
	TCMDC-124347	65.9891		TCMDC-125353	21.8777		TCMDC-131788	-4.555		TCMDC-132818	68		TCMDC-133824	10.0914		TCMDC-134829	-10.728		TCMDC-135840	0.654608		TCMDC-136852	-48.6394		TCMDC-137890	12.8329		TCMDC-138923	100.303		TCMDC-139932	100.629		TCMDC-140940	0.902173		TCMDC-141954	38.4182
	TCMDC-124348	9.73978		TCMDC-125354	34.8893		TCMDC-131789	14.1376		TCMDC-132819	40.8117		TCMDC-133825	20.4881		TCMDC-134830	-2.02813		TCMDC-135841	88.3662		TCMDC-136853	-50.3776		TCMDC-137891	-15.2095		TCMDC-138924	-13.0998		TCMDC-139933	46.1961		TCMDC-140941	67.5232		TCMDC-141955	54.3649
	TCMDC-124349	3.11243		TCMDC-125355	81.4126		TCMDC-131790	16.6579		TCMDC-132820	44.4235		TCMDC-133826	35.5896		TCMDC-134831	2.38146		TCMDC-135842	-11.6939		TCMDC-136854	-3.43778		TCMDC-137893	-20.6012		TCMDC-138925	34.3225		TCMDC-139934	72.828		TCMDC-140942	52.595		TCMDC-141956	-42.2108
	TCMDC-124350	9.02512		TCMDC-125356	0.625602		TCMDC-131791	-4.97506		TCMDC-132821	65.2313		TCMDC-133827	-10.011		TCMDC-134833	42.2456		TCMDC-135843	15.4451		TCMDC-136855	31.8873		TCMDC-137894	-31.8771		TCMDC-138926	-50.7462		TCMDC-139935	107.982		TCMDC-140943	79.234		TCMDC-141957	-56.3644
	TCMDC-124352	-13.5862		TCMDC-125357	20.6449		TCMDC-131792	17.7081		TCMDC-132822	48.3108		TCMDC-133828	-35.1627		TCMDC-134834	-2.71329		TCMDC-135844	-56.5984		TCMDC-136856	5.56643		TCMDC-137895	92.6255		TCMDC-138927	119.95		TCMDC-139936	103.265		TCMDC-140944	66.7204		TCMDC-141958	0.0594845
	TCMDC-124353	26.3917		TCMDC-125358	15.7413		TCMDC-131794	-46.619		TCMDC-132823	28.048		TCMDC-133829	-32.1965		TCMDC-134835	-44.2252		TCMDC-135845	-48.1058		TCMDC-136857	61.5005		TCMDC-137896	4.90266		TCMDC-138928	4.1557		TCMDC-139937	89.8442		TCMDC-140945	-52.9977		TCMDC-141959	32.4031
	TCMDC-124354	6.38811		TCMDC-125359	15.8363		TCMDC-131795	-1.09776		TCMDC-132824	82.1429		TCMDC-133830	15.5002		TCMDC-134836	1.73174		TCMDC-135846	-36.3071		TCMDC-136858	-5.17483		TCMDC-137897	122.927		TCMDC-138929	32.2485		TCMDC-139938	103.187		TCMDC-140946	-93.146		TCMDC-141960	55.744
	TCMDC-124355	-1.61106		TCMDC-125360	31.0769		TCMDC-131796	-24.0877		TCMDC-132825	101.059		TCMDC-133831	-15.7474		TCMDC-134837	38.0496		TCMDC-135847	-55.4606		TCMDC-136859	-20.2318		TCMDC-137898	83.0358		TCMDC-138930	71.5009		TCMDC-139939	87.9738		TCMDC-140947	67.4659		TCMDC-141961	30.8156
	TCMDC-124356	67.1713		TCMDC-125361	56.4211		TCMDC-131797	-4.94316		TCMDC-132826	78.6817		TCMDC-133832	-9.10134		TCMDC-134838	-4.6144		TCMDC-135848	17.4025		TCMDC-136860	-20.589		TCMDC-137899	-8.34278		TCMDC-138931	31.689		TCMDC-139940	-27.6613		TCMDC-140948	78.3124		TCMDC-141962	5.25898
	TCMDC-124358	77.2659		TCMDC-125362	25.4228		TCMDC-131798	-12.9579		TCMDC-132827	52.852		TCMDC-133833	-10.2134		TCMDC-134839	-3.99423		TCMDC-135849	84.7875		TCMDC-136861	-23.876		TCMDC-137900	55.5449		TCMDC-138932	61.6547		TCMDC-139941	105.668		TCMDC-140949	56.4971		TCMDC-141963	7.63581
	TCMDC-124359	-22.2068		TCMDC-125363	69.5607		TCMDC-131799	-1.19454		TCMDC-132828	96.6094		TCMDC-133834	-3.04004		TCMDC-134840	110.317		TCMDC-135850	10.2306		TCMDC-136862	-37.307		TCMDC-137901	2.33193		TCMDC-138933	106.897		TCMDC-139942	110.731		TCMDC-140950	87.9351		TCMDC-141964	-60.83
	TCMDC-124360	-4.58424		TCMDC-125364	29.6097		TCMDC-131800	5.08326		TCMDC-132829	87.0656		TCMDC-133835	-3.73106		TCMDC-134841	68.5583		TCMDC-135851	-2.32878		TCMDC-136863	-40.9804		TCMDC-137902	101.574		TCMDC-138934	9.82854		TCMDC-139943	-35.4133		TCMDC-140951	-16.311		TCMDC-141965	-9.25405
	TCMDC-124361	-11.5565		TCMDC-125365	7.15896		TCMDC-131801	35.5228		TCMDC-132830	50.6796		TCMDC-133836	-1.75961		TCMDC-134842	28.8483		TCMDC-135852	-12.1018		TCMDC-136864	-12.6586		TCMDC-137903	96.1864		TCMDC-138935	-17.8631		TCMDC-139944	-13.4545		TCMDC-140952	68.6896		TCMDC-141966	24.8949
	TCMDC-124362	-23.3287		TCMDC-125366	77.5538		TCMDC-131802	83.0471		TCMDC-132831	94.0088		TCMDC-133837	42.5592		TCMDC-134843	-15.7092		TCMDC-135853	140.313		TCMDC-136865	23.9388		TCMDC-137904	-3.73106		TCMDC-138936	-10.1729		TCMDC-139945	-6.36774		TCMDC-140953	67.6759		TCMDC-141967	-20.3157
	TCMDC-124363	56.032		TCMDC-125367	-15.1393		TCMDC-131803	73.4712		TCMDC-132832	83.0682		TCMDC-133838	61.7624		TCMDC-134844	-44.2588		TCMDC-135854	17.3162		TCMDC-136866	-17.0515		TCMDC-137905	108.86		TCMDC-138937	4.96653		TCMDC-139946	100.946		TCMDC-140954	-119.007		TCMDC-141968	1.50414
	TCMDC-124364	33.7054		TCMDC-125368	23.8851		TCMDC-131804	9.08977		TCMDC-132833	32.2465		TCMDC-133839	50.4346		TCMDC-134845	38.8001		TCMDC-135855	9.84119		TCMDC-136867	-0.655078		TCMDC-137906	99.5989		TCMDC-138938	26.0483		TCMDC-139947	16.9577		TCMDC-140955	88.6708		TCMDC-141969	-38.1366
	TCMDC-124365	-20.3964		TCMDC-125369	23.7818		TCMDC-131806	117.9		TCMDC-132834	79.698		TCMDC-133840	68.9567		TCMDC-134846	9.1465		TCMDC-135856	86.1831		TCMDC-136868	-35.8603		TCMDC-137907	93.0393		TCMDC-138939	12.2797		TCMDC-139948	31.7483		TCMDC-140956	70.8289		TCMDC-141970	-16.6748
	TCMDC-124366	14.6264		TCMDC-125370	9.86526		TCMDC-131807	113.01		TCMDC-132835	98.3537		TCMDC-133841	98.0971		TCMDC-134847	46.8984		TCMDC-135857	94.5519		TCMDC-136869	65.9771		TCMDC-137908	106.35		TCMDC-138940	80.9628		TCMDC-139949	103.078		TCMDC-140957	85.6023		TCMDC-141971	14.9074
	TCMDC-124367	-37.7655		TCMDC-125371	35.8737		TCMDC-131808	116.219		TCMDC-132836	79.4481		TCMDC-133842	103.991		TCMDC-134848	47.3074		TCMDC-135858	109.039		TCMDC-136870	56.0551		TCMDC-137909	115.608		TCMDC-138941	49.307		TCMDC-139950	23.6542		TCMDC-140958	-23.8564		TCMDC-141972	49.5611
	TCMDC-124368	-27.3881		TCMDC-125372	57.4629		TCMDC-131810	116.464		TCMDC-132837	80.1414		TCMDC-133843	52.5604		TCMDC-134849	8.34297		TCMDC-135859	42.2533		TCMDC-136871	-1.48528		TCMDC-137910	-2.9274		TCMDC-138942	89.6662		TCMDC-139951	123.854		TCMDC-140959	-53.571		TCMDC-141973	168.783
	TCMDC-124369	-19.221		TCMDC-125373	23.8358		TCMDC-131811	119.782		TCMDC-132838	66.6997		TCMDC-133844	-10.0995		TCMDC-134850	59.7021		TCMDC-135860	22.9632		TCMDC-136872	7.55597		TCMDC-137911	98.7571		TCMDC-138943	63.2899		TCMDC-139952	95.3565		TCMDC-140960	2.03826		TCMDC-141974	-49.674
	TCMDC-124370	0.215654		TCMDC-125374	21.8641		TCMDC-131812	116.808		TCMDC-132839	24.4071		TCMDC-133845	7.40349		TCMDC-134851	-15.2095		TCMDC-135861	25.7744		TCMDC-136873	84.7415		TCMDC-137912	86.9114		TCMDC-138944	83.9561		TCMDC-139953	-2.16331		TCMDC-140961	38.2479		TCMDC-141975	-16.2083
	TCMDC-124371	-2.21997		TCMDC-125375	51.6343		TCMDC-131813	108.731		TCMDC-132840	70.0451		TCMDC-133846	28.2942		TCMDC-134852	-25.4752		TCMDC-135862	14.4523		TCMDC-136874	78.1317		TCMDC-137913	91.1548		TCMDC-138945	13.3106		TCMDC-139954	89.664		TCMDC-140962	101.034		TCMDC-141976	-2.30289
	TCMDC-124372	-1.16294		TCMDC-125376	13.4583		TCMDC-131814	118.942		TCMDC-132841	-33.8938		TCMDC-133847	76.0342		TCMDC-134853	-7.11506		TCMDC-135863	78.7702		TCMDC-136875	11.1941		TCMDC-137914	113.511		TCMDC-138946	8.82002		TCMDC-139955	57.4421		TCMDC-140963	-16.4995		TCMDC-141977	66.0479
	TCMDC-124373	-22.3138		TCMDC-125377	-42.3428		TCMDC-131816	118.522		TCMDC-132842	-14.3967		TCMDC-133848	22.0834		TCMDC-134854	-13.7163		TCMDC-135864	29.4455		TCMDC-136876	6.69763		TCMDC-137915	112.857		TCMDC-138948	-9.70626		TCMDC-139956	32.423		TCMDC-140964	99.5326		TCMDC-141978	49.9855
	TCMDC-124374	41.117		TCMDC-125378	-32.4203		TCMDC-131817	119.992		TCMDC-132843	-16.649		TCMDC-133849	41.9688		TCMDC-134855	-19.0721		TCMDC-135865	-18.0307		TCMDC-136877	-32.2034		TCMDC-137916	86.079		TCMDC-138949	-176.836		TCMDC-139957	50.8196		TCMDC-140965	-7.33692		TCMDC-141979	17.3248
	TCMDC-124375	38.9091		TCMDC-125379	-42.8941		TCMDC-131819	119.992		TCMDC-132844	3.34735		TCMDC-133850	29.3407		TCMDC-134856	16.4502		TCMDC-135866	9.79939		TCMDC-136878	-47.0767		TCMDC-137917	-14.9305		TCMDC-138950	-4.5035		TCMDC-139958	3.84615		TCMDC-140966	-20.5395		TCMDC-141980	-17.568
	TCMDC-124376	33.5385		TCMDC-125380	52.1781		TCMDC-131820	121.987		TCMDC-132845	-28.7782		TCMDC-133851	67.2261		TCMDC-134857	-8.23576		TCMDC-135867	60.9172		TCMDC-136879	66.0387		TCMDC-137918	-87.909		TCMDC-138951	107.858		TCMDC-139959	-60.9854		TCMDC-140967	61.0314		TCMDC-141981	-77.1381
	TCMDC-124377	6.88262		TCMDC-125381	14.3743		TCMDC-131821	116.75		TCMDC-132846	-3.62759		TCMDC-133852	-22.875		TCMDC-134858	7.06472		TCMDC-135868	49.8334		TCMDC-136880	16.8821		TCMDC-137919	8.34229		TCMDC-138952	90.5986		TCMDC-139960	72.2677		TCMDC-140968	80.7293		TCMDC-141982	63.6064
	TCMDC-124378	0.289364		TCMDC-125382	16.3598		TCMDC-131822	59.9402		TCMDC-132847	78.2587		TCMDC-133853	40.4034		TCMDC-134859	-15.8966		TCMDC-135869	-22.9941		TCMDC-136881	0.772978		TCMDC-137920	-6.07358		TCMDC-138953	4.68096		TCMDC-139961	-1.59441		TCMDC-140969	75.8136		TCMDC-141983	-14.5862
	TCMDC-124379	115.357		TCMDC-125383	-17.4687		TCMDC-131823	-7.09081		TCMDC-132848	-14.5794		TCMDC-133854	66.7608		TCMDC-134860	27.3194		TCMDC-135870	-52.0626		TCMDC-136882	63.3856		TCMDC-137921	36.335		TCMDC-138954	9.09502		TCMDC-139962	14.0428		TCMDC-140970	-8.50628		TCMDC-141984	-4.56013
	TCMDC-124380	-46.7994		TCMDC-125384	26.2877		TCMDC-131824	99.6193		TCMDC-132849	-1.10377		TCMDC-133855	20.4721		TCMDC-134861	55.1157		TCMDC-135871	38.5295		TCMDC-136883	19.7921		TCMDC-137922	-4.3257		TCMDC-138955	-40.581		TCMDC-139963	16.8784		TCMDC-140971	58.9783		TCMDC-141985	106.197
	TCMDC-124381	-67.2946		TCMDC-125385	-23.6003		TCMDC-131825	95.6187		TCMDC-132850	-15.0864		TCMDC-133856	57.4825		TCMDC-134862	100.468		TCMDC-135872	-5.91807		TCMDC-136884	23.9139		TCMDC-137923	48.3829		TCMDC-138956	16.8591		TCMDC-139964	2.55928		TCMDC-140972	-3.79043		TCMDC-141986	9.89425
	TCMDC-124382	12.5979		TCMDC-125386	-53.0922		TCMDC-131826	12.538		TCMDC-132851	-25.9327		TCMDC-133857	75.9693		TCMDC-134863	80.7658		TCMDC-135873	-11.6533		TCMDC-136885	-23.9898		TCMDC-137924	4.63924		TCMDC-138957	-2.16331		TCMDC-139965	-11.1821		TCMDC-140973	16.8458		TCMDC-141987	99.1993
	TCMDC-124383	92.1603		TCMDC-125387	-119.875		TCMDC-131827	-13.4089		TCMDC-132852	-64.1683		TCMDC-133858	97.123		TCMDC-134864	55.4685		TCMDC-135874	3.21457		TCMDC-136886	99.6952		TCMDC-137925	38.2007		TCMDC-138958	103.987		TCMDC-139966	-23.5239		TCMDC-140974	-173.509		TCMDC-141988	-33.1189
	TCMDC-124384	-44.2747		TCMDC-125388	60.008		TCMDC-131828	83.6271		TCMDC-132853	-22.6274		TCMDC-133859	93.673		TCMDC-134865	48.3862		TCMDC-135875	13.2013		TCMDC-136887	28.4195		TCMDC-137926	11.2934		TCMDC-138959	88.6976		TCMDC-139967	-22.3204		TCMDC-140975	52.6572		TCMDC-141989	6.67875
	TCMDC-124385	52.674		TCMDC-125389	1.91205		TCMDC-131829	88.8193		TCMDC-132854	81.478		TCMDC-133860	-16.7619		TCMDC-134866	73.2436		TCMDC-135876	29.2214		TCMDC-136888	36.7039		TCMDC-137927	10.7651		TCMDC-138960	-3.37815		TCMDC-139968	0.607193		TCMDC-140976	69.0997		TCMDC-141990	-11.5687
	TCMDC-124386	7.47369		TCMDC-125390	-41.5159		TCMDC-131830	10.001		TCMDC-132855	4.84		TCMDC-133861	-54.513		TCMDC-134867	49.6719		TCMDC-135877	11.8082		TCMDC-136889	55.021		TCMDC-137928	-12.0869		TCMDC-138961	-59.3343		TCMDC-139969	-36.8178		TCMDC-140977	131.538		TCMDC-141991	-9.21198
	TCMDC-124387	20.1586		TCMDC-125391	21.3264		TCMDC-131832	4.26621		TCMDC-132856	-34.477		TCMDC-133862	94.819		TCMDC-134868	54.1678		TCMDC-135878	49.3947		TCMDC-136890	21.9549		TCMDC-137929	3.37161		TCMDC-138962	-5.15102		TCMDC-139970	-0.17798		TCMDC-140978	110.136		TCMDC-141992	106.937
	TCMDC-124388	-20.8272		TCMDC-125392	14.7115		TCMDC-131833	-0.127574		TCMDC-132857	-45.487		TCMDC-133863	93.3998		TCMDC-134869	38.2314		TCMDC-135879	55.2951		TCMDC-136891	30.8468		TCMDC-137930	2.49681		TCMDC-138963	18.4701		TCMDC-139971	14.2568		TCMDC-140979	113.251		TCMDC-141993	35.8733
	TCMDC-124389	-21.2857		TCMDC-125393	-36.5805		TCMDC-131834	24.9675		TCMDC-132858	84.4866		TCMDC-133864	61.0057		TCMDC-134870	54.618		TCMDC-135880	65.213		TCMDC-136892	34.3308		TCMDC-137931	24.7152		TCMDC-138965	-8.7603		TCMDC-139972	-14.4159		TCMDC-140980	54.6266		TCMDC-141994	16.9577
	TCMDC-124390	12.485		TCMDC-125394	16.025		TCMDC-131835	9.97918		TCMDC-132859	95.6624		TCMDC-133865	83.0943		TCMDC-134871	94.7543		TCMDC-135881	80.9562		TCMDC-136893	71.5495		TCMDC-137932	19.1709		TCMDC-138966	12.8288		TCMDC-139973	-71.5722		TCMDC-140981	0.637739		TCMDC-141995	3.9548
	TCMDC-124391	-6.07371		TCMDC-125395	7.69557		TCMDC-131836	40.8731		TCMDC-132860	97.7247		TCMDC-133866	106.989		TCMDC-134872	26.354		TCMDC-135882	-3.3625		TCMDC-136894	25.3665		TCMDC-137933	4.95749		TCMDC-138967	119.766		TCMDC-139974	-78.8591		TCMDC-140982	-2.52911		TCMDC-141996	28.2981
	TCMDC-124392	30.5526		TCMDC-125396	72.317		TCMDC-131837	26.0083		TCMDC-132861	85.0475		TCMDC-133867	-11.3668		TCMDC-134873	39.5798		TCMDC-135883	74.5581		TCMDC-136895	-23.3779		TCMDC-137934	63.9218		TCMDC-138968	77.5668		TCMDC-139975	80.3717		TCMDC-140983	87.1638		TCMDC-141997	27.0521
	TCMDC-124393	65.4457		TCMDC-125397	97.95		TCMDC-131838	72.8467		TCMDC-132862	105.547		TCMDC-133868	102.238		TCMDC-134874	14.3508		TCMDC-135884	25.3838		TCMDC-136896	-19.9885		TCMDC-137935	92.8676		TCMDC-138969	5.41279		TCMDC-139976	-101.084		TCMDC-140984	42.4473		TCMDC-141998	9.36316
	TCMDC-124394	7.11658		TCMDC-125398	78.1899		TCMDC-131839	47.9033		TCMDC-132863	90.5626		TCMDC-133869	26.1048		TCMDC-134875	-27.0752		TCMDC-135885	79.7164		TCMDC-136897	12.066		TCMDC-137936	-23.6966		TCMDC-138970	36.1677		TCMDC-139977	10.1938		TCMDC-140985	-15.8215		TCMDC-141999	16.1564
	TCMDC-124395	24.3137		TCMDC-125399	77.3437		TCMDC-131840	54.2877		TCMDC-132864	103.785		TCMDC-133870	15.4533		TCMDC-134876	16.6312		TCMDC-135886	93.8662		TCMDC-136898	1.57279		TCMDC-137937	-10.2134		TCMDC-138971	10.5253		TCMDC-139978	-4.90177		TCMDC-140986	7.29129		TCMDC-142002	-11.4091
	TCMDC-124396	76.6283		TCMDC-125400	30.1846		TCMDC-131841	97.6739		TCMDC-132865	81.4717		TCMDC-133871	-9.56378		TCMDC-134877	53.5265		TCMDC-135887	8.48879		TCMDC-136899	16.2038		TCMDC-137938	74.5282		TCMDC-138972	6.68531		TCMDC-139979	15.1575		TCMDC-140987	-16.4571		TCMDC-142003	82.8939
	TCMDC-124397	-7.61522		TCMDC-125401	22.7451		TCMDC-131843	52.2975		TCMDC-132866	95.8083		TCMDC-133872	102.539		TCMDC-134878	88.6466		TCMDC-135888	-3.14567		TCMDC-136900	-0.699301		TCMDC-137939	105.957		TCMDC-138973	-27.1288		TCMDC-139980	-32.302		TCMDC-140988	30.3348		TCMDC-142004	8.30687
	TCMDC-124398	19.7063		TCMDC-125402	33.5025		TCMDC-131844	2.97926		TCMDC-132867	101.288		TCMDC-133873	89.0833		TCMDC-134879	65.0231		TCMDC-135889	-21.9636		TCMDC-136901	-10.1689		TCMDC-137940	69.3532		TCMDC-138974	-17.7976		TCMDC-139981	63.2308		TCMDC-140989	28.5933		TCMDC-142005	-106.209
	TCMDC-124399	-1.75439		TCMDC-125403	43.8539		TCMDC-131845	17.3031		TCMDC-132869	101.186		TCMDC-133874	63.6249		TCMDC-134880	47.4126		TCMDC-135890	-22.7534		TCMDC-136902	10.4895		TCMDC-137942	73.6794		TCMDC-138975	103.738		TCMDC-139982	18.6639		TCMDC-140990	16.5066		TCMDC-142006	51.7914
	TCMDC-124400	16.6437		TCMDC-125404	41.9953		TCMDC-131846	60.981		TCMDC-132870	77.8672		TCMDC-133875	72.9348		TCMDC-134881	-19.4187		TCMDC-135891	-18.0892		TCMDC-136903	-25.3147		TCMDC-137943	7.74558		TCMDC-138976	-24.5859		TCMDC-139983	-2.66627		TCMDC-140991	13.7484		TCMDC-142007	12.8808
	TCMDC-124401	-51.816		TCMDC-125405	11.1283		TCMDC-131848	47.4448		TCMDC-132871	79.561		TCMDC-133876	10.6569		TCMDC-134882	28.7178		TCMDC-135892	75.0521		TCMDC-136904	82.6093		TCMDC-137944	107.954		TCMDC-138977	6.08489		TCMDC-139984	1.74967		TCMDC-140992	-4.46077		TCMDC-142008	-47.6583
	TCMDC-124402	51.4873		TCMDC-125406	75.0732		TCMDC-131849	25.3838		TCMDC-132872	109.912		TCMDC-133877	56.314		TCMDC-134883	59.2852		TCMDC-135893	2.45817		TCMDC-136905	5.58929		TCMDC-137945	1.63389		TCMDC-138978	40.2549		TCMDC-139985	9.12593		TCMDC-140993	-29.0027		TCMDC-142009	-17.3108
	TCMDC-124403	-39.5961		TCMDC-125407	36.2102		TCMDC-131850	23.7559		TCMDC-132873	107.971		TCMDC-133878	70.7859		TCMDC-134884	13.9344		TCMDC-135894	9.59441		TCMDC-136906	-38.4841		TCMDC-137946	107.954		TCMDC-138979	-7.20556		TCMDC-139986	-22.6553		TCMDC-140994	-19.9563		TCMDC-142010	-39.5518
	TCMDC-124404	56.6409		TCMDC-125408	-18.9147		TCMDC-131851	12.5071		TCMDC-132874	67.9391		TCMDC-133879	58.3492		TCMDC-134885	25.9683		TCMDC-135895	-0.469266		TCMDC-136907	90.4984		TCMDC-137947	0.428126		TCMDC-138980	-14.9305		TCMDC-139987	-12.9893		TCMDC-140995	7.74788		TCMDC-142011	-85.2061
	TCMDC-124405	57.0774		TCMDC-125409	26.5281		TCMDC-131852	2.81784		TCMDC-132875	-31.3168		TCMDC-133880	58.5754		TCMDC-134886	14.6989		TCMDC-135896	-3.43027		TCMDC-136908	78.9845		TCMDC-137948	17.2652		TCMDC-138981	-1.21223		TCMDC-139988	-15.2448		TCMDC-140996	-29.579		TCMDC-142012	6.49219
	TCMDC-124406	-8.60968		TCMDC-125410	68.1826		TCMDC-131853	16.5018		TCMDC-132876	-17.5481		TCMDC-133881	56.1663		TCMDC-134887	21.5298		TCMDC-135897	97.6583		TCMDC-136909	70.669		TCMDC-137949	60.5902		TCMDC-138982	100.074		TCMDC-139989	-40.2553		TCMDC-140997	26.9911		TCMDC-142013	-78.5255
	TCMDC-124407	-12.3542		TCMDC-125411	51.2512		TCMDC-131854	37.9366		TCMDC-132877	-12.8398		TCMDC-133882	68.4003		TCMDC-134888	18.9057		TCMDC-135898	6.8466		TCMDC-136910	0.0932836		TCMDC-137950	113.395		TCMDC-138983	82.3806		TCMDC-139990	51.051		TCMDC-140998	-1.29397		TCMDC-142014	17.7081
	TCMDC-124408	0.233536		TCMDC-125412	77.4302		TCMDC-131855	-11.1431		TCMDC-132878	-19.0721		TCMDC-133883	67.7993		TCMDC-134889	-24.7853		TCMDC-135899	-1.09149		TCMDC-136911	11.9593		TCMDC-137952	124.704		TCMDC-138984	-0.98451		TCMDC-139991	-46.3941		TCMDC-140999	-29.9737		TCMDC-142015	8.90279
	TCMDC-124409	57.4527		TCMDC-125413	29.7003		TCMDC-131856	31.4208		TCMDC-132879	-22.6213		TCMDC-133884	-40.1917		TCMDC-134890	-6.28553		TCMDC-135900	33.5025		TCMDC-136912	21.2984		TCMDC-137953	105.878		TCMDC-138985	62.9329		TCMDC-139992	46.2152		TCMDC-141000	-6.82604		TCMDC-142016	-6.17186
	TCMDC-124410	50.017		TCMDC-125414	56.641		TCMDC-131857	1.87923		TCMDC-132880	63.7764		TCMDC-133885	25.1973		TCMDC-134891	-4.80502		TCMDC-135901	122.166		TCMDC-136913	10.8193		TCMDC-137954	82.0604		TCMDC-138986	-135.761		TCMDC-139993	-14.5813		TCMDC-141001	7.8042		TCMDC-142017	88.7926
	TCMDC-124411	54.3649		TCMDC-125415	17.6457		TCMDC-131858	-2.79592		TCMDC-132881	-29.5664		TCMDC-133886	-44.0888		TCMDC-134892	-42.2717		TCMDC-135902	24.5935		TCMDC-136914	-0.106		TCMDC-137955	4.12181		TCMDC-138987	-145.907		TCMDC-139994	-4.89137		TCMDC-141002	20.3118		TCMDC-142018	101.108
	TCMDC-124412	9.89425		TCMDC-125416	22.3773		TCMDC-131859	-14.7589		TCMDC-132882	-12.7967		TCMDC-133887	2.75016		TCMDC-134893	92.5535		TCMDC-135903	-7.53984		TCMDC-136915	15.7105		TCMDC-137957	115.747		TCMDC-138988	-12.3747		TCMDC-139995	-22.0411		TCMDC-141003	-43.3955		TCMDC-142019	-41.6281
	TCMDC-124413	-4.04668		TCMDC-125417	49.2777		TCMDC-131860	-36.7246		TCMDC-132883	-156.11		TCMDC-133888	60.9716		TCMDC-134894	-11.4673		TCMDC-135904	-4.39649		TCMDC-136916	-12.1951		TCMDC-137958	32.1718		TCMDC-138989	38.0451		TCMDC-139996	13.2966		TCMDC-141004	-113.131		TCMDC-142020	16.3723
	TCMDC-124414	-26.9726		TCMDC-125418	44.0208		TCMDC-131861	43.1125		TCMDC-132884	36.8667		TCMDC-133889	85.2597		TCMDC-134895	-73.8227		TCMDC-135905	1.11699		TCMDC-136917	7.51026		TCMDC-137959	31.4673		TCMDC-138990	-34.9363		TCMDC-139997	27.906		TCMDC-141005	12.0518		TCMDC-142021	-27.8536
	TCMDC-124415	-144.32		TCMDC-125419	60.6833		TCMDC-131862	52.057		TCMDC-132885	32.3561		TCMDC-133890	-8.246		TCMDC-134896	-21.5135		TCMDC-135906	-53.1955		TCMDC-136918	17.4909		TCMDC-137960	-19.9974		TCMDC-138991	-59.5431		TCMDC-139998	17.18		TCMDC-141006	-63.8287		TCMDC-142022	35.2007
	TCMDC-124416	0.269122		TCMDC-125420	24.2032		TCMDC-131863	5.68424		TCMDC-132886	76.3633		TCMDC-133891	104.211		TCMDC-134897	-16.218		TCMDC-135907	-25.823		TCMDC-136919	-27.6471		TCMDC-137961	106.45		TCMDC-138992	28.4931		TCMDC-139999	48.9206		TCMDC-141007	25.0469		TCMDC-142023	-106.853
	TCMDC-124417	-6.75637		TCMDC-125421	-1.68893		TCMDC-131864	13.4969		TCMDC-132887	9.26836		TCMDC-133892	66.695		TCMDC-134898	-16.4571		TCMDC-135908	-70.2817		TCMDC-136920	35.1793		TCMDC-137963	142.302		TCMDC-138993	45.4319		TCMDC-140000	67.3373		TCMDC-141008	8.04052		TCMDC-142024	-3.61483
	TCMDC-124418	9.8181		TCMDC-125422	8.99598		TCMDC-131866	-6.97899		TCMDC-132888	-180.673		TCMDC-133893	9.58438		TCMDC-134899	34.6782		TCMDC-135909	-17.7396		TCMDC-136921	-27.997		TCMDC-137964	-7.38866		TCMDC-138994	6.57653		TCMDC-140001	60.1895		TCMDC-141009	-31.7744		TCMDC-142025	48.4542
	TCMDC-124419	-9.93277		TCMDC-125423	9.39784		TCMDC-131867	10.6353		TCMDC-132889	-116.38		TCMDC-133894	26.7093		TCMDC-134900	9.69075		TCMDC-135910	-23.5933		TCMDC-136922	0.195804		TCMDC-137965	107.052		TCMDC-138995	-9.25216		TCMDC-140002	52.9359		TCMDC-141010	11.0835		TCMDC-142026	-222.311
	TCMDC-124420	-58.0618		TCMDC-125424	84.6505		TCMDC-131868	6.3881		TCMDC-132890	-33.1243		TCMDC-133895	-2.04196		TCMDC-134901	2.53603		TCMDC-135911	22.2076		TCMDC-136923	8.25175		TCMDC-137966	143.63		TCMDC-138996	-11.5687		TCMDC-140003	96.7945		TCMDC-141011	-16.76		TCMDC-142027	-61.4521
	TCMDC-124421	17.062		TCMDC-125425	-8.80127		TCMDC-131869	-46.9914		TCMDC-132891	-4.53764		TCMDC-133896	-18.4831		TCMDC-134902	-12.7363		TCMDC-135912	-16.6475		TCMDC-136924	-5.99408		TCMDC-137967	109.128		TCMDC-138997	-5.89394		TCMDC-140004	87.4476		TCMDC-141012	52.8573		TCMDC-142028	-6.65889
	TCMDC-124422	4.12181		TCMDC-125426	3.05721		TCMDC-131870	-71.6623		TCMDC-132892	14.1724		TCMDC-133897	-55.8813		TCMDC-134903	-28.8917		TCMDC-135913	55.4604		TCMDC-136925	-23.9006		TCMDC-137968	-0.0241488		TCMDC-138998	-3.8875		TCMDC-140005	-14.4465		TCMDC-141013	97.7215		TCMDC-142029	1.19676
	TCMDC-124423	6.09454		TCMDC-125427	20.2599		TCMDC-131871	6.61473		TCMDC-132893	48.2621		TCMDC-133898	93.2475		TCMDC-134904	-26.5905		TCMDC-135914	71.5219		TCMDC-136926	86.4472		TCMDC-137969	-46.766		TCMDC-138999	6.745		TCMDC-140006	-17.6612		TCMDC-141014	48.9943		TCMDC-142030	-7.89741
	TCMDC-124424	5.4838		TCMDC-125428	100.184		TCMDC-131872	24.0746		TCMDC-132894	45.2649		TCMDC-133899	90.5412		TCMDC-134905	48.7046		TCMDC-135915	-3.57718		TCMDC-136927	36.7671		TCMDC-137970	3.16336		TCMDC-139000	9.347		TCMDC-140007	-18.3248		TCMDC-141015	78.904		TCMDC-142031	-34.0623
	TCMDC-124425	55.1765		TCMDC-125429	17.92		TCMDC-131873	-20.0369		TCMDC-132895	-39.8601		TCMDC-133900	28.2389		TCMDC-134906	-0.679584		TCMDC-135916	2.95969		TCMDC-136928	76.9009		TCMDC-137971	0.816928		TCMDC-139001	15.15		TCMDC-140008	19.8923		TCMDC-141016	26.08		TCMDC-142032	-14.5145
	TCMDC-124426	-19.6753		TCMDC-125430	16.2502		TCMDC-131874	-21.2857		TCMDC-132896	-8.6101		TCMDC-133901	-1.4551		TCMDC-134907	-0.786517		TCMDC-135917	-7.70011		TCMDC-136929	-10.6025		TCMDC-137972	129.268		TCMDC-139002	12.042		TCMDC-140009	105.686		TCMDC-141017	68.7247		TCMDC-142033	25.1348
	TCMDC-124427	70.2975		TCMDC-125431	46.0865		TCMDC-131875	-10.5665		TCMDC-132897	17.9041		TCMDC-133902	-19.4957		TCMDC-134908	-12.419		TCMDC-135918	-12.7714		TCMDC-136930	51.266		TCMDC-137973	-6.92003		TCMDC-139003	74.2424		TCMDC-140010	-21.9974		TCMDC-141018	57.1716		TCMDC-142034	-10.0959
	TCMDC-124428	45.4299		TCMDC-125432	10.0258		TCMDC-131876	7.38684		TCMDC-132898	-16.6299		TCMDC-133903	95.2834		TCMDC-134909	-97.0058		TCMDC-135919	106.772		TCMDC-136931	-7.86014		TCMDC-137974	22.5332		TCMDC-139004	3.86641		TCMDC-140011	92.2721		TCMDC-141019	-19.3881		TCMDC-142035	56.0551
	TCMDC-124429	5.99108		TCMDC-125433	-14.2001		TCMDC-131877	13.3843		TCMDC-132899	-4.8539		TCMDC-133904	49.1549		TCMDC-134910	-39.7849		TCMDC-135920	94.9128		TCMDC-136932	-61.1089		TCMDC-137975	107.448		TCMDC-139005	-43.6255		TCMDC-140012	-23.6557		TCMDC-141020	26.7833		TCMDC-142036	11.7849
	TCMDC-124430	29.3788		TCMDC-125434	51.5964		TCMDC-131878	-1.67838		TCMDC-132900	4.61838		TCMDC-133905	-1.75961		TCMDC-134911	-9.93349		TCMDC-135921	-216.961		TCMDC-136933	1.44418		TCMDC-137976	123.299		TCMDC-139006	-7.86237		TCMDC-140013	19.8317		TCMDC-141021	-52.2316		TCMDC-142037	80.2576
	TCMDC-124431	4.69334		TCMDC-125435	-12.8754		TCMDC-131879	-22.7661		TCMDC-132901	-22.0702		TCMDC-133906	32.638		TCMDC-134912	-40.3981		TCMDC-135922	-22.3204		TCMDC-136934	63.5947		TCMDC-137977	117.798		TCMDC-139007	102.001		TCMDC-140014	33.5599		TCMDC-141022	15.0419		TCMDC-142038	85.0509
	TCMDC-124432	-13.7924		TCMDC-125436	2.31995		TCMDC-131880	32.2001		TCMDC-132902	-71.6623		TCMDC-133907	-114.393		TCMDC-134913	50.8787		TCMDC-135923	15.3271		TCMDC-136935	37.8332		TCMDC-137978	-10.9167		TCMDC-139008	50.2885		TCMDC-140017	116.192		TCMDC-141023	15.4533		TCMDC-142039	-75.1013
	TCMDC-124433	10.722		TCMDC-125437	-3.59465		TCMDC-131881	-0.96253		TCMDC-132903	-111.076		TCMDC-133908	90.0588		TCMDC-134914	19.3414		TCMDC-135924	11.3505		TCMDC-136936	-12.1741		TCMDC-137979	108.519		TCMDC-139009	109.513		TCMDC-140018	107.579		TCMDC-141024	9.63733		TCMDC-142040	-17.369
	TCMDC-124434	-10.6523		TCMDC-125438	17.92		TCMDC-131882	-45.8106		TCMDC-132904	15.1575		TCMDC-133909	55.6474		TCMDC-134915	85.9374		TCMDC-135925	64.8855		TCMDC-136937	92.2042		TCMDC-137980	111.544		TCMDC-139010	-27.0591		TCMDC-140019	97.1082		TCMDC-141025	65.0961		TCMDC-142041	-9.45448
	TCMDC-124435	7.32288		TCMDC-125439	10.77		TCMDC-131883	-106.192		TCMDC-132905	55.0019		TCMDC-133910	-143.712		TCMDC-134916	-56.4181		TCMDC-135926	66.814		TCMDC-136938	-50.653		TCMDC-137981	104.281		TCMDC-139011	81.1886		TCMDC-140020	127.863		TCMDC-141026	39.2989		TCMDC-142042	28.7301
	TCMDC-124436	137.031		TCMDC-125440	-22.4931		TCMDC-131884	-87.6529		TCMDC-132906	-5.93464		TCMDC-133911	-13.5475		TCMDC-134917	-43.9416		TCMDC-135927	68.9567		TCMDC-136939	-25.0846		TCMDC-137982	121.912		TCMDC-139012	-13.4749		TCMDC-140021	88.6459		TCMDC-141027	-24.6218		TCMDC-142043	74.7454
	TCMDC-124437	69.1604		TCMDC-125441	-11.289		TCMDC-131886	84.088		TCMDC-132907	-11.6533		TCMDC-133912	100.271		TCMDC-134918	-23.989		TCMDC-135928	10.6736		TCMDC-136940	-12.5594		TCMDC-137983	96.9495		TCMDC-139013	-18.0238		TCMDC-140023	-10.1415		TCMDC-141028	-18.2299		TCMDC-142044	-33.5668
	TCMDC-124438	42.4092		TCMDC-125442	35.6589		TCMDC-131887	-85.1753		TCMDC-132908	-101.147		TCMDC-133913	1.75961		TCMDC-134919	-82.3864		TCMDC-135929	-18.9755		TCMDC-136941	11.6084		TCMDC-137984	112.204		TCMDC-139014	97.5126		TCMDC-140024	-1.87923		TCMDC-141029	-15.1416		TCMDC-142045	15.0419
	TCMDC-124439	-7.27645		TCMDC-125443	-5.13351		TCMDC-131888	1.2305		TCMDC-132909	11.828		TCMDC-133914	-55.8062		TCMDC-134920	-75.8205		TCMDC-135930	-28.7718		TCMDC-136942	73.4408		TCMDC-137985	110.662		TCMDC-139015	-19.7536		TCMDC-140025	-24.1377		TCMDC-141030	-4.96436		TCMDC-142046	-27.5914
	TCMDC-124440	-33.3503		TCMDC-125444	-44.2503		TCMDC-131889	-22.3138		TCMDC-132910	41.9388		TCMDC-133915	-142.493		TCMDC-134921	-51.5855		TCMDC-135931	-30.876		TCMDC-136943	10.3015		TCMDC-137986	24.9454		TCMDC-139016	44.8467		TCMDC-140026	-88.5052		TCMDC-141031	-7.76541		TCMDC-142047	3.83894
	TCMDC-124441	16.6158		TCMDC-125445	18.9124		TCMDC-131890	62.5235		TCMDC-132911	-29.277		TCMDC-133916	44.7437		TCMDC-134922	-9.94276		TCMDC-135932	87.8585		TCMDC-136944	-5.3966		TCMDC-137987	8.0965		TCMDC-139017	-54.7191		TCMDC-140027	-17.264		TCMDC-141032	-20.8711		TCMDC-142048	91.4718
	TCMDC-124442	1.28994		TCMDC-125446	0.0481232		TCMDC-131891	10.2917		TCMDC-132912	36.622		TCMDC-133917	-5.73294		TCMDC-134923	95.6317		TCMDC-135933	52.3321		TCMDC-136945	84.5283		TCMDC-137988	-9.92918		TCMDC-139018	101.059		TCMDC-140028	-62.586		TCMDC-141033	-11.2083		TCMDC-142049	64.6317
	TCMDC-124443	53.9197		TCMDC-125447	95.4694		TCMDC-131892	36.75		TCMDC-132913	17.1397		TCMDC-133918	6.11712		TCMDC-134924	85.559		TCMDC-135934	13.7784		TCMDC-136946	4.67133		TCMDC-137990	-4.99599		TCMDC-139019	39.3389		TCMDC-140029	-4.79315		TCMDC-141034	-42.0316		TCMDC-142050	48.9206
	TCMDC-124444	93.4657		TCMDC-125448	-8.80654		TCMDC-131893	102.438		TCMDC-132915	-1.26203		TCMDC-133919	95.4301		TCMDC-134925	33.5371		TCMDC-135935	84.315		TCMDC-136947	6.17383		TCMDC-137992	31.5106		TCMDC-139020	104.757		TCMDC-140030	-22.2466		TCMDC-141035	29.6486		TCMDC-142051	34.8597
	TCMDC-124445	-34.5902		TCMDC-125449	-1.38565		TCMDC-131894	19.0152		TCMDC-132916	2.40186		TCMDC-133920	106.362		TCMDC-134926	-30.2706		TCMDC-135936	-15.4717		TCMDC-136948	-28.4476		TCMDC-137993	-38.9884		TCMDC-139021	-23.0821		TCMDC-140031	-0.0241488		TCMDC-141036	-20.7703		TCMDC-142052	-23.8051
	TCMDC-124446	83.327		TCMDC-125450	81.403		TCMDC-131895	98.0275		TCMDC-132917	20.8548		TCMDC-133921	11.4937		TCMDC-134927	-16.1886		TCMDC-135937	-27.039		TCMDC-136949	9.61769		TCMDC-137994	106.45		TCMDC-139022	-5.00508		TCMDC-140032	3.42917		TCMDC-141037	-23.0737		TCMDC-142053	-1.22828
	TCMDC-124447	-15.4069		TCMDC-125451	5.58317		TCMDC-131896	48.1415		TCMDC-132918	89.6014		TCMDC-133922	-15.3617		TCMDC-134928	5.76881		TCMDC-135938	-42.7639		TCMDC-136950	-8.64574		TCMDC-137995	79.9565		TCMDC-139023	22.9607		TCMDC-140033	-16.6157		TCMDC-141038	-7.51821		TCMDC-142054	-145.052
	TCMDC-124448	62.403		TCMDC-125452	-8.07818		TCMDC-131897	34.2221		TCMDC-132919	17.4018		TCMDC-133923	107.301		TCMDC-134929	14.5878		TCMDC-135939	-30.7799		TCMDC-136951	17.2568		TCMDC-137996	88.018		TCMDC-139024	0.0198452		TCMDC-140034	13.2151		TCMDC-141039	-18.4558		TCMDC-142055	15.076
	TCMDC-124449	4.69334		TCMDC-125453	88.7099		TCMDC-131898	-39.7706		TCMDC-132920	-8.7177		TCMDC-133924	105.446		TCMDC-134930	-30.6723		TCMDC-135940	14.8207		TCMDC-136952	-24.2361		TCMDC-137997	21.0022		TCMDC-139025	34.4851		TCMDC-140035	84.776		TCMDC-141040	-10.1939		TCMDC-142056	-102.886
	TCMDC-124450	5.71376		TCMDC-125454	25.1625		TCMDC-131899	9.33428		TCMDC-132921	36.6491		TCMDC-133925	7.21663		TCMDC-134931	30.5523		TCMDC-135941	5.10943		TCMDC-136953	5.63699		TCMDC-137998	-28.904		TCMDC-139026	62.7152		TCMDC-140036	-10.325		TCMDC-141041	-19.1697		TCMDC-142057	-48.2092
	TCMDC-124451	-18.823		TCMDC-125455	2.44831		TCMDC-131902	-4.59277		TCMDC-132922	104.599		TCMDC-133926	-0.410529		TCMDC-134932	-13.9685		TCMDC-135942	-48.6217		TCMDC-136954	11.1608		TCMDC-137999	-15.8657		TCMDC-139027	-36.5216		TCMDC-140037	-9.52435		TCMDC-141042	-2.45432		TCMDC-142058	-35.9212
	TCMDC-124452	-15.8189		TCMDC-125456	70.112		TCMDC-131903	-50.6734		TCMDC-132923	40.2923		TCMDC-133927	-51.3533		TCMDC-134933	-5.30654		TCMDC-135944	-35.1393		TCMDC-136955	6.23776		TCMDC-138000	-96.2328		TCMDC-139028	-3.40977		TCMDC-140038	0.312999		TCMDC-141043	-22.1708		TCMDC-142059	-35.3827
	TCMDC-124453	105.759		TCMDC-125457	95.095		TCMDC-131904	-33.2505		TCMDC-132924	-75.7546		TCMDC-133928	-28.0239		TCMDC-134934	-20.8316		TCMDC-135945	35.1685		TCMDC-136956	6.68531		TCMDC-138001	10.7651		TCMDC-139029	-2.20282		TCMDC-140039	-19.9563		TCMDC-141044	-26.663		TCMDC-142060	-14.7667
	TCMDC-124454	35.9381		TCMDC-125458	2.04237		TCMDC-131905	-7.10592		TCMDC-132925	-31.5384		TCMDC-133929	113.967		TCMDC-134935	-101.793		TCMDC-135946	-6.88824		TCMDC-136957	-5.17483		TCMDC-138002	37.3579		TCMDC-139030	-6.51748		TCMDC-140040	-3.16084		TCMDC-141045	81.9479		TCMDC-142061	-65.5461
	TCMDC-124455	70.1266		TCMDC-125459	59.4608		TCMDC-131906	-12.5416		TCMDC-132926	-42.7618		TCMDC-133930	30.1983		TCMDC-134936	-32.0739		TCMDC-135947	101.937		TCMDC-136958	22.2681		TCMDC-138003	44.6939		TCMDC-139031	-19.8013		TCMDC-140041	-37.6952		TCMDC-141046	-34.3599		TCMDC-142062	-47.1246
	TCMDC-124456	-43.6818		TCMDC-125460	11.6258		TCMDC-131907	11.9593		TCMDC-132927	-10.9428		TCMDC-133931	6.92983		TCMDC-134937	52.1184		TCMDC-135948	11.9593		TCMDC-136959	85.8076		TCMDC-138004	92.5404		TCMDC-139032	21.5589		TCMDC-140042	21.1591		TCMDC-141047	102.758		TCMDC-142063	87.1638
	TCMDC-124457	71.4698		TCMDC-125461	62.8187		TCMDC-131908	-22.3709		TCMDC-132928	56.6214		TCMDC-133932	102.441		TCMDC-134938	31.6788		TCMDC-135949	33.6501		TCMDC-136960	-10.7692		TCMDC-138005	117.023		TCMDC-139033	-35.7361		TCMDC-140043	23.6119		TCMDC-141048	116.277		TCMDC-142064	91.2079
	TCMDC-124458	18.5223		TCMDC-125462	-3.09831		TCMDC-131909	14.0713		TCMDC-132929	-69.7602		TCMDC-133933	113.982		TCMDC-134939	-3.04356		TCMDC-135950	-103.59		TCMDC-136961	-22.9118		TCMDC-138006	102.263		TCMDC-139034	5.72165		TCMDC-140044	44.7459		TCMDC-141049	64.0451		TCMDC-142065	60.8165
	TCMDC-124459	5.68424		TCMDC-125463	22.648		TCMDC-131910	-17.8398		TCMDC-132930	-5.49307		TCMDC-133934	-11.7761		TCMDC-134940	2.55053		TCMDC-135951	31.7705		TCMDC-136962	-14.7128		TCMDC-138007	66.1825		TCMDC-139035	-7.28319		TCMDC-140045	20.8359		TCMDC-141050	88.1225		TCMDC-142066	30.788
	TCMDC-124460	51.9179		TCMDC-125464	33.2995		TCMDC-131911	15.368		TCMDC-132931	-134.355		TCMDC-133935	8.43784		TCMDC-134941	-68.9175		TCMDC-135955	-12.6586		TCMDC-136963	-4.27972		TCMDC-138008	92.5404		TCMDC-139036	49.5863		TCMDC-140046	-29.4091		TCMDC-141051	75.1048		TCMDC-142067	59.2988
	TCMDC-124461	18.9216		TCMDC-125465	22.1963		TCMDC-131912	-29.0425		TCMDC-132932	-65.2192		TCMDC-133936	-11.5304		TCMDC-134942	2.29413		TCMDC-135956	99.1684		TCMDC-136964	-22.8531		TCMDC-138009	101.242		TCMDC-139037	-32.8288		TCMDC-140047	34.4817		TCMDC-141052	4.499		TCMDC-142068	-42.6967
	TCMDC-124462	-30.9387		TCMDC-125466	-88.4759		TCMDC-131913	20.8923		TCMDC-132933	-169.746		TCMDC-133937	5.42051		TCMDC-134943	0.905486		TCMDC-135957	14.2926		TCMDC-136965	-36.1541		TCMDC-138010	73.9818		TCMDC-139038	73.2789		TCMDC-140048	3.32867		TCMDC-141053	101.401		TCMDC-142069	66.2639
	TCMDC-124463	-48.2673		TCMDC-125467	-11.4744		TCMDC-131914	3.79663		TCMDC-132934	83.13		TCMDC-133938	11.3748		TCMDC-134944	18.2295		TCMDC-135958	-34.7657		TCMDC-136966	61.2873		TCMDC-138011	98.0323		TCMDC-139039	-11.2558		TCMDC-140049	15.1405		TCMDC-141054	39.3985		TCMDC-142070	109.114
	TCMDC-124464	25.6471		TCMDC-125468	18.6957		TCMDC-131915	-3.64177		TCMDC-132935	-40.7601		TCMDC-133939	-22.8075		TCMDC-134945	-17.5677		TCMDC-135959	-11.309		TCMDC-136967	-31.7875		TCMDC-138012	-46.5823		TCMDC-139040	-15.723		TCMDC-140050	-10.3257		TCMDC-141055	113.538		TCMDC-142071	26.6907
	TCMDC-124465	13.4136		TCMDC-125469	14.8207		TCMDC-131917	-23.9458		TCMDC-132936	-17.7065		TCMDC-133940	104.445		TCMDC-134946	47.9132		TCMDC-135960	-17.4484		TCMDC-136968	-9.65035		TCMDC-138013	60.5477		TCMDC-139041	20.0831		TCMDC-140051	-22.5621		TCMDC-141056	47.9861		TCMDC-142072	87.0198
	TCMDC-124466	15.0995		TCMDC-125470	18.5274		TCMDC-131918	45.5321		TCMDC-132937	-46.5381		TCMDC-133941	100.438		TCMDC-134947	27.4513		TCMDC-135961	28.0416		TCMDC-136969	-0.759595		TCMDC-138014	32.0969		TCMDC-139042	-34.0147		TCMDC-140052	-7.75412		TCMDC-141057	56.138		TCMDC-142073	-15.6976
	TCMDC-124467	72.0129		TCMDC-125471	84.0416		TCMDC-131919	74.7104		TCMDC-132938	-30.5946		TCMDC-133942	39.5545		TCMDC-134948	4.37065		TCMDC-135962	-1.40924		TCMDC-136970	-20.1931		TCMDC-138015	122.129		TCMDC-139043	28.6329		TCMDC-140053	-32.8187		TCMDC-141058	3.46949		TCMDC-142074	-83.6403
	TCMDC-124468	-5.26449		TCMDC-125473	-75.7128		TCMDC-131920	13.5113		TCMDC-132939	-86.1235		TCMDC-133943	-11.4091		TCMDC-134949	-2.45428		TCMDC-135963	-7.4553		TCMDC-136971	-13.6269		TCMDC-138016	17.3248		TCMDC-139044	-57.7622		TCMDC-140054	-5.66794		TCMDC-141059	66.6625		TCMDC-142075	-22.281
	TCMDC-124469	-59.4196		TCMDC-125474	2.66074		TCMDC-131921	4.60674		TCMDC-132940	-44.4291		TCMDC-133944	3.10034		TCMDC-134950	-9.26839		TCMDC-135964	90.2031		TCMDC-136972	82.8225		TCMDC-138017	69.171		TCMDC-139045	-0.352323		TCMDC-140055	49.6178		TCMDC-141060	-63.7864		TCMDC-142076	-47.7936
	TCMDC-124470	91.996		TCMDC-125475	3.78996		TCMDC-131922	-20.1159		TCMDC-132941	-20.238		TCMDC-133945	-15.6278		TCMDC-134951	19.5603		TCMDC-135965	1.64911		TCMDC-136973	-61.9536		TCMDC-138018	95.4341		TCMDC-139046	-1.06571		TCMDC-140056	-89.6643		TCMDC-141061	68.7493		TCMDC-142077	106.561
	TCMDC-124471	25.4027		TCMDC-125476	83.4182		TCMDC-131923	9.60702		TCMDC-132942	-10.9499		TCMDC-133946	39.0149		TCMDC-134952	-21.8251		TCMDC-135966	-237.117		TCMDC-136974	72.3747		TCMDC-138019	-28.3651		TCMDC-139047	101.377		TCMDC-140057	10.8878		TCMDC-141062	-21.4143		TCMDC-142078	-47.0363
	TCMDC-124472	34.5384		TCMDC-125477	-41.7685		TCMDC-131924	19.0124		TCMDC-132943	-44.2125		TCMDC-133947	1.52198		TCMDC-134953	-14.3534		TCMDC-135967	20.9764		TCMDC-136975	64.6988		TCMDC-138020	106.841		TCMDC-139048	-90.4774		TCMDC-140058	24.709		TCMDC-141063	82.5962		TCMDC-142079	78.3785
	TCMDC-124473	6.09454		TCMDC-125478	12.8796		TCMDC-131925	11.9974		TCMDC-132944	-0.140121		TCMDC-133948	17.982		TCMDC-134954	-6.57024		TCMDC-135968	5.28986		TCMDC-136976	14.5926		TCMDC-138021	10.0621		TCMDC-139049	-49.5757		TCMDC-140059	1.8394		TCMDC-141064	-9.30822		TCMDC-142080	55.6223
	TCMDC-124474	-41.4969		TCMDC-125479	-1.02114		TCMDC-131926	9.4043		TCMDC-132945	-1.70446		TCMDC-133949	-9.97745		TCMDC-134955	-27.3393		TCMDC-135969	-20.5238		TCMDC-136977	-5.01362		TCMDC-138022	66.898		TCMDC-139050	9.97918		TCMDC-140060	-98.7401		TCMDC-141065	-27.7473		TCMDC-142081	-19.787
	TCMDC-124475	27.1649		TCMDC-125480	101.034		TCMDC-131927	-5.80102		TCMDC-132946	7.72549		TCMDC-133950	41.8828		TCMDC-134956	-60.2593		TCMDC-135970	-50.4193		TCMDC-136978	78.5581		TCMDC-138023	-6.28553		TCMDC-139051	-15.544		TCMDC-140061	100.115		TCMDC-141066	34.2503		TCMDC-142082	83.3733
	TCMDC-124476	-6.19484		TCMDC-125481	-1.68996		TCMDC-131928	20.6452		TCMDC-132947	-37.3637		TCMDC-133951	-25.761		TCMDC-134957	-38.3253		TCMDC-135971	64.0977		TCMDC-136979	-9.36601		TCMDC-138024	-11.6706		TCMDC-139052	-4.71671		TCMDC-140062	107.717		TCMDC-141067	56.1509		TCMDC-142083	38.0389
	TCMDC-124477	8.31659		TCMDC-125482	13.3756		TCMDC-131929	0.519386		TCMDC-132948	73.3707		TCMDC-133952	22.717		TCMDC-134958	-89.076		TCMDC-135972	30.8156		TCMDC-136980	78.7713		TCMDC-138025	-56.1145		TCMDC-139053	30.5523		TCMDC-140063	106.201		TCMDC-141068	47.403		TCMDC-142084	32.4196
	TCMDC-124478	102.427		TCMDC-125483	-27.2717		TCMDC-131930	25.1524		TCMDC-132949	2.49491		TCMDC-133953	32.1871		TCMDC-134959	-37.2604		TCMDC-135973	3.66612		TCMDC-136981	72.317		TCMDC-138026	-129.229		TCMDC-139055	81.2261		TCMDC-140064	97.2625		TCMDC-141069	53.7453		TCMDC-142085	106.855
	TCMDC-124479	75.27		TCMDC-125484	25.8472		TCMDC-131931	14.2719		TCMDC-132950	57.3489		TCMDC-133954	61.7249		TCMDC-134960	-31.5207		TCMDC-135974	-110.142		TCMDC-136982	18.8566		TCMDC-138027	-9.2559		TCMDC-139056	74.8536		TCMDC-140065	-70.1665		TCMDC-141070	-44.7421		TCMDC-142086	107.248
	TCMDC-124480	-10.7759		TCMDC-125485	30.7818		TCMDC-131932	23.1511		TCMDC-132951	-33.4327		TCMDC-133955	10.0577		TCMDC-134961	-9.57652		TCMDC-135975	18.1335		TCMDC-136983	81.1167		TCMDC-138029	43.2407		TCMDC-139057	98.4524		TCMDC-140066	-91.9557		TCMDC-141071	34.235		TCMDC-142087	48.4289
	TCMDC-124481	-212.309		TCMDC-125486	8.20442		TCMDC-131933	29.5634		TCMDC-132952	25.5867		TCMDC-133956	24.4294		TCMDC-134962	-30.7215		TCMDC-135976	-1.63475		TCMDC-136984	-3.60924		TCMDC-138030	0.437664		TCMDC-139058	98.5342		TCMDC-140067	-3.98304		TCMDC-141072	19.935		TCMDC-142088	-15.5823
	TCMDC-124482	63.3232		TCMDC-125487	106.591		TCMDC-131934	49.5427		TCMDC-132953	44.1707		TCMDC-133957	8.13282		TCMDC-134963	14.1488		TCMDC-135977	-19.9108		TCMDC-136985	-42.4246		TCMDC-138031	-27.5413		TCMDC-139059	70.6698		TCMDC-140068	70.8068		TCMDC-141073	-42.6457		TCMDC-142089	108.034
	TCMDC-124483	-0.138916		TCMDC-125488	31.3975		TCMDC-131935	-73.0139		TCMDC-132954	-38.9274		TCMDC-133958	11.0715		TCMDC-134964	-19.4476		TCMDC-135978	12.8133		TCMDC-136986	9.75022		TCMDC-138032	13.9758		TCMDC-139060	-0.346452		TCMDC-140069	42.1542		TCMDC-141074	-64.9372		TCMDC-142090	95.1168
	TCMDC-124485	-25.6995		TCMDC-125490	10.1806		TCMDC-131936	-150.184		TCMDC-132955	-38.3483		TCMDC-133959	8.9628		TCMDC-134965	-26.8884		TCMDC-135979	91.2933		TCMDC-136987	-6.57024		TCMDC-138033	21.8457		TCMDC-139061	5.23946		TCMDC-140070	-134.398		TCMDC-141076	-81.1919		TCMDC-142091	100.074
	TCMDC-124486	37.633		TCMDC-125491	109.036		TCMDC-131937	13.2783		TCMDC-132956	-38.4839		TCMDC-133960	27.0011		TCMDC-134966	-18.9966		TCMDC-135980	-75.4406		TCMDC-136988	20.2239		TCMDC-138034	13.2462		TCMDC-139062	-342.936		TCMDC-140071	-33.3698		TCMDC-141077	-67.9983		TCMDC-142092	61.8035
	TCMDC-124487	0.892533		TCMDC-125492	-10.6314		TCMDC-131938	-6.7858		TCMDC-132957	77.2659		TCMDC-133961	27.4521		TCMDC-134967	-0.638331		TCMDC-135981	-19.286		TCMDC-136989	-50		TCMDC-138035	-14.3679		TCMDC-139063	91.5219		TCMDC-140072	-66.8943		TCMDC-141078	-28.7278		TCMDC-142093	73.547
	TCMDC-124488	-19.0316		TCMDC-125493	32.2534		TCMDC-131939	-0.68204		TCMDC-132958	-50.8632		TCMDC-133962	5.43792		TCMDC-134968	26.7756		TCMDC-135982	-61.2953		TCMDC-136990	-75.5735		TCMDC-138036	16.1331		TCMDC-139064	108.751		TCMDC-140073	-48.0561		TCMDC-141079	-69.3594		TCMDC-142094	-27.9079
	TCMDC-124489	23.8967		TCMDC-125495	-82.8649		TCMDC-131940	0.753475		TCMDC-132959	-6.07371		TCMDC-133963	28.1521		TCMDC-134969	-7.2666		TCMDC-135983	-11.1007		TCMDC-136991	-49.9151		TCMDC-138037	-1.19454		TCMDC-139065	25.1836		TCMDC-140074	108.255		TCMDC-141080	105.143		TCMDC-142095	88.8855
