# Supplementary material for: A New Set of Chemical Starting Points with Plasmodium falciparum Transmission-Blocking Potential for Antimalarial Drug Discovery
Source: PLoS One. 2015 Aug 28;10(8):e0135139. doi: 10.1371/journal.pone.0135139 (PMC4552634; doi:10.1371/journal.pone.0135139)
Supplement: S3 Table — (XLSX) [file pone.0135139.s003.xlsx]

## Sheet: Interference assay
	ATP interference assay
	TCAMS ID	% Control luminiscence		TCAMS ID	% Control luminiscence		TCAMS ID	% Control luminiscence
	TCMDC-133940	100		TCMDC-124807	100		TCMDC-141784	100
	TCMDC-123927	100		TCMDC-132279	100		TCMDC-134383	100
	TCMDC-139286	100		TCMDC-125133	100		TCMDC-138723	98.0303
	TCMDC-123886	100		TCMDC-139278	100		TCMDC-125491	95.5994
	TCMDC-137621	100		TCMDC-139607	100		TCMDC-138493	100
	TCMDC-140496	100		TCMDC-137734	100		TCMDC-137261	100
	TCMDC-142246	100		TCMDC-132873	100		TCMDC-141633	100
	TCMDC-133932	100		TCMDC-125153	100		TCMDC-132295	99.235
	TCMDC-133343	100		TCMDC-124840	100		TCMDC-137961	94.7175
	TCMDC-134180	100		TCMDC-124436	100		TCMDC-140633	96.2663
	TCMDC-125846	100		TCMDC-132248	100		TCMDC-124917	93.1901
	TCMDC-137907	100		TCMDC-134265	100		TCMDC-132867	100
	TCMDC-131563	100.432		TCMDC-141558	100		TCMDC-139790	100
	TCMDC-136560	100.104		TCMDC-137908	100		TCMDC-124478	100
	TCMDC-133929	100		TCMDC-124776	98.7617		TCMDC-133351	100
	TCMDC-136467	100		TCMDC-123792	100		TCMDC-138754	96.5245
	TCMDC-140137	100		TCMDC-123813	99.192		TCMDC-139725	93.1471
	TCMDC-125854	100		TCMDC-125045	92.2866		TCMDC-135853	91.7488
	TCMDC-137802	100		TCMDC-139606	98.31		TCMDC-137569	100
	TCMDC-125778	100		TCMDC-135406	100		TCMDC-123769	100
	TCMDC-141449	99.6323		TCMDC-132815	100		TCMDC-135397	100
	TCMDC-133924	100		TCMDC-136289	100		TCMDC-132251	100
	TCMDC-125539	100		TCMDC-124930	100		TCMDC-139817	94.1581
	TCMDC-140136	100		TCMDC-138539	97.6001		TCMDC-132479	94.2872
	TCMDC-137456	100		TCMDC-135561	93.3622		TCMDC-125531	94.825
	TCMDC-123729	100		TCMDC-137979	94.3302		TCMDC-132869	100
	TCMDC-140964	100		TCMDC-125702	100		TCMDC-139800	100
	TCMDC-141450	100		TCMDC-140558	100		TCMDC-124285	100
	TCMDC-133923	100		TCMDC-124791	100		TCMDC-124011	100
	TCMDC-138186	100		TCMDC-125200	100		TCMDC-138757	100
	TCMDC-135244	98.5662		TCMDC-139839	100		TCMDC-138616	100
	TCMDC-137453	100		TCMDC-135122	95.3628		TCMDC-132294	98.1809
	TCMDC-136678	100		TCMDC-139659	98.2024		TCMDC-137905	100
	TCMDC-125114	99.3248		TCMDC-137723	100		TCMDC-137479	100
	TCMDC-136642	98.5867		TCMDC-132859	100		TCMDC-135398	100
	TCMDC-133920	100		TCMDC-141785	100		TCMDC-125521	100
	TCMDC-124805	100.247		TCMDC-138205	100		TCMDC-140545	100
	TCMDC-135308	97.7667		TCMDC-137913	100		TCMDC-140553	100
	TCMDC-123885	100		TCMDC-135478	97.9658		TCMDC-138218	100
	TCMDC-124799	100		TCMDC-132663	94.9541		TCMDC-132872	100
	TCMDC-125142	99.3043		TCMDC-134432	100		TCMDC-134230	100
	TCMDC-142218	97.0287		TCMDC-140559	100		TCMDC-131812	100
	TCMDC-123865	100		TCMDC-124790	100		TCMDC-137612	100
	TCMDC-135184	100		TCMDC-134991	100		TCMDC-131549	100
	TCMDC-134670	100		TCMDC-138771	96.5675		TCMDC-132009	100
	TCMDC-133872	100		TCMDC-135110	97.9012		TCMDC-123680	100
	TCMDC-124800	100		TCMDC-141552	94.5238		TCMDC-132066	100
	TCMDC-124918	100		TCMDC-138494	100		TCMDC-137476	100
	TCMDC-124064	100		TCMDC-132860	100		TCMDC-125289	100
	TCMDC-136349	100		TCMDC-123493	100		TCMDC-134315	100
	TCMDC-125802	100		TCMDC-137004	97.9443		TCMDC-140546	100
	TCMDC-133941	100		TCMDC-137952	100		TCMDC-140555	100
	TCMDC-137483	100		TCMDC-134719	97.3204		TCMDC-137442	100
	TCMDC-136244	100		TCMDC-136727	97.1053		TCMDC-139652	93
	TCMDC-125550	100		TCMDC-132863	100		TCMDC-137319	85
	TCMDC-137813	100		TCMDC-140560	100		TCMDC-137631	91
