# Supplementary material for: A New Set of Chemical Starting Points with Plasmodium falciparum Transmission-Blocking Potential for Antimalarial Drug Discovery
Source: PLoS One. 2015 Aug 28;10(8):e0135139. doi: 10.1371/journal.pone.0135139 (PMC4552634; doi:10.1371/journal.pone.0135139)
Supplement: S4 Table — (XLSX) [file pone.0135139.s004.xlsx]

## Sheet: IC50 asexual sexual stages
	Compound ID	IC50 asexual	IC50 sexual		Compound ID	IC50 asexual	IC50 sexual		Compound ID	IC50 asexual	IC50 sexual		Compound ID	IC50 asexual	IC50 sexual
	TCMDC-123475	0.271947	1.17		TCMDC-132279	1.23563	1.23667		TCMDC-137340	0.859284	0.25		TCMDC-139559	1.00551	1.43
	TCMDC-123493	0.174178	0.563333		TCMDC-132289	0.234495	2.69		TCMDC-137354	0.162068	2.3		TCMDC-139597	0.949918	8.63
	TCMDC-123680	0.266884	0.14		TCMDC-132294	1.04239	1.21333		TCMDC-137442	0.91415	0.746667		TCMDC-139606	0.912793	1.27
	TCMDC-123729	0.590681	0.2		TCMDC-132295	0.786499	0.716667		TCMDC-137452	0.394563	0.22		TCMDC-139607	0.603668	0.68
	TCMDC-123769	1.47824	7.975		TCMDC-132479	0.87746	1.675		TCMDC-137453	1.38234	0.313333		TCMDC-139648	0.685194	0.61
	TCMDC-123792	0.157349	1.78667		TCMDC-132663	0.921596	3.5		TCMDC-137455	0.916543	0.24		TCMDC-139652	0.892488	1.015
	TCMDC-123813	0.676719	0.356667		TCMDC-132809	0.441532	0.855		TCMDC-137456	1.75643	0.45		TCMDC-139659	0.69551	0.57
	TCMDC-123865	0.145981	0.26		TCMDC-132811	0.26093	0.855		TCMDC-137457	0.240627	0.28		TCMDC-139678	0.783157	1.4
	TCMDC-123885	0.774281	0.67		TCMDC-132815	0.717473	0.483333		TCMDC-137461	0.148449	0.55		TCMDC-139725	0.117385	0.26
	TCMDC-123886	0.753817	0.496667		TCMDC-132859	0.958545	0.71		TCMDC-137476	0.124194	1.87667		TCMDC-139750	0.248211	0.62
	TCMDC-123927	0.299	0.646667		TCMDC-132860	0.842224	0.736667		TCMDC-137479	0.704215	1.31667		TCMDC-139790	0.570441	0.306667
	TCMDC-124000	0.569532	1.3		TCMDC-132862	0.909827	1.285		TCMDC-137483	0.567355	0.905		TCMDC-139798	0.624937	0.815
	TCMDC-124011	0.993409	0.02		TCMDC-132863	0.903873	1.45333		TCMDC-137503	0.661302	0.05		TCMDC-139799	1.00696	1.655
	TCMDC-124064	0.319846	3.27333		TCMDC-132864	1.0273	1.08		TCMDC-137569	0.167102	1.19		TCMDC-139800	0.9482	0.433333
	TCMDC-124065	0.782329	2.02		TCMDC-132867	1.2274	0.84		TCMDC-137578	0.183434	0.66		TCMDC-139805	0.53931	0.613333
	TCMDC-124120	1.01841	0.3		TCMDC-132869	0.778702	0.53		TCMDC-137612	0.930034	0.423333		TCMDC-139816	0.624614	0.3
	TCMDC-124174	0.767575	1.2		TCMDC-132872	0.86174	0.86		TCMDC-137614	1.08058	0.506667		TCMDC-139817	0.770596	0.566667
	TCMDC-124178	0.784813	1.08667		TCMDC-132873	0.969807	0.496667		TCMDC-137615	0.19954	0.29		TCMDC-139819	0.609954	0.415
	TCMDC-124285	0.752764	0.246667		TCMDC-133343	0.101309	1.24333		TCMDC-137619	0.308692	0.309333		TCMDC-139839	0.952408	0.473333
	TCMDC-124286	0.298432	1.495		TCMDC-133351	0.186581	1.17667		TCMDC-137621	1.14388	0.0533333		TCMDC-139844	0.820891	1.385
	TCMDC-124379	0.570805	0.44		TCMDC-133435	0.244814	7.52		TCMDC-137631	0.58064	0.505		TCMDC-140009	0.446438	5.43
	TCMDC-124436	0.397574	0.105333		TCMDC-133727	0.70873	7.42		TCMDC-137703	ND	0.885		TCMDC-140017	0.0396759	0.095
	TCMDC-124478	0.157351	0.9125		TCMDC-133872	0.183818	0.826667		TCMDC-137723	0.606166	0.386667		TCMDC-140123	0.881529	0.413333
	TCMDC-124542	0.399387	0.3		TCMDC-133920	0.139965	0.293333		TCMDC-137734	0.121875	1.21333		TCMDC-140136	0.119487	0.2
	TCMDC-124594	0.881157	0.6		TCMDC-133923	0.140448	0.463333		TCMDC-137750	0.115293	1.025		TCMDC-140137	0.162944	1.44667
	TCMDC-124776	1.36546	1.11		TCMDC-133924	0.129357	0.46		TCMDC-137751	0.155107	1.08		TCMDC-140483	1.18239	1.56333
	TCMDC-124790	0.19279	0.923333		TCMDC-133929	0.143801	0.266667		TCMDC-137759	0.595986	0.173333		TCMDC-140496	0.633004	1.71
	TCMDC-124791	0.113724	0.47		TCMDC-133932	0.1421	0.139667		TCMDC-137763	0.408017	0.23		TCMDC-140532	1.70455	0.78
	TCMDC-124799	0.371103	0.78		TCMDC-133940	0.142016	0.433333		TCMDC-137771	0.952952	0.14		TCMDC-140541	0.926492	0.556667
	TCMDC-124800	0.603377	1.66333		TCMDC-133941	0.153194	0.51		TCMDC-137791	0.57563	0.7		TCMDC-140543	0.77721	0.805
	TCMDC-124805	0.165747	0.256667		TCMDC-134051	0.782916	>10		TCMDC-137795	1.10967	1.045		TCMDC-140544	0.746197	0.735
	TCMDC-124807	0.360711	1.525		TCMDC-134180	0.871641	6.9		TCMDC-137796	0.698605	0.285		TCMDC-140545	0.856762	0.629667
	TCMDC-124840	0.891557	>10		TCMDC-134230	0.251193	>10		TCMDC-137797	0.624018	0.67		TCMDC-140546	0.916651	1.00333
	TCMDC-124917	0.202536	1.90333		TCMDC-134265	0.580553	2.07333		TCMDC-137802	0.227616	0.28		TCMDC-140553	0.808928	0.54
	TCMDC-124918	0.654351	1.94333		TCMDC-134315	0.591392	0.383333		TCMDC-137803	0.730578	0.466667		TCMDC-140554	0.623706	0.6
	TCMDC-124930	1.24493	>10		TCMDC-134383	0.649939	1.61667		TCMDC-137813	0.0483171	1.45333		TCMDC-140555	0.675142	0.806667
	TCMDC-125004	0.802006	0.185		TCMDC-134432	1.35618	1.25667		TCMDC-137816	0.35235	0.37		TCMDC-140558	0.877084	0.7
	TCMDC-125045	0.73874	2.09333		TCMDC-134437	1.66255	0.455		TCMDC-137817	0.906677	0.42		TCMDC-140559	1.05533	0.54
	TCMDC-125114	0.0348422	0.67		TCMDC-134441	1.24271	0.305		TCMDC-137827	0.7591	1.145		TCMDC-140560	0.886198	0.535
	TCMDC-125133	0.266334	0.5375		TCMDC-134442	1.03429	0.42		TCMDC-137832	0.811287	0.405		TCMDC-140567	1.13246	0.845
	TCMDC-125142	1.18941	0.143567		TCMDC-134443	0.564088	0.34		TCMDC-137838	0.779607	0.5		TCMDC-140568	0.716349	0.89
	TCMDC-125153	0.844969	2.66333		TCMDC-134445	0.855881	0.69		TCMDC-137842	0.891289	0.305		TCMDC-140592	0.79544	0.66
	TCMDC-125200	0.147345	0.84		TCMDC-134446	1.15747	0.605		TCMDC-137843	0.988191	0.319		TCMDC-140605	1.11587	0.176667
	TCMDC-125289	0.202707	0.426667		TCMDC-134447	1.17829	0.23		TCMDC-137845	1.05438	0.5		TCMDC-140608	1.17163	>10
	TCMDC-125487	0.603387	0.27		TCMDC-134670	0.66889	2.51		TCMDC-137848	0.924738	0.08		TCMDC-140618	0.404167	1.31
	TCMDC-125491	0.933173	0.143333		TCMDC-134684	0.457882	1.035		TCMDC-137853	0.399612	0.055		TCMDC-140626	0.906102	0.35
	TCMDC-125504	0.137518	0.173333		TCMDC-134690	0.31903	0.255		TCMDC-137869	0.168131	0.0833333		TCMDC-140628	0.804855	1.66
	TCMDC-125520	0.724217	<0.0098		TCMDC-134719	0.177846	2.77667		TCMDC-137895	0.319452	1.495		TCMDC-140633	0.76115	1.77667
	TCMDC-125521	0.774937	0.12		TCMDC-134776	0.850457	>10		TCMDC-137903	0.791042	2.345		TCMDC-140643	0.781	0.413333
	TCMDC-125522	0.768308	0.07		TCMDC-134862	1.20678	>10		TCMDC-137905	0.722271	0.23		TCMDC-140677	0.184943	0.59
	TCMDC-125531	0.213603	0.346667		TCMDC-134893	0.867167	5.3		TCMDC-137907	0.296313	0.16		TCMDC-140737	0.678319	0.5
	TCMDC-125539	0.734099	0.496667		TCMDC-134991	0.799985	0.7		TCMDC-137908	0.391202	0.05		TCMDC-140964	0.957427	0.173333
	TCMDC-125550	0.858816	0.585		TCMDC-135110	0.897733	2.51333		TCMDC-137909	0.18173	0.105		TCMDC-141357	0.864991	3.425
	TCMDC-125702	0.405542	3.315		TCMDC-135122	1.8118	0.696667		TCMDC-137913	0.191224	0.963333		TCMDC-141381	0.157435	0.27
	TCMDC-125752	0.72111	0.111667		TCMDC-135184	0.185536	1.425		TCMDC-137914	0.204428	1.11		TCMDC-141443	1.10581	0.385
	TCMDC-125769	0.998	0.0433333		TCMDC-135234	0.873397	3.04		TCMDC-137915	0.711824	0.253333		TCMDC-141446	1.06343	1.00333
	TCMDC-125778	0.802024	>5		TCMDC-135244	0.899091	0.303333		TCMDC-137935	1.30117	0.79		TCMDC-141449	1.1705	0.633333
	TCMDC-125802	0.836799	1.3059		TCMDC-135281	0.870793	0.35		TCMDC-137939	0.284104	0.745		TCMDC-141450	1.01513	0.986667
	TCMDC-125846	0.686843	0.1		TCMDC-135308	0.709526	2.66		TCMDC-137944	0.40327	0.105		TCMDC-141552	0.786821	0.896667
	TCMDC-125849	0.144737	0.116667		TCMDC-135397	0.380423	0.613333		TCMDC-137952	0.91662	0.0833333		TCMDC-141558	0.929464	3.70667
	TCMDC-125854	0.752223	0.159		TCMDC-135398	0.0314889	0.15		TCMDC-137953	0.919781	1.54		TCMDC-141583	0.219915	3.48
	TCMDC-131267	0.957581	0.173		TCMDC-135406	0.110638	0.715		TCMDC-137961	0.453118	>5		TCMDC-141592	0.80058	2.335
	TCMDC-131270	0.579734	0.126667		TCMDC-135478	0.19733	0.665		TCMDC-137963	1.06123	0.48		TCMDC-141633	0.980228	0.996667
	TCMDC-131271	0.716283	0.533333		TCMDC-135496	0.748651	1.245		TCMDC-137965	0.611774	0.14		TCMDC-141784	0.538995	0.23
	TCMDC-131272	0.825107	0.256667		TCMDC-135561	0.744448	3.365		TCMDC-137966	0.790855	0.34		TCMDC-141785	0.723726	1.13
	TCMDC-131281	1.06723	0.545		TCMDC-135853	0.126306	0.896667		TCMDC-137972	0.695186	0.103333		TCMDC-141931	0.696838	1.175
	TCMDC-131284	1.00902	0.53		TCMDC-136011	0.705322	2.39		TCMDC-137977	0.113045	0.55		TCMDC-141973	0.807886	0.27
	TCMDC-131288	0.833929	3		TCMDC-136190	1.00435	0.435		TCMDC-137979	0.186435	1.3		TCMDC-142070	0.792992	9.41
	TCMDC-131456	0.313506	1.4		TCMDC-136193	0.940505	2.165		TCMDC-137984	0.157522	0.205		TCMDC-142218	0.598612	0.773333
	TCMDC-131549	1.16569	0.923333		TCMDC-136195	0.668811	3.515		TCMDC-138009	0.117376	0.795		TCMDC-142246	0.794887	0.206667
	TCMDC-131551	0.93509	0.266667		TCMDC-136216	1.27384	1.4		TCMDC-138015	0.161502	0.25		TCMDC-142289	0.142736	0.41
	TCMDC-131560	0.560267	0.27		TCMDC-136244	0.982	0.71		TCMDC-138172	0.721791	0.4		TCMDC-142295	0.366852	0.2
	TCMDC-131563	0.190071	0.55		TCMDC-136259	0.663397	4.35		TCMDC-138177	0.117673	1.995		TCMDC-142296	0.76001	0.595
	TCMDC-131806	0.38103	0.84		TCMDC-136289	0.101407	0.533333		TCMDC-138186	0.534272	0.215
	TCMDC-131807	0.926993	0.365		TCMDC-136307	1.55567	0.47		TCMDC-138205	0.110942	0.48
	TCMDC-131808	0.760585	3.435		TCMDC-136349	1.08903	0.85		TCMDC-138218	0.16043	0.2
	TCMDC-131811	0.25635	0.375		TCMDC-136384	0.98547	2.415		TCMDC-138334	0.322008	0.3
	TCMDC-131812	0.403021	1.03		TCMDC-136467	0.373332	0.9		TCMDC-138370	0.788933	4.87
	TCMDC-131816	0.567	0.365		TCMDC-136481	0.957331	>10		TCMDC-138399	0.279774	0.325
	TCMDC-131817	0.230649	0.79		TCMDC-136560	0.533463	1.635		TCMDC-138416	0.110191	0.48
	TCMDC-131819	0.21794	0.3		TCMDC-136642	0.749922	0.326667		TCMDC-138493	0.232887	0.22
	TCMDC-131821	0.399005	0.615		TCMDC-136656	0.955939	3.275		TCMDC-138494	0.756992	0.4
	TCMDC-131825	0.311541	0.3		TCMDC-136678	0.913033	0.333333		TCMDC-138539	1.01175	2.68
	TCMDC-132009	1.05006	0.83		TCMDC-136727	1.0555	0.95		TCMDC-138616	0.764704	0.32
	TCMDC-132012	0.997642	0.296667		TCMDC-136869	0.0469528	1.66		TCMDC-138676	ND	0.4
	TCMDC-132017	0.326011	5.6		TCMDC-137004	0.761092	5.43667		TCMDC-138677	0.34255	0.6
	TCMDC-132030	0.140222	0.485		TCMDC-137169	0.348443	0.1		TCMDC-138723	0.775791	1.42
	TCMDC-132045	0.232092	0.215		TCMDC-137197	1.30984	0.686667		TCMDC-138754	0.138885	0.11
	TCMDC-132051	1.56793	0.77		TCMDC-137198	0.903194	0.14		TCMDC-138757	0.0868983	0.0176667
	TCMDC-132052	0.870175	0.325		TCMDC-137201	1.73109	0.224333		TCMDC-138771	0.34048	0.63
	TCMDC-132055	0.934	0.265667		TCMDC-137255	1.11207	1.015		TCMDC-138854	0.433432	2.93
	TCMDC-132056	0.360822	0.55		TCMDC-137259	0.0920182	0.21		TCMDC-138859	0.455195	1.165
	TCMDC-132065	1.10682	0.453333		TCMDC-137261	0.828688	0.333333		TCMDC-138958	0.827456	0.68
	TCMDC-132066	0.726542	0.536667		TCMDC-137274	0.453387	0.37		TCMDC-138967	0.623556	0.7
	TCMDC-132071	0.440934	1.95		TCMDC-137281	1.12939	2.8		TCMDC-138967	0.623556	0.465
	TCMDC-132088	0.992086	0.455		TCMDC-137281	1.12939	0.673333		TCMDC-139064	0.985442	1.83
	TCMDC-132105	0.72067	0.176667		TCMDC-137282	0.647749	0.0266667		TCMDC-139204	0.0617982	1.08
	TCMDC-132241	0.659648	2.15		TCMDC-137317	0.426439	1.37		TCMDC-139222	0.0334147	0.995
	TCMDC-132248	0.581501	1.375		TCMDC-137319	0.996	0.084		TCMDC-139278	0.748039	0.266667
	TCMDC-132251	0.773425	1.14		TCMDC-137324	0.3757	0.15		TCMDC-139286	1.28388	0.56
