# Supplementary material for: A New Set of Chemical Starting Points with Plasmodium falciparum Transmission-Blocking Potential for Antimalarial Drug Discovery
Source: PLoS One. 2015 Aug 28;10(8):e0135139. doi: 10.1371/journal.pone.0135139 (PMC4552634; doi:10.1371/journal.pone.0135139)
Supplement: S5 Table — (XLSX) [file pone.0135139.s005.xlsx]

## Sheet: __JChemStructureSheet
Hash	StructureStringLength	StructureStringFormat	StructureString
58953A6D98875AFDB3176DF5FA8B16F2	1	mol	JChemExcelrAcAAB+LCAAAAAAABADtvQdgHEmWJSYvbcp7f0r1StfgdKEIgGATJNiQQBDswYjN5pLsHWlHIymrKoHKZVZlXWYWQMztnbz33nvvvffee++997o7nU4n99//P1xmZAFs9s5K2smeIYCqyB8/fnwfPyKSNN0+e332ejtNdw5293b2dw7ufbr3NN34JEm6t5Pu7dI70f89fPgw/cm9nZ0dgp7u7ox39h/s4b2D8cHDnQf4jT6jJz0ph0D4/wOU9OF492B3V6Dc60BJ++8MQKF3d+8P4HJ7KA/G+/sPFcrXx8VBefABUD4d3z+4tye/0YgOPCgvbg/l/vjB7oN7+O1DcHFQenR5fXso++OD+7sfPKJ744cH992IvjaU3d2HDKWHy3vQZ…
7AC9401A27E5050074EC4D6443C01774	1	mol	JChemExcelUAcAAB+LCAAAAAAABADtvQdgHEmWJSYvbcp7f0r1StfgdKEIgGATJNiQQBDswYjN5pLsHWlHIymrKoHKZVZlXWYWQMztnbz33nvvvffee++997o7nU4n99//P1xmZAFs9s5K2smeIYCqyB8/fnwfPyKSNN0+e332ejtNdw5293b2dw7ufbr3NN34JEm6+zDd26F3ov97+PBh+pN7Ozs7BD3d3Rnv7D/Yw3sH44OHOw/wG31GT/osjb7f+R+gpA/Huwe7uwLlXgjl5OtAefABUAiD3fs8ok8xooOvB+XBeH//4Z789vVx+XR8/+BeHJcXt4dyf/xg98E9/Ma4+FDeAxcHpTdHr28PZX98cH/3g0d0b/zw4H58RO8FZXf3IUP5kJneG…
C0819FFA2564905C754CCBCE40A1B7A9	1	mol	JChemExcelCAgAAB+LCAAAAAAABADtvQdgHEmWJSYvbcp7f0r1StfgdKEIgGATJNiQQBDswYjN5pLsHWlHIymrKoHKZVZlXWYWQMztnbz33nvvvffee++997o7nU4n99//P1xmZAFs9s5K2smeIYCqyB8/fnwfPyKSNN0+e332ejtNdw5293b2dw7ufbr3NN34JEm6t5vu7dE70f89fPgw/cm9nZ0dgp7u7owf7j/cxXsPxg927t/Hbztj+nYnPUn7L/f/p1AIsx28ezDe+wagPPz6UPDu7gOG8gEjonHcu7/zUH4jXD79elAejPcP9h/Kb18fFwfl0w+A8un4092DA/mtQ90Xt4dyf/zg/t4DgfL1cXFQenR5fXso++ODg08Vl68/ov3xzt4Oz…
438BD85537C82B6BD2A2494A2FB3C450	1	mol	JChemExcelEA0AAB+LCAAAAAAABADtvQdgHEmWJSYvbcp7f0r1StfgdKEIgGATJNiQQBDswYjN5pLsHWlHIymrKoHKZVZlXWYWQMztnbz33nvvvffee++997o7nU4n99//P1xmZAFs9s5K2smeIYCqyB8/fnwfPyKSNN0+e332ejtNdw5293b2dw7uHew9TTc+SZLeu5/e+5Teif7v4cOH6U/u7ezsJGi9M76/d28fv+2N7z+8/6l8Rt/upCdp/+X+/xjK7vjewUOFsvPw/gMPype3h7I33rt/3+HiQ3kPXO6Nd/d247i8F5SHBw8cLgcfCuXeB0DZHx/clznax4i+JpT74we7Dx0uD78elE/H9w/uO1x8KC9uD+XBeP/+7gfjcjC+t/vA4vLpz…
ADC4F983E90D2FA60AB581F4357DF2C4	1	mol	JChemExceltAwAAB+LCAAAAAAABADtvQdgHEmWJSYvbcp7f0r1StfgdKEIgGATJNiQQBDswYjN5pLsHWlHIymrKoHKZVZlXWYWQMztnbz33nvvvffee++997o7nU4n99//P1xmZAFs9s5K2smeIYCqyB8/fnwfPyKSNN0+e332ejtNdw5293b2dw7uHew9TTc+SZLe20/v3ad3ov97+PBh+pN7Ozs7CVrvjPcf7B7gt0/H9x58ui+f0bc76Unaf7n/P4ayO7537wFDuT8+CKF8eXsoe+O9nXsP8Rvjcs+D8h643BvvfPqQoTAue18XysN7n+7gN8blg6E8+AAo++ODnb1dgfL1R3R//OmnBwqFcOHf3h/Kp+P79/YZA8bFh/Li9lAejPd3dhQK4…
6512BD262E8728B5AAFE77F291CCCC6E	1	mol	JChemExcel/AsAAB+LCAAAAAAABADtvQdgHEmWJSYvbcp7f0r1StfgdKEIgGATJNiQQBDswYjN5pLsHWlHIymrKoHKZVZlXWYWQMztnbz33nvvvffee++997o7nU4n99//P1xmZAFs9s5K2smeIYCqyB8/fnwfPyKSNN0+e332ejtNdw5293b2dw7uHew9TTc+SZLe20vv3aN3ov97+PBh+pN7Ozs7CVrvjPf3dh7it/3xw72DffmMvt1Jv0z7L/f/x1B2x3sHnzKU+wQvgHJyeyh74937ew6Xe18Pyr3xzu7DHfzGuHwwlE8/CMrBwX2FQiPa+3pQ9scP7u8qFMJl9+tBuT/+dPcBv8u4+FBe3B4KYXBwb0d/+9q4PBjf23/ocGF47w/lYLy3e…
CCFF35BD5B156FAAA332B214F5176808	1	mol	JChemExceligsAAB+LCAAAAAAABADtvQdgHEmWJSYvbcp7f0r1StfgdKEIgGATJNiQQBDswYjN5pLsHWlHIymrKoHKZVZlXWYWQMztnbz33nvvvffee++997o7nU4n99//P1xmZAFs9s5K2smeIYCqyB8/fnwfPyKSNN0+e332ejtNdw5293b2dw7uHew9TTc+SZLe28X/0p3o/x4+fJj+5N7Ozk6C1jvj/U/vP8Rv98e7e3t78hl9u5OepP2X+/9jKLvje/d2Gcr++NMQype3h7I33n14sIPfPgSXe+OdT/cZSg+X94Ly8N4OQ/kwXAyUTz8Ayv74wcNPdwUKjeje14Nyf/zpp3sK5evj8un4/t5BHJcXt4fyYHzv4T5jwLh8zREdjPc+3VEoX…
F23B888886EFBDB5D12B8F6CA5561785	1	mol	JChemExceldgoAAB+LCAAAAAAABADtvQdgHEmWJSYvbcp7f0r1StfgdKEIgGATJNiQQBDswYjN5pLsHWlHIymrKoHKZVZlXWYWQMztnbz33nvvvffee++997o7nU4n99//P1xmZAFs9s5K2smeIYCqyB8/fnwfPyKSNN0+e332ejtNdw5293b2dw7uHew9TTc+SZLuHeB/6U70fw8fPkx/cm9nZydB653x/oPdA/z2YHzvwaf35DP6dic9Sfsv9//HUHbH9+49eChQDkIoX94eyt4YQxQohMueB+U9cHFQPv0AKPfGOw92GMp9jOhrQ3l479Nd/PZhuBgoH0KX/fHBzp5C6czRe0C5P/700wPG4ENw+XR8/94+Y9DD5cXtoTwY7+/sKJSvj8vBe…
82210AD5827950252B61CA9BE852353C	1	mol	JChemExcelMAoAAB+LCAAAAAAABADtvQdgHEmWJSYvbcp7f0r1StfgdKEIgGATJNiQQBDswYjN5pLsHWlHIymrKoHKZVZlXWYWQMztnbz33nvvvffee++997o7nU4n99//P1xmZAFs9s5K2smeIYCqyB8/fnwfPyKSNN0+e332ejtNdw5293b2dw7uPdx7mm58kiTde5DuHdA70f89fPgw/cm9nZ2dBK0Pxnuf7u/Kbw8efPoAv+2M6dud9CSNvt/5H0N5ML738ECh7H1tKJ+O79/bi+Py4vZQ7o8//fTTHYHy9XHZHx/gjVRx+dSD8h643Bs/vLevUL4+Lg7Kgw+CsvPpAUP5tDui94CyN97b2X2I3z4EF0DZ28FvH0YXM6LeHL0HlN3xvXv3H…
DE2E6FACBFEE099B55932D3523D9A17F	1	mol	JChemExcelbgUAAB+LCAAAAAAABADtvQdgHEmWJSYvbcp7f0r1StfgdKEIgGATJNiQQBDswYjN5pLsHWlHIymrKoHKZVZlXWYWQMztnbz33nvvvffee++997o7nU4n99//P1xmZAFs9s5K2smeIYCqyB8/fnwfPyKSNN0+e332ejtNdw5293b2dw729/aephufJEl39/G/dCf6v4cPH6Y/ubezs5Og9e744e7Op/htb7y7e28Hv+2M6dud9CSNvt/5H0PZGz94cO+BwPuUUP16UIDL/X38do9w2Tn4ulB29vc+ld8+3dvxcXlxeyhuRDs0IsHq/aHcG396b48x2BvvPNz1obzfiO7v84gI3u79g68HZWe8e7DL79JM7wmF3h8KYbC/q3TZ3bl/z…
4EF031EE5C12938D4958C8A2B05AEAAB	1	mol	JChemExcel0goAAB+LCAAAAAAABADtvQdgHEmWJSYvbcp7f0r1StfgdKEIgGATJNiQQBDswYjN5pLsHWlHIymrKoHKZVZlXWYWQMztnbz33nvvvffee++997o7nU4n99//P1xmZAFs9s5K2smeIYCqyB8/fnwfPyKSNN0+e332ejtNdw5293b2dw72D/aephufJEn3HuJ/6U70fw8fPkx/cm9nZydB6wfjB5/u7+K3g/HOvQP+bWdM3+6kJ2n0/c7/GMqnAZR7DzwoL24P5WC892DnPn57MN49EHjvjwtB2X+4I7893NnxcXkPKJ+O9+7fY1wOxgcHD742lIOdvQP89mC8s7/H8N4fykMa0c6+QLn34MGuB+X1e0HZe8BQDsYP9g4eelDeA5f74…
0B09B4966FB282BA4F524F78EC951FE9	1	mol	JChemExcelbA0AAB+LCAAAAAAABADtvQdgHEmWJSYvbcp7f0r1StfgdKEIgGATJNiQQBDswYjN5pLsHWlHIymrKoHKZVZlXWYWQMztnbz33nvvvffee++997o7nU4n99//P1xmZAFs9s5K2smeIYCqyB8/fnwfPyKSNN0+e332ejtNdw5293b2dw7u7+09TTc+SZLe+zS994De4f/tml/0fw8fPkx/cm9nZydB6/vjBw/v38NvB+NPd+krenbG9O1OepJ23oz+j6F8Ov70/sNPBcru7oOdrwdlf/xw71PGgKDs7Rx8PShuRA9pRA8efD0oGNF9fvcBjejhzteD4kb0gVDu7QDK7g7o8jVHBLrsMl1obDT/Xw/K/nhnX0b0cHz/4cGuB+XF+0AxI…
159BE658D92C3BC04510A32C35809427	1	mol	JChemExcelBhAAAB+LCAAAAAAABADtvQdgHEmWJSYvbcp7f0r1StfgdKEIgGATJNiQQBDswYjN5pLsHWlHIymrKoHKZVZlXWYWQMztnbz33nvvvffee++997o7nU4n99//P1xmZAFs9s5K2smeIYCqyB8/fnwfPyKSNN0+e332ejtNdw5293b2dw7u7+09TTc+SZLu30v379M7/L9d84v+7+HDh+lP7u3s7CRovTfeP9h/SL/s3h/v7+3u4LOdMX27k56knTej/+tA+fQDoOyOP919sI9f9scPdw/2vh6Ue+N79/e+CSj7nz5MeUQP9+4dfD0obkSfAhf8ZqB8+XWg3AMuDzwo74GLo8uHQNkf7+0SA8lM39vb9aC8uD0Uxy/3iF928NvXwGVn/…
5C0DB70DA88455BAC1A54C73542592BC	1	mol	JChemExcelqg8AAB+LCAAAAAAABADtvQdgHEmWJSYvbcp7f0r1StfgdKEIgGATJNiQQBDswYjN5pLsHWlHIymrKoHKZVZlXWYWQMztnbz33nvvvffee++997o7nU4n99//P1xmZAFs9s5K2smeIYCqyB8/fnwfPyKSNN0+e332ejtNdw5293b2dw7u7+09TTc+SZLu76X7+/QO/2/X/KL/e/jwYfqTezs7Owla3x8//PTgU/pld2/86cG9e/hsZ0zf7qQnaefN6P86UHa7UL68PZRPxwf3Pt0HlHvj3Ye7ex6U98Jld2fn4YdDMSPaoREd3P96UGhE+7sPAGWfcPn0a0JxI/pQKJ9iZmhEuwc7oPPXgOJG9CFQHHX3x58+vHfwdaHoiNKH490H9…
760D37D2CD278EAD72ED8D052C63F7BB	1	mol	JChemExcel0hEAAB+LCAAAAAAABADtvQdgHEmWJSYvbcp7f0r1StfgdKEIgGATJNiQQBDswYjN5pLsHWlHIymrKoHKZVZlXWYWQMztnbz33nvvvffee++997o7nU4n99//P1xmZAFs9s5K2smeIYCqyB8/fnwfPyKSNN0+e332ejtNdw5293b2dw7u39t7mm58kiTdP0jv79A7/L9d84v+7+HDh+lP7u3s7CRovT/e3X+4i98+He8dPHyA33bG9O1OepJ23oz+T6F8+unOffz2APB2vjaUB5/yu/fH+/d29r8elHuEwaeMy/3xwYOdva8H5T6N6N4ufqMR3X/49aEcHDyQ3/b3dz79elD2xru7B0yNTwmrA8bq/aF8Ot79dF+h3Nvd+ZpQ9mhEn…
0072B0F6B000DAEB664D836C63E171D9	1	mol	JChemExcelIg8AAB+LCAAAAAAABADtvQdgHEmWJSYvbcp7f0r1StfgdKEIgGATJNiQQBDswYjN5pLsHWlHIymrKoHKZVZlXWYWQMztnbz33nvvvffee++997o7nU4n99//P1xmZAFs9s5K2smeIYCqyB8/fnwfPyKSNN0+e332ejtNdw5293b2dx7u7Ow9TTc+SZLu7+J/6U70fw8fPkx/cm9nZ4egp7s74939B5/it93xwf7uLiDsjOnbnfQk7b/c/x+gpA/Hn+4/eCDwHj64v/O1oHi40G80VA/Ki9tD2R2G8h647GJECuVrj8jRhX7b27/39aA4uqQH43sPHvhQbk8XD5cH4/u7uz6U2+NCGChd+lBuj4s3ok8J3gdRl6HcHz948PDrQfFw2…
817E95D1EEA8F96C0835D7523C121C47	1	mol	JChemExcellA8AAB+LCAAAAAAABADtvQdgHEmWJSYvbcp7f0r1StfgdKEIgGATJNiQQBDswYjN5pLsHWlHIymrKoHKZVZlXWYWQMztnbz33nvvvffee++997o7nU4n99//P1xmZAFs9s5K2smeIYCqyB8/fnwfPyKSNN0+e332ejtNdw5293b2dx7u7Ow9TTc+SZLu76X79+id6P8ePnyY/uTezs5Ogtb3x/uf3rsnv316X37bGdO3O+lJGn2/8z+G8uk3BOWhQtkfPzh44EN58T5QDC73xg/3dr8mLo4uHwLlwfCI3gPKwTAu70EXh8u98c79+18TFzdHHwbFjGhvvHvwcO/rQjG47I7v7d372lAMLjvj/fsPdn0o5Y0gDBRH3Q/Bxc30h9DFQ…
028B3FDB0DD9331F7AD9971F93F0C510	1	mol	JChemExcelvhAAAB+LCAAAAAAABADtvQdgHEmWJSYvbcp7f0r1StfgdKEIgGATJNiQQBDswYjN5pLsHWlHIymrKoHKZVZlXWYWQMztnbz33nvvvffee++997o7nU4n99//P1xmZAFs9s5K2smeIYCqyB8/fnwfPyKSNN0+e332ejtNdw5293b2dx7u7Ow9TTc+SZLu30/3H9A70f89fPgw/cm9nZ2dBK0PxvsH9z7Fb/vjTw8O+LedMX27k56UQyD8/zGUB+NPdx/wu/fHux0oafS1GJRPxw/u797Hb31cbg/l/vjg4P59+e3r4+KgfPpBUHZ2H+4LFBrRAw/Ki9tD2R/v3r+nUL4+Lg5Kjy7vgcu98d7Bgw8ekYPyoAvla43o4ANG5OboQ3Bx/…
5042416F797FA53790828C999DE2B601	1	mol	JChemExcelkhAAAB+LCAAAAAAABADtvQdgHEmWJSYvbcp7f0r1StfgdKEIgGATJNiQQBDswYjN5pLsHWlHIymrKoHKZVZlXWYWQMztnbz33nvvvffee++997o7nU4n99//P1xmZAFs9s5K2smeIYCqyB8/fnwfPyKSNN0+e332ejtNdw5293b2dx7u7Ow9TTc+SZLu38f/0p3o/x4+fJj+5N7Ozk6C1jvjBzv3dvDbp/TbpzvyGX27k56k/Zf7/2Mou+P7nz7kdx+M974BKAddKC9uDwUj2nsoUL7+iByUhx8AZW+8f+8+v/shuNwb39vZVShfny77491PH+wKFMKFf3t/XO6Pd+7dUyhff6bvjw8ePvxgXIhjP73vcPmaUB6MP723uydQvj4uB…
1DE6EB6F1698FFB9374F24AFBB0FC89C	1	mol	JChemExcelLhIAAB+LCAAAAAAABADtvQdgHEmWJSYvbcp7f0r1StfgdKEIgGATJNiQQBDswYjN5pLsHWlHIymrKoHKZVZlXWYWQMztnbz33nvvvffee++997o7nU4n99//P1xmZAFs9s5K2smeIYCqyB8/fnwfPyKSNN0+e332ejtNdw5293b2dx7u7Ow9TTc+SZLuP0zv79I70f89fPgw/cm9nZ0dgp7u7o4PPt29h/c+HR/s3n+I33bG9O1OelIOgfD/x1B2xg8f3mcoD8b3dj/d8aGk0dfiUHb3Hg7gcmso6cPx3qf3LC4fDuXgA6DQuw8f7MlvX39ED8b37+0qlA4uL24P5dPxp5+CKz4MFwflYRfKe+Byf/zg4UPF5euPyEH5kJneHz+8d…
C6ECE9FD44D5D6A77AEA786B4B4737FB	1	mol	JChemExcelkhAAAB+LCAAAAAAABADtvQdgHEmWJSYvbcp7f0r1StfgdKEIgGATJNiQQBDswYjN5pLsHWlHIymrKoHKZVZlXWYWQMztnbz33nvvvffee++997o7nU4n99//P1xmZAFs9s5K2smeIYCqyB8/fnwfPyKSNN0+e332ejtNdw5293b2dx7u7Ow9TTc+SZLu38f/0p3o/x4+fJj+5N7Ozg5BT3d3xjsPdvfx3v3xzr29HfxGn9GTnqTR9zv/A5T04Xhv575Cuf9hUO7ht0+7UF7cGoo3ogcY0a4H5fa4eFAOvj4UevfevYc8og/Ahd7df3DvQ+lC736682BP4H19XO6PH+zv8rs9XL4WlA/hl/3xwYP7CuXr8+4+vfGQ3/0QXO6Nd/fvK…
CAF6CF0ADC057142449AEDA7914B822D	1	mol	JChemExcelShEAAB+LCAAAAAAABADtvQdgHEmWJSYvbcp7f0r1StfgdKEIgGATJNiQQBDswYjN5pLsHWlHIymrKoHKZVZlXWYWQMztnbz33nvvvffee++997o7nU4n99//P1xmZAFs9s5K2smeIYCqyB8/fnwfPyKSNN0+e332ejtNdw5293b2dx7u7Ow9TTc+SZLuP8D/0p3o/x4+fJj+5N7Ozk6C1vvjnfsPd/W3vQf8286Yvt1JT9L+y/3/MZR7492H93blt/tfG8re+J6+28PlxdeBcv8bGdH9DxjR7nj/011+90PosjO+//D+Hn77ELo4KB9CFzeib4YunwLKzteD4mb6AUb0NaG4mf4QXFiO+N0PwWV//HDvfhyX95jp++MHD3f53Q/Bx…
8F093E0DF503B1B387DBD2BFF74A5A61	1	mol	JChemExcelKhQAAB+LCAAAAAAABADtvQdgHEmWJSYvbcp7f0r1StfgdKEIgGATJNiQQBDswYjN5pLsHWlHIymrKoHKZVZlXWYWQMztnbz33nvvvffee++997o7nU4n99//P1xmZAFs9s5K2smeIYCqyB8/fnwfPyKSNN0+e332ejtNdw5293b2dx7u7O49TTc+SZLev4//pTvR/z18+DD9yb2dnZ0ErXfGD3Z29vHbg/H9+7u78hl9u5OepJ03o/9jKLvj+59+qlB27u/ufT0oe+P9e3sfjMu98d7Dg/sC5evjwlAYl08Bxcflxe2huBHdx4i+Ji4Oyv4HQHFztP8BdHFQ7n0AlP3x7qf7PEcfQpf74517Ox88Rw7Kgy6U98Ll4OGnynVfn3c/H…
D7CF52540FF5B509AF87C2A6688BF811	1	mol	JChemExcel9A0AAB+LCAAAAAAABADtvQdgHEmWJSYvbcp7f0r1StfgdKEIgGATJNiQQBDswYjN5pLsHWlHIymrKoHKZVZlXWYWQMztnbz33nvvvffee++997o7nU4n99//P1xmZAFs9s5K2smeIYCqyB8/fnwfPyKSNN0+e332ejtNdw5293b2dx7u7O89TTc+SZLee5Du79A70f89fPgw/cm9nZ2dBK0Pxvce3r9Pv+zujO/tfLqPz3bG9O1OepJG3+/8j6E8GN+/t3MPvz0cH+zc3/l6UD4df/rp/d1Ucdk5+HpQ7o8fYIgpcKHfGKsPgXJAI9rb+3pQ7IhA552dB18PiqPuAWH1KWbLQHlxeyh2pum3vYeC1fvj4qA8ICgHO18PihvRpx9AX…
9E2679D314747A290342D4FFDC352758	1	mol	JChemExcelrg0AAB+LCAAAAAAABADtvQdgHEmWJSYvbcp7f0r1StfgdKEIgGATJNiQQBDswYjN5pLsHWlHIymrKoHKZVZlXWYWQMztnbz33nvvvffee++997o7nU4n99//P1xmZAFs9s5K2smeIYCqyB8/fnwfPyKSNN0+e332ejtNdw5293b2dx7u3N97mm58kiS992m6v0Pv8P92zS/6v4cPH6Y/ubezs5Og9cH4092DPfx2f7z78NMd/LYzpm930pO082b0fwzlwfjB/T2Gsj/+9GtD+XR8/97+Pfx2f7y/u8O/fQiUTwFl/+tBuT/+9FOhy6fjhyEuL74OlAeA8jVx2R8f7Ah1Dz5gRPfGD+99uovfPgSXe+OdBzsM5UNw2RuDmfHbh+CyO…
5442DD43CC37D6FC8B9BD284747E4555	1	mol	JChemExcelUAcAAB+LCAAAAAAABADtvQdgHEmWJSYvbcp7f0r1StfgdKEIgGATJNiQQBDswYjN5pLsHWlHIymrKoHKZVZlXWYWQMztnbz33nvvvffee++997o7nU4n99//P1xmZAFs9s5K2smeIYCqyB8/fnwfPyKSNN0+e332ejtNdw5293b2dz+9t7v3NN34JEm6+zDd26F3+H+75hf938OHD9Of3NvZ2UnQ+sH40917O/jt3vjTe3v8286Yvt1JT9LOm9H/MZRPxw/279/Db/vj3b2Hux6UL28P5f744GB3B78RLnufMrz3x+X+eGf33j5+Ay7y2/tDoXf3H+7gN+Cyc/9rQ7m/xxjsAcqnXw/KvfHewcGOQNndfXDw9aDsjfce7uzKbw8Iz…
2A4345F9964A8F90FF71775EFFA96FDF	1	mol	JChemExcellg4AAB+LCAAAAAAABADtvQdgHEmWJSYvbcp7f0r1StfgdKEIgGATJNiQQBDswYjN5pLsHWlHIymrKoHKZVZlXWYWQMztnbz33nvvvffee++997o7nU4n99//P1xmZAFs9s5K2smeIYCqyB8/fnwfPyKSNN0+e332ejtNdw5293b2dx/s7uw9TTc+SZLee5ju79I70f89fPgw/cm9nZ2dBK3vjXfv7X6K3w7GB/f3+LedMX27k56k0fc7/2Moe+O9T+8rlHv39+5/KJQHgOLj8uL2UNyIPsWIviYu98YPHz6I4/IeUHbH9x4+/GBcHJT7HzBHO+P79+4plK8/Igdlvwvly9tDcSO6hxE98KC8By4+lJ2vjYvjut6I3gMXB+VDqOt49…
C937353EFADC24E2AC2029133019E0C3	1	mol	JChemExceleggAAB+LCAAAAAAABADtvQdgHEmWJSYvbcp7f0r1StfgdKEIgGATJNiQQBDswYjN5pLsHWlHIymrKoHKZVZlXWYWQMztnbz33nvvvffee++997o7nU4n99//P1xmZAFs9s5K2smeIYCqyB8/fnwfPyKSNN0+e332ejtNdw5293b2dx/s3tt7mm58kiTd20v39umd6P8ePnyY/uTezs5Ogtb3xw/2793Hbw/Gn+59+gC/7Yzp2530dRp9v/O/DpSDLpST20P5dPzpzkOG8nC8G0J5cXsoD8b7D+7HcXkPKAfje/u7cVzeY0QPx3s7Dz4VeIQL//Y1obg5+npQdumNB/f43Qdff0QE5eG9hwrlQ3AxUD6ALt6IPoRf9scHDx58MNftj…
BA16B014C6233B3A10453503BD16C842	1	mol	JChemExcelrAcAAB+LCAAAAAAABADtvQdgHEmWJSYvbcp7f0r1StfgdKEIgGATJNiQQBDswYjN5pLsHWlHIymrKoHKZVZlXWYWQMztnbz33nvvvffee++997o7nU4n99//P1xmZAFs9s5K2smeIYCqyB8/fnwfPyKSNN0+e332ejtNdw5293b2dx/s7u89TTc+SZLu7aR7u/RO9H8PHz5Mf3JvZ2cnQeuD8b2dB3v47f74/v7uffy2M6Zvd9KTNPp+538dKJ9+AJSH490H9xjKgzGN9dOvBWWX3rj38B7e7eNS3giij8vB18fFo8vBB9DlwXh/f/eDcXFQPoC6oOmD+7v6WziiF7eHcn/8YOchQ/kQXByUHl1e3x7K/vhg/x5D4RH5UN5jRPfGD…
C8D9029858294DA10A567803171692EB	1	mol	JChemExcelKAwAAB+LCAAAAAAABADtvQdgHEmWJSYvbcp7f0r1StfgdKEIgGATJNiQQBDswYjN5pLsHWlHIymrKoHKZVZlXWYWQMztnbz33nvvvffee++997o7nU4n99//P1xmZAFs9s5K2smeIYCqyB8/fnwfPyKSNN0+e332ejtNdw5293b2dx/s7u89TTc+SZLe20vv3ad3ov97+PBh+pN7Ozs7CVrvjD/d2TvAb5+OH+7t3JPP6Nud9CTtv9z/H0PZHe9/eqBQ9kMoX94eyt743r39hwKFcNn3oLwHLvfGNDiF0sHlPaDsj3c+fbAjUL4+Lvvjh/fu7QqUDi4vbg/l/vjBw4cK5evP0afjTz+9vye/fX1cHozv39tVKF8fl4PxvYcP+N0Pm…
F16B0C029C7CF752CCF578FB9A5406EC	1	mol	JChemExcelVg0AAB+LCAAAAAAABADtvQdgHEmWJSYvbcp7f0r1StfgdKEIgGATJNiQQBDswYjN5pLsHWlHIymrKoHKZVZlXWYWQMztnbz33nvvvffee++997o7nU4n99//P1xmZAFs9s5K2smeIYCqyB8/fnwfPyKSNN0+e332ejtNdw52P93Z3925d7D3NN34JEl671P8L92J/u/hw4fpT+7t7OwkaH1v/PDhwR5+ezje271/D7/tjOnbnfQkjb7f+Z9C2b23t4vfDsYPvgEoDz4IihnRA4xo/+tB2R8ffLr/wbjcHz+4t6NQvj4un47vP/w0jsuL20N5MN7/1FD36+NyML63dxDH5T2gPBzvPtzfEShfHxcH5dOvD2WX3vh0h6Hcx4g+GMo+o…
A7B21A618136CEEE66A8BCF4C7654D9A	1	mol	JChemExcelJA4AAB+LCAAAAAAABADtvQdgHEmWJSYvbcp7f0r1StfgdKEIgGATJNiQQBDswYjN5pLsHWlHIymrKoHKZVZlXWYWQMztnbz33nvvvffee++997o7nU4n99//P1xmZAFs9s5K2smeIYCqyB8/fnwfPyKSNN0+e332ejtNdw52P93Z392593DvabrxSZL03kF67yG9E/3fw4cP05/c29nZSdB6f7y3/2CXftndGx8c7N3HZztj+nYnPUmj73f+x1Duje8d7CqUe98AlF1A2f96UNyIdjCirwnl/nh3995e+oG43B8/fPCQoXwILp+OD/bvx3F5cXsoD8YPdnc/GJeD8f0HD+6lH0iXh+P9/XsM5QNwoXfv7Tz8UFzo3d0H9z8Yl70xS…
775735DA40A531A7CA35AB6C847D9BA6	1	mol	JChemExcelOA8AAB+LCAAAAAAABADtvQdgHEmWJSYvbcp7f0r1StfgdKEIgGATJNiQQBDswYjN5pLsHWlHIymrKoHKZVZlXWYWQMztnbz33nvvvffee++997o7nU4n99//P1xmZAFs9s5K2smeIYCqyB8/fnwfPyKSNN0+e332ejtNdw52P93Z392593DvabrxSZJ0fzfd36N3ov97+PBh+pN7Ozs7CVrvj3f29z/Fb7vjg/t7u/htZ0zf7qQnafT9zv8Yyr3x7oMDhrI3vvcNQLn3AVDciO59wIj2xw93dx4IlK+Py/3xgwefKpSvj8un40/39w4ESgeXF7eH8mB8f+dAoXx9XA7G9x7sK5SvT5eH4739HYXytXHZ3Rnv7nyqUL42LgTl4YO9h…
B1A68AEED05B2FA191EA3F8FBBBA8E64	1	mol	JChemExcelDg4AAB+LCAAAAAAABADtvQdgHEmWJSYvbcp7f0r1StfgdKEIgGATJNiQQBDswYjN5pLsHWlHIymrKoHKZVZlXWYWQMztnbz33nvvvffee++997o7nU4n99//P1xmZAFs9s5K2smeIYCqyB8/fnwfPyKSNN0+e332ejtNdw52P93Z393Z39t7mm58kiS9d4D/pTvR/z18+DD9yb2dnZ0ErT8df7q3s4vf9saf3r//AL/tjOnbnfQkjb7f+R9DeTDeP/iUodwb796/f/ChUPY/AMrB+N79vT2B8unXhvJwvLd7oFC+Ni679MbB/ofi4kG534Xy4n2gPLy/cw/vfvpBIzJQHnwQFDOiB1+fLt4cfQAuHpQPoIvHdR8yIicBHzIiJ9M9X…
6E61C52FFF604143B096D7AEA513C5D5	1	mol	JChemExcelngwAAB+LCAAAAAAABADtvQdgHEmWJSYvbcp7f0r1StfgdKEIgGATJNiQQBDswYjN5pLsHWlHIymrKoHKZVZlXWYWQMztnbz33nvvvffee++997o7nU4n99//P1xmZAFs9s5K2smeIYCqyB8/fnwfPyKSNN0+e332ejtNdw52P93Z393Z39t7mm58kiS9t4//pTvR/z18+DD9yb2dnZ0ErffHO58+pI/T3Z3xwf39fXy2M6Zvd9KTNPp+538M5d54b+eeQrn34VDShx8AxY4oPfiAEe2PH967z1A+BJf744Od3V389iG4fDr+9NMHe/ith8uL20N5ML5/7x5D+RBcDsb3Hj6M4/IeUB6O9z69/6G4EK/t3tu9J/C+Ni4E5eHDB/zuh…
F3F27BEA67434034CD2182DDDDB3E3C0	1	mol	JChemExcelOA8AAB+LCAAAAAAABADtvQdgHEmWJSYvbcp7f0r1StfgdKEIgGATJNiQQBDswYjN5pLsHWlHIymrKoHKZVZlXWYWQMztnbz33nvvvffee++997o7nU4n99//P1xmZAFs9s5K2smeIYCqyB8/fnwfPyKSNN0+e332ejtNdw52P93Z3925f2/vabrxSZJ0fzfd36N3ov97+PBh+pN7Ozs7CVrvje/t0gf0PBg/eHBvH7/tjOnbnfRFGn2/8z8DhSDit4MulJPbQ7k33j34lKE8HO89uHfv60HZH+/c32MojEsApbwRRIDLLv2yu/MBuDBdFMrXp8vueP/+vsPlA6Dce4jfHn4AlJ3x/YMHDIWpe9+HcnvqOrrsfiN02euO6MvbQ+GZ3…
619E45334CCF170248E91E3BED110AD6	1	mol	JChemExcelgA4AAB+LCAAAAAAABADtvQdgHEmWJSYvbcp7f0r1StfgdKEIgGATJNiQQBDswYjN5pLsHWlHIymrKoHKZVZlXWYWQMztnbz33nvvvffee++997o7nU4n99//P1xmZAFs9s5K2smeIYCqyB8/fnwfPyKSNN0+e332ejtNdw52P93Z393d2d17mm58kiS99zDd36F3ov97+PBh+pN7Ozs7BD3d3RkT1E/x3oPxzr29e/iNPqMnPUmj73f+Byjpw/Hug/sM5dPx/RDKl7eHcjC+t/PQ4bLvQXkPXByUgw8Y0YPx/v69+wKlM6L3gELUePBAoXx9XByUD6HL/fGD3d34HL0HlP3xwf79D8bl3vjhg4cM5UNwcVDuA8rXxMWN6P4HjMhR9…
D30EC0362ACDEF01093D7DFB9B9A85BC	1	mol	JChemExcelJg0AAB+LCAAAAAAABADtvQdgHEmWJSYvbcp7f0r1StfgdKEIgGATJNiQQBDswYjN5pLsHWlHIymrKoHKZVZlXWYWQMztnbz33nvvvffee++997o7nU4n99//P1xmZAFs9s5K2smeIYCqyB8/fnwfPyKSNN0+e332ejtNdw52P93Z393dubf3NN34JEl673567wG9w//bNb/o/x4+fJj+5N7Ozk6C1jvj+5/uHeC33fGnBw8O5DP6dic9STtvRv/HUHbH+/c+3ZPfCLQP5cvbQ9kb7z3cvy9QHuze86G8By4E5cHD+/IbQeHf3h/KvfHuvQcP5be9vU/3vx6U/fHO7i7ThXC59/DTrwvl4FMZEeFyf+9r4nJ//GD/3g5+I1w+vf81c…
5F558655627D66E3ED523A73FA6B679B	1	mol	JChemExcelHBAAAB+LCAAAAAAABADtvQdgHEmWJSYvbcp7f0r1StfgdKEIgGATJNiQQBDswYjN5pLsHWlHIymrKoHKZVZlXWYWQMztnbz33nvvvffee++997o7nU4n99//P1xmZAFs9s5K2smeIYCqyB8/fnwfPyKSNN0+e332ejtNdz7dfbBzf/fB3u7e03TjkyTp/r10/1N6J/q/hw8fpj+5t7Ozk6D1/nh/9/4+/bK7O75/cP8+PtsZ07c76Ukafb/zP4ZybxjKi9tD2Rs/VCh74/37u/jta+CyO364t/NQoNy//+nO14Nyb3xvb28XUOi3T+9/TSi74we7e4zLvfH9e/uA9zWg7IwP9j9lKPvjna8Nhajx4CHe/SAoDpf7HwDF0eX+B9DFj…
E032E32EE755CE6C26B1A8FDFB4F7CA1	1	mol	JChemExcel1BAAAB+LCAAAAAAABADtvQdgHEmWJSYvbcp7f0r1StfgdKEIgGATJNiQQBDswYjN5pLsHWlHIymrKoHKZVZlXWYWQMztnbz33nvvvffee++997o7nU4n99//P1xmZAFs9s5K2smeIYCqyB8/fnwfPyKSNN0+e332ejtNdz7dfbBzf/fB3u7e03TjkyTp/v10/4Deif7v4cOH6U/u7ezsJGh9f/zp3gNqm+7ujD/9dOdTfLYzpm930pM0+n7nfwxlf/yA8BMouyGUF7eHcm988PC+Qvn6uOyNHx7s7QmUvfv3Hn49KPfGDx7uMpTd8af37+9+PSh743u79/Au4fLw4YOdrwdl9xuBsjc+UCi744NP731NKDvfCBQ3or3xg72H+O1rQ…
2E45E91953CF2DBED1600E9186BDDC15	1	mol	JChemExcelOg4AAB+LCAAAAAAABADtvQdgHEmWJSYvbcp7f0r1StfgdKEIgGATJNiQQBDswYjN5pLsHWlHIymrKoHKZVZlXWYWQMztnbz33nvvvffee++997o7nU4n99//P1xmZAFs9s5K2smeIYCqyB8/fnwfPyKSNN0+e332ejtNdz7dfbBzf/fB3t7e03TjkyTpvYN0f4feif7v4cOH6U/u7ezsJGh9MD7Y2X8ov93f39vFbztj+nYnPUmj73f+x1Aeju8/2N3Bbw/GBw8f3vOgvLg1lN2d8f69BwzlYHwvhHJ7XAjK/f3d+3j3IUG59/DrQdkd37u/w1AejB8+3OPfvg6U+7sPH+Ddh+NPd3b5t/eHsjfeUSgH4wf37n89KOmn472dTx8Kl…
6F23AD4BE8345B900198F3CCC57D8163	1	mol	JChemExcelqg8AAB+LCAAAAAAABADtvQdgHEmWJSYvbcp7f0r1StfgdKEIgGATJNiQQBDswYjN5pLsHWlHIymrKoHKZVZlXWYWQMztnbz33nvvvffee++997o7nU4n99//P1xmZAFs9s5K2smeIYCqyB8/fnwfPyKSNN0+e332ejtNdz7dfbBzf/fh3u7e03TjkyTp/l66v0/vRP/38OHD9Cf3dnZ2CHq6uzveube3i/cejh/u3tvHbztj+nYnPUmj73f+x1D2hqG8uD2Ue+P7FsrO/oOvicv+NzIiB+VgvHuw+zWh7H0jI7r/jYzIQfmQEd3/Rkb06TCUZ7eGgnfv7d0DvN3xp/v3vx4uBOW+QqHZ2t29/6FQdsYPHjz8elDoXaXLB+Ji6HJvf…
B06D89ECB3E668703BBC75D287546DCA	1	mol	JChemExcelYhAAAB+LCAAAAAAABADtvQdgHEmWJSYvbcp7f0r1StfgdKEIgGATJNiQQBDswYjN5pLsHWlHIymrKoHKZVZlXWYWQMztnbz33nvvvffee++997o7nU4n99//P1xmZAFs9s5K2smeIYCqyB8/fnwfPyKSNN0+e332ejtNdz7dfbBzf/fh3u7e03TjkyTp/n66/ym9E/3fw4cP05/c29nZIejp7s7405379/Hew/HD+w928dvOmL7dSU/S6Pud/zGU3fH9hzv3BN7uvZ0DD8qL20O5N955cJ8xeDjev3fAWL0/LvfG+7sP9lLG5d6Dg52vC+XB7oOHePdg/OmDvf2vB2VvvCN0oRHtfbp/8PWg7I/3d3bxLo3o/v3dB18XyoOdvU/x7…
0982E7BD7CB0B700E58902A5DF026018	1	mol	JChemExcelTg8AAB+LCAAAAAAABADtvQdgHEmWJSYvbcp7f0r1StfgdKEIgGATJNiQQBDswYjN5pLsHWlHIymrKoHKZVZlXWYWQMztnbz33nvvvffee++997o7nU4n99//P1xmZAFs9s5K2smeIYCqyB8/fnwfPyKSNN0+e332ejtNdw7u7ezc393f2dl7mm58kiTd303379E70f89fPgw/cm9nZ2dBK0PxgcP7t+T3+7do6/o2RnTtzvpSRp9v/M/hvJw/On+7r5AeXiw96kH5cWtoezujO/vPFAo+wd7Dzwot8dld3e89+Defbz7cLy7d5/hvT+UvfHuvYeKy6dfG8q98c79ezt49+F4597e3teDsjfe299nKA/Gn97beehBeX17KPfGD/b2d…
3387BE7782D770EA3EBB8E83AEC3D07B	1	mol	JChemExcelWgsAAB+LCAAAAAAABADtvQdgHEmWJSYvbcp7f0r1StfgdKEIgGATJNiQQBDswYjN5pLsHWlHIymrKoHKZVZlXWYWQMztnbz33nvvvffee++997o7nU4n99//P1xmZAFs9s5K2smeIYCqyB8/fnwfPyKSNN0+e332ejtNdw52P93Z393debj3NN34JEl6bye9t0fvRP/38OHD9Cf3dnZ2ErS+N9452N/Hb/fHDx4+2MNvO2P6dic9SaPvd/5noezcw2+ffhCUh/d3P8Vv98d7Dx8yPIXy4vZQ9sZ7e7v8bg/Ke+CyPz7Y3X+A3z4dH+zcv+9BeT9cdh/s4rcHhMsu//b1cDl4iN/uEy67X3NEoO59HtH++N7OPZ7z94eyO753/4Dn9…
75B563DA56BF7C89FC018AEEAC1AF574	1	mol	JChemExcel4gsAAB+LCAAAAAAABADtvQdgHEmWJSYvbcp7f0r1StfgdKEIgGATJNiQQBDswYjN5pLsHWlHIymrKoHKZVZlXWYWQMztnbz33nvvvffee++997o7nU4n99//P1xmZAFs9s5K2smeIYCqyB8/fnwfPyKSNN0+e332ejtNd3f2Pt25v7t/79O9p+nGJ0nSe7vpvftpuhP938OHD9Of3NvZ2UnQem9Mv93Db/vjB5/uP8RvO/hsJz1Jo+93/sdQdsf39nf2BMrO7r2DrwdlZ3zv0/1PBcrezsEDH0p5IwiHy6f3DxjKvfHOg/1dH0oafS0GZW/86d7DA/nt4MEBj+3rQHm4f5+h7NJvO/zb+0O5Nz54eMBzRGPb39n/elD2iLoGl929B…
8ABA8EF038BC6B6674D66E2BDD1D6EC5	1	mol	JChemExcelrA4AAB+LCAAAAAAABADtvQdgHEmWJSYvbcp7f0r1StfgdKEIgGATJNiQQBDswYjN5pLsHWlHIymrKoHKZVZlXWYWQMztnbz33nvvvffee++997o7nU4n99//P1xmZAFs9s5K2smeIYCqyB8/fnwfPyKSNN0+e332ejtNd3d3d3bu7366v7P3NN34JEl672G6v5emO9H/PXz4MP3JvZ2dnQSt98b7+/cO8NvBeH/nwT38tjOmb3fSkzT6fud/HSgPu1Be3B7K/fHDnQcP8duH4OKg9HB5Dyifjh88uKdQHn5tKA/Gn957+MG43B/v7O8eCLyvj4uD8ukHQNkf7z64/1CgfP0R3Rvf23l4IFC+Pi4OyofQxY3oQ7iO5nf34X357T5Jq…
9B1C4AD96096F1CE5CB4F4DA07C78EFD	1	mol	JChemExcelUA4AAB+LCAAAAAAABADtvQdgHEmWJSYvbcp7f0r1StfgdKEIgGATJNiQQBDswYjN5pLsHWlHIymrKoHKZVZlXWYWQMztnbz33nvvvffee++997o7nU4n99//P1xmZAFs9s5K2smeIYCqyB8/fnwfPyKSNN0+e332ejtNd3d3d3bu7+3s7+49TTc+SZLeO0j3d9N0J/q/hw8fpj+5t7Ozk6D1/fHB/f0H+O1gvPPg0z38tjOmb3fSkzT6fud/CuWehfJwf8+H8uLWUHZ3AGVXfvv0wf6OB+U9cHmIEe3qbzsH/Nv7QzkAlHsfDuWeQPmgEVlcdnfH9/d3viYUS5cPgmJH1J/p94JiqPshXOdweTDe293Z/3pQHgDK/Q+F8ilGxFA+Z…
C6FEBE7589DC2F9F1451774B042F57AD	1	mol	JChemExcelrA4AAB+LCAAAAAAABADtvQdgHEmWJSYvbcp7f0r1StfgdKEIgGATJNiQQBDswYjN5pLsHWlHIymrKoHKZVZlXWYWQMztnbz33nvvvffee++997o7nU4n99//P1xmZAFs9s5K2smeIYCqyB8/fnwfPyKSNN0+e332ejtNd3d3d3bu7+3s7+49TTc+SZLee5ju76XpTvR/Dx8+TH9yb2dnJ0Hr++OHOwf38dvB+P7e7h5+2xnTtzvpSRp9v/M/hbKvUB6O7x08uOdBeXFrKLs7BOXBAX7bHe/uPtzxoLwHLg9pRA8eCry9+/d2vx6UA9AF734glH2F8iEjcrjsjh8e3P+aUBxdPgSKHVF/pt8Lio7og7jO4fJg/On9+/tfD8oDQLknv…
B4C3C192B442EE98412B6038839E85C8	1	mol	JChemExcelrA4AAB+LCAAAAAAABADtvQdgHEmWJSYvbcp7f0r1StfgdKEIgGATJNiQQBDswYjN5pLsHWlHIymrKoHKZVZlXWYWQMztnbz33nvvvffee++997o7nU4n99//P1xmZAFs9s5K2smeIYCqyB8/fnwfPyKSNN0+e332ejtNd3d3d3bu7+3s7+49TTc+SZLee5ju76XpTvR/Dx8+TH9yb2dnJ0HrT8c7Bw/u47eH45293V38tjOmb3fSk7T/cv9/DOX+eG9vd1+g3A+hvLg1lN174717ewcC5d7uwQMPyu1xISgP7u09xG87492DfYb3daDsfHoPGBCUh3sHOx6U9xjRvsElPRjv399jOr8/LkTde/d28O6H0MXi8kF02Rvv3t/ZFSg00…
E7739455204165E4B814B62234540D72	1	mol	JChemExcelrA4AAB+LCAAAAAAABADtvQdgHEmWJSYvbcp7f0r1StfgdKEIgGATJNiQQBDswYjN5pLsHWlHIymrKoHKZVZlXWYWQMztnbz33nvvvffee++997o7nU4n99//P1xmZAFs9s5K2smeIYCqyB8/fnwfPyKSNN0+e332ejtNd3d3d3bu7+3s7+49TTc+SZLee5ju76XpTvR/Dx8+TH9yb2dnJ0HrT8c7Bw/up+hgvLvz6QN8tjOmb3fSkzT6fud/DOX+eG9vd1+gfLrz6YEH5cWtoezeG+/d2+N3D8b7O/s7HpTb40JQHtzbe4h3H473Huzc+7pQdj69B2rs0ru793wo7zGifYvLg/H9ewc7HpT3wIWoe+8ev/shdHG4fAhd9sa793d2B…
165D1CA15004ADC612A9F5D783CE34EF	1	mol	JChemExcelUA4AAB+LCAAAAAAABADtvQdgHEmWJSYvbcp7f0r1StfgdKEIgGATJNiQQBDswYjN5pLsHWlHIymrKoHKZVZlXWYWQMztnbz33nvvvffee++997o7nU4n99//P1xmZAFs9s5K2smeIYCqyB8/fnwfPyKSNN0+e332ejtNd3d3d3bu7+3s7+49TTc+SZLeO0j3d9N0J/q/hw8fpj+5t7Ozk6D1/fGnDx4e4LeD8YMHew/w286Yvt1JT9Lo+53/KZS9B/d28NvD8acHn+55UF7cGsru3nh359NdgbL7cJfhvTcuu7vjvf0dxuBg/OkHQNm9d/9TvPuAoHx6/+tB2Rnf2/uUafpwvPPwwYEH5fXtoeyN93Z3AIXg7R7c93F5D+reo3cPg…
C712447CA7FFB694A509C6795EE69DD7	1	mol	JChemExcelwA8AAB+LCAAAAAAABADtvQdgHEmWJSYvbcp7f0r1StfgdKEIgGATJNiQQBDswYjN5pLsHWlHIymrKoHKZVZlXWYWQMztnbz33nvvvffee++997o7nU4n99//P1xmZAFs9s5K2smeIYCqyB8/fnwfPyKSNN0+e332ejtNd3d3d3bu7+3s7+49TTc+SZLu76X799N0J/q/hw8fpj+5t7Ozk6D1p+Pdewf36JfdnfHup/c+xWc7Y/p2Jz1Jo+93/sdQ7o/3HuwplE8/vffAg/Li1lB2d8f37t3fwW97wOXAg3J7XAiD/U8P8C7B6+Byeyjpw/GnO3t490Nw8aDcA5SHXwuKN6J7GNHXhOKo+wG4pAfjB/c+BZd8EHUdlB6/vAeUB+ODB…
16546CB2941FA7F2E00937D2970A54E7	1	mol	JChemExcelrA4AAB+LCAAAAAAABADtvQdgHEmWJSYvbcp7f0r1StfgdKEIgGATJNiQQBDswYjN5pLsHWlHIymrKoHKZVZlXWYWQMztnbz33nvvvffee++997o7nU4n99//P1xmZAFs9s5K2smeIYCqyB8/fnwfPyKSNN0+e332ejtNd3d3d3bu7+3s7+49TTc+SZLee5ju76XpTvR/Dx8+TH9yb2dnJ0Hr++OD+/sP8NvBeHfn0z38tjOmb3fSkzT6fud/CuWehfLwwZ4P5cWtoezujQ8e7t3HbztjjNSDcntcPCi7BIVI8bWg7I4f7u9+Kr/d393zobzHiPbHn+7t76cfOCKGci/9wBHdGz+4f8C47I4ffG0ouzTT/C6N6MHO/s7Xg2JxSR8Cy…
C40E4DC10C5361C32CC77C50F55ED973	1	mol	JChemExcel6gkAAB+LCAAAAAAABADtvQdgHEmWJSYvbcp7f0r1StfgdKEIgGATJNiQQBDswYjN5pLsHWlHIymrKoHKZVZlXWYWQMztnbz33nvvvffee++997o7nU4n99//P1xmZAFs9s5K2smeIYCqyB8/fnwfPyKSNN0+e332ejtNd/Z293c+3T24v7/3NN34JEm692m6d0DvRP/38OHD9Cf3dnZ2ErS+N/50b/chfvt0/ODhw0/x286Yvt1JT9Lo+53/daDc/wAoe+MH9x/u47cH472vDWV/vH+wz1DufyCUnT357etDwYjuM5SDD4CyOz54uPdAoDx4eP/+14Nyf3xPcenN9IuvA+VDZtrN0YfMNOGy/+lD/HaPcNm99/WgOOp+iATsjndUA…
E9C3A86A0E217BB8565CAAC428D9C31A	1	mol	JChemExceljgkAAB+LCAAAAAAABADtvQdgHEmWJSYvbcp7f0r1StfgdKEIgGATJNiQQBDswYjN5pLsHWlHIymrKoHKZVZlXWYWQMztnbz33nvvvffee++997o7nU4n99//P1xmZAFs9s5K2smeIYCqyB8/fnwfPyKSNN0+e332ejtNd/Z293c+3T24v7/3NN34JEm6dz/de0DvRP/38OHD9Cf3dnZ2ErS+N/703s4efvt0/OBg/z5+2xnTtzvpSRp9v/O/DpT7HwBlf7x/sL8vUPa+ASj7HwBlb/zg/kOG8mC89+BTHtv7Q7k/vqdQetR98XWgfDPUffABdCFc9j99iN/ujR98bbrsjg8eCpSDLpT3oIubo4MPGBHoIry792FQHuw+xG+7XSivb…
BA3725C354C8AFEC160E339CCE0B72B9	1	mol	JChemExcelhAwAAB+LCAAAAAAABADtvQdgHEmWJSYvbcp7f0r1StfgdKEIgGATJNiQQBDswYjN5pLsHWlHIymrKoHKZVZlXWYWQMztnbz33nvvvffee++997o7nU4n99//P1xmZAFs9s5K2smeIYCqyB8/fnwfPyKSNN0+e332ejtNd+7vfbrz6e6D/Z29p+nGJ0nSe/fSe5/SO9H/PXz4MP3JvZ2dnQSt74/3Pr23g9/2xgd79x/it50xfbuTnqTR9zv/YyiffsNQdsc7D/cffF0oDyyUh5/u3POgvLg9lH0L5d7404e7n3pQ3gMXB6WHy3tAcXP0zdDlQ0Z0j6Dcvye/daC8B3UfjB/c/3Rf4T28v+tBef1eUD7dOcBvH0JdR5ed8d69e/c9K…
7658659DD48382976E65FDFDA901D4F4	1	mol	JChemExcelRgoAAB+LCAAAAAAABADtvQdgHEmWJSYvbcp7f0r1StfgdKEIgGATJNiQQBDswYjN5pLsHWlHIymrKoHKZVZlXWYWQMztnbz33nvvvffee++997o7nU4n99//P1xmZAFs9s5K2smeIYCqyB8/fnwfPyKSNN0+e332ejtNdw527u18uvtg/97e03TjkyTp3oN07yG9E/3fw4cP05/c29nZSdD6/niXIOO33fGDTz/dxW87Y/p2Jz1Jo+93/sdQPgWUPYVysHv/60K5v3tvX94lcHvyG0N58T5QHny6/wC/7Y0/3f26UPbHBw/2GMrO+MHDBztfD8r98YOde0zdnfHuwwe7HpQvbw/lAdGU3kgxovt79/m396fu/vj+g/tMDYJysKt0f…
6C1680F1301A92F6F2494D208CBB9033	1	mol	JChemExcelmA0AAB+LCAAAAAAABADtvQdgHEmWJSYvbcp7f0r1StfgdKEIgGATJNiQQBDswYjN5pLsHWlHIymrKoHKZVZlXWYWQMztnbz33nvvvffee++997o7nU4n99//P1xmZAFs9s5K2smeIYCqyB8/fnwfPyKSNN0+e332ejtNdw52d3c+3b23f3/vabrxSZL03qfpvYf0TvR/Dx8+TH9yb2dnh6Cnu3vj/Ye7O3jvYPzg/v4uftsZ07c76Ys0+n7nfwzl3nj/4P59gfLp/sNPPSgnt4eyO374cHcH7z4cf7q34+NyeyjpfUDZ+1Aon4IugLK7Q2P79GtCefANQfkmRmRx6c/0e0CxdPkgKAcYEb/7ISN6CFzw7odQF+8+3N35cCjfAO86X…
249AF18AD1EBBB0CB6F44CF6D5468CE4	1	mol	JChemExcelMhAAAB+LCAAAAAAABADtvQdgHEmWJSYvbcp7f0r1StfgdKEIgGATJNiQQBDswYjN5pLsHWlHIymrKoHKZVZlXWYWQMztnbz33nvvvffee++997o7nU4n99//P1xmZAFs9s5K2smeIYCqyB8/fnwfPyKSNN0+e332ejtNdw52d3c+3d3fv7/3NN34JEm6fy/df0DvRP/38OHD9Cf3dnZ2ErS+P753//59/PZwvLP7YB+/7Yzp2530RRp9v/M/hrI/DOXk9lDujw8UysF49/7u3teCsrtjcKHfHuw//Jq4PLS40G8H9+59PSgH3xCUb2JEFpfd3fGnu/e/Ji6WLh8ExY7og/jFUfcD+MXD5cF47+DrjujBNwLl029kRA6XD6Du7t744…
F202F6EE4BC7B0A3E374BC4373B3C533	1	mol	JChemExcelMhAAAB+LCAAAAAAABADtvQdgHEmWJSYvbcp7f0r1StfgdKEIgGATJNiQQBDswYjN5pLsHWlHIymrKoHKZVZlXWYWQMztnbz33nvvvffee++997o7nU4n99//P1xmZAFs9s5K2smeIYCqyB8/fnwfPyKSNN0+e332ejtNdw52d3c+3d3fv7/3NN34JEm6fy/df0DvRP/38OHD9Cf3dnZ2ErR+ML7/6f59/PZw/ODegwP8tjOmb3fSF2n0/c7/GMqn44cPPn2A3w7GD/cOfCgnt4dyML5//+Eufns4/vTevXtfC8ru/nj3wd6n+G13fPDga+Kye3+8c/ApMCAo+w/2GKv3pgtBeXD//j5+2xvv7d7/miO6P95TKPcIq1389jWg7I/3H…
F53E2DC51B82C5310922DA896FA2F928	1	mol	JChemExceljhAAAB+LCAAAAAAABADtvQdgHEmWJSYvbcp7f0r1StfgdKEIgGATJNiQQBDswYjN5pLsHWlHIymrKoHKZVZlXWYWQMztnbz33nvvvffee++997o7nU4n99//P1xmZAFs9s5K2smeIYCqyB8/fnwfPyKSNN0+e332ejtNdw52d3c+3d3fv7/3NN34JEm6v5/uH9A70f89fPgw/cm9nZ0dgp7u7o53dh7u4Lf98b2DB58Cwg59trOTvkij73f+p1AOHtzfFSgHIZST20PZGe/u39v5QCjp/vjh/gPGZRdQHnwolL0PwOX++GD3HkO516Xue0D5dPzpg4c7gPIhuDgoH0IXN6JdjOhrQnkwvr9/fwdQPoQuDkqPd98DysF4f3d3V6B8f…
68EA191D5DA979E040020EA07B855F55	1	mol	JChemExceljhAAAB+LCAAAAAAABADtvQdgHEmWJSYvbcp7f0r1StfgdKEIgGATJNiQQBDswYjN5pLsHWlHIymrKoHKZVZlXWYWQMztnbz33nvvvffee++997o7nU4n99//P1xmZAFs9s5K2smeIYCqyB8/fnwfPyKSNN0+e332ejtNdw52d3c+3d3fv7/3NN34JEm6v5/uH9A70f89fPgw/cm9nZ2dBK0fjHc+3dnHbwfjh3sP+LedMX27k75Io+93/sdQPh3vPtxXKPshlJPbQ3lAGHx6/wOh7O6O7z3cAZTdHUC596FQdj8Ayt547/6nGAdBefi1odwb7+7tKZSvj8v++OHO7kOBcn+Px/b+M024PDw4ULp8/RHtj3ce3tvBb3sEZffAg/Ieu…
FA11A56D4AB75882D7C406D0ED9EBF1D	1	mol	JChemExcelMhAAAB+LCAAAAAAABADtvQdgHEmWJSYvbcp7f0r1StfgdKEIgGATJNiQQBDswYjN5pLsHWlHIymrKoHKZVZlXWYWQMztnbz33nvvvffee++997o7nU4n99//P1xmZAFs9s5K2smeIYCqyB8/fnwfPyKSNN0+e332ejtNdw52d3c+3d3fv7/3NN34JEm6fy/df0DvRP/38OHD9Cf3dnZ2ErT+dPxg/+AAvx2M9+7Ti/TsjOnbnfRFGn2/8z+Gcn98cO8+v/tgfLD/4L4H5eT2UB6M798/2JHfPv30068HZXdv/HB3/wC/7Y739vf8Eb0XlH2FsjO+9+DTva8L5WBv91O8+3C8/+ke//b+UHbH+3s7GAfhsvdg94EH5fXtoeyN7xMTy…
89EC4D96A1B1E3D499260321F6BE8AEB	1	mol	JChemExceljhAAAB+LCAAAAAAABADtvQdgHEmWJSYvbcp7f0r1StfgdKEIgGATJNiQQBDswYjN5pLsHWlHIymrKoHKZVZlXWYWQMztnbz33nvvvffee++997o7nU4n99//P1xmZAFs9s5K2smeIYCqyB8/fnwfPyKSNN0+e332ejtNdw52d3c+3d3fv7/3NN34JEm6v5/uH9A70f89fPgw/cm9nZ2dBK0fjHc+3dmnX3Z3xvf29x7gs50xfbuTvkij73f+x1A+He8+3AeU9OH4YH/vwINycnsoD8YP9z69/4FQdu+Pdx7s7qY8ot19HtvXgnJfoezSu59+TSj744c7ezsC5cH+Qx7be1N391ODC9Fl78H+18TlwTdCF4vLB9Hl3vjhwQGoQVA6X…
9A914314452123D4AB5005C5D931B2F0	1	mol	JChemExcelohEAAB+LCAAAAAAABADtvQdgHEmWJSYvbcp7f0r1StfgdKEIgGATJNiQQBDswYjN5pLsHWlHIymrKoHKZVZlXWYWQMztnbz33nvvvffee++997o7nU4n99//P1xmZAFs9s5K2smeIYCqyB8/fnwfPyKSNN0+e332ejtNdw52d3c+3d3fv7/3NN34JEm6/yC9v0vvRP/38OHD9Cf3dnZ2CHq6uzN+uHfvPn7bH+/uHOwBws6Yvt1JX6TR9zv/Yyi74wcHDxnKvfGnIZST20NxuNzv4nJ7KOneeI+QSRmXvQe7+O1rQLn3DUF5uP+AoeyPd3b3fSi3p266Pz74dPdDqUtQHtx/sAMoe+NPd+898KC8By73xw/2HuynPKKvP0f3xg8eH…
31C497E1CCA599A94A1CCC8411FB2F15	1	mol	JChemExcelzAsAAB+LCAAAAAAABADtvQdgHEmWJSYvbcp7f0r1StfgdKEIgGATJNiQQBDswYjN5pLsHWlHIymrKoHKZVZlXWYWQMztnbz33nvvvffee++997o7nU4n99//P1xmZAFs9s5K2smeIYCqyB8/fnwfPyKSNN0+e332ejtNdx7u7e58uvvp/s7e03TjkyTpvd303j69E/3fw4cP05/c29nZSdD63vjTg70d/HYwPvh0bw+/7Yzp2530RRp9v/M/hrI3JiC7+O3h+N6nD+95UF7fHsru+OH9ewrl4ODT+x6Uk9tDoRE92H2I3x7QiECHrwNlf3z/3r0DgXLv3u7O14OyOz548ADv7u6MDx7u+Li8B13uEQZ7uwJl796nPnW/vD2UvfG9n…
DD345801EB1136D808F7D4B859409B99	1	mol	JChemExcelEgwAAB+LCAAAAAAABADtvQdgHEmWJSYvbcp7f0r1StfgdKEIgGATJNiQQBDswYjN5pLsHWlHIymrKoHKZVZlXWYWQMztnbz33nvvvffee++997o7nU4n99//P1xmZAFs9s5K2smeIYCqyB8/fnwfPyKSNN0+e332ejtNdx7uPdj5dPf+7qd7T9ONT5Kk9/bSe/v0TvR/Dx8+TH9yb2dnJ0HrvfHu3t4efvt0vHf//i5+2xnTtzvpl2n0/c7/FMrDg4OH+O3++MH9TxmeQjl5HygGlwfjvU/3Dr4elF16d+dTgfKA6PX1oLgR7ROUg68J5d744P7OfYGyd//hgw+Fcg902fWgvLg9FBrHrlB3b/zg03tfc47uj+8/uHeA33q4vAeUT…
614259C0E2080D8631C2BAD625022255	1	mol	JChemExcelRgoAAB+LCAAAAAAABADtvQdgHEmWJSYvbcp7f0r1StfgdKEIgGATJNiQQBDswYjN5pLsHWlHIymrKoHKZVZlXWYWQMztnbz33nvvvffee++997o7nU4n99//P1xmZAFs9s5K2smeIYCqyB8/fnwfPyKSNN0+e332ejtNd3d27u98urt7f3/vabrxSZJ070G69zBNd/h/u+YX/d/Dhw/Tn9zb2dlJ0Hp3vPPpwT5+uz/e29u9h992xvTtTnqSdt6M/k+hPNy/9xC/7Y8f3DvY86C8uD2UvfHBzr7F5VP+7f1x2Rs/OHjI4/h0vHdv7+DrQXF0ISh7RFAH5WuN6B7hcs+H8l64GOreI+ru8m9fC8rewQF++5Sg7HxNKDSi3Yf35Teir…
213269A817B753A9D74CD41856B4397C	1	mol	JChemExcelXAoAAB+LCAAAAAAABADtvQdgHEmWJSYvbcp7f0r1StfgdKEIgGATJNiQQBDswYjN5pLsHWlHIymrKoHKZVZlXWYWQMztnbz33nvvvffee++997o7nU4n99//P1xmZAFs9s5K2smeIYCqyB8/fnwfPyKSNN0+e332ejtNd3f2dnc+3dnZebD3NN34JEm69yC9t5Om8f89fPgw/ck9gpSg9e54f+/Bp/jt3njv0wc7+G1nTN/upCdp9P3O/xjK3njv4f49gfLg0/sPPSgv3gfKzsEe47I/frB/b9+D8l64PNh/cIDf7o/3D/Z3PCivbw9lZ/zpwacP8du98cP9vT0PynuMaJdGdH8Hv+2PD/Yffm0o9/Z2D/Ab0fnBw69Nl/39+/zup…
60BECBA5C74C332BA9E6E54B0C0A95AC	1	mol	JChemExcelPgwAAB+LCAAAAAAABADtvQdgHEmWJSYvbcp7f0r1StfgdKEIgGATJNiQQBDswYjN5pLsHWlHIymrKoHKZVZlXWYWQMztnbz33nvvvffee++997o7nU4n99//P1xmZAFs9s5K2smeIYCqyB8/fnwfPyKSNN0+e332ejtNd3f2Hux8urOzt7P3NN34JEl6by+992ma7kT/9/Dhw/Qn93Z2dhK0/nS8v7P/AL/tjD+9v3tPfqNvd9KTtP9y/38M5cGYsNN3d+/v3P96UA7Gu/fu78i7Xx+Xh3hDMejg8uL2UO6P79+7x+/ujXc/vbfrQXkPXADlIVP33nj3wf7O14OyP/700wefCpRPD3Z9XN5jRPfGDx7uWFwOvuYcAcruHn5jujBW7…
4188AFB962C93D99596F1F3D1EA4C001	1	mol	JChemExcelhAwAAB+LCAAAAAAABADtvQdgHEmWJSYvbcp7f0r1StfgdKEIgGATJNiQQBDswYjN5pLsHWlHIymrKoHKZVZlXWYWQMztnbz33nvvvffee++997o7nU4n99//P1xmZAFs9s5K2smeIYCqyB8/fnwfPyKSNN0+e332ejtNd3f3dnc+3b2/t7/3NN34JEl6715679M03Yn+7+HDh+lP7u3s7CRovT9+8OD+Pn7bG+8+2P0Uv+2M6dud9CSNvt/5H0O5N36483AXv+2OP32wx7+9P5S98cP9vT2B8vDeg68N5eDgQEf08N6nD78ulJ2dvQf47d743sOvSxcax33BYJ+g3LvvQXn9PlB2P33AGNDY9h/e86C8By47471P7/O7NKKdgC4vb…
6C123CE0E9807FBBD6F648EFC2143BE8	1	mol	JChemExcelPgwAAB+LCAAAAAAABADtvQdgHEmWJSYvbcp7f0r1StfgdKEIgGATJNiQQBDswYjN5pLsHWlHIymrKoHKZVZlXWYWQMztnbz33nvvvffee++997o7nU4n99//P1xmZAFs9s5K2smeIYCqyB8/fnwfPyKSNN0+e332ejtNd/d2Hux8uru/s7/3NN34JEl6by+992ma7kT/9/Dhw/Qn93Z2dgh6ursz3rn/6Q7e2x9/+umn+/iNPqMnPUmj73f+Byjpw/HuwYN7+O3+ePfT3QMPyovbQzkY39vd28NvhMv+Q4b3/rgQlL0HB/jtHkF5sPP1oNCIHj74VKDsfrrzNaF8Ov50d/e+vPvp/Z1P5bf3hfJgvP9A5mhnvHt/5+vT5d5DxeDr4…
E9ED2CF060C21C1826DD12E93E8BC58B	1	mol	JChemExcelKAwAAB+LCAAAAAAABADtvQdgHEmWJSYvbcp7f0r1StfgdKEIgGATJNiQQBDswYjN5pLsHWlHIymrKoHKZVZlXWYWQMztnbz33nvvvffee++997o7nU4n99//P1xmZAFs9s5K2smeIYCqyB8/fnwfPyKSNN0+e332ejtNd3Z39nce7B7c39l7mm58kiS9t5feu0/vRP/38OHD9Cf3dnZ2ErR+ML53794D/HZv/ODe/T38tjOmb3fSkzT6fud/HSh7HwDlYLx3cHBPoOzvPdj1oLy4PZT74wcPBcq98d7XxuXT8b2Dh/xuD5fXt4dyMD54IFB6uLzHiBwu++OdfRnb+4/IUfdDoOx/I9TdH+8plP3x7s7BQw/Ke9DlYPzpzu4+ftsd7…
BD64EF88ADFDCEF56A3FC209494858EC	1	mol	JChemExcelFAsAAB+LCAAAAAAABADtvQdgHEmWJSYvbcp7f0r1StfgdKEIgGATJNiQQBDswYjN5pLsHWlHIymrKoHKZVZlXWYWQMztnbz33nvvvffee++997o7nU4n99//P1xmZAFs9s5K2smeIYCqyB8/fnwfPyKSNN0+e332ejtNd/Z2dnce7D7Y3dt7mm58kiTde5je26N3ov97+PBh+pN7Ozs7CVrfG+8doC1+23mwt4Pfdsb07U76Io2+3/mfQrn34P4uftsf73z64MCDcnJ7KHvjezt7D+S3g/sP7n8olN3xzsP7Bx6U17eHsjt+8PDBnvz28GD/ngflvXDZpxnDb/vj/Ye7n3pQ3gOX/fHep/c+ld/uP7jn4/Iec+RGdG/8YO++j8t7j…
52809C25DAB0C4030310CACAA4367241	1	mol	JChemExcelpAkAAB+LCAAAAAAABADtvQdgHEmWJSYvbcp7f0r1StfgdKEIgGATJNiQQBDswYjN5pLsHWlHIymrKoHKZVZlXWYWQMztnbz33nvvvffee++997o7nU4n99//P1xmZAFs9s5K2smeIYCqyB8/fnwfPyKSNN0+e332ejtNd/Z2dnce7D7Y3dt7mm58kiTdu5/uHdA70f89fPgw/cm9nZ2dBK33xg/2Du7jt3vjB/f2P8VvO2P6dic9SaPvd/7XgbLfhfLi9lB2xwcH+w/w273x3tfG5d74/sGDA/x2f7y3e49/e38ou+Odvfv38NuHjchA+RDquhH16PIeuOyP9/cf7MlvXx8XN0d74737Owzv/aE4XL4ZunxKdHnIv70/Xdwc7Y4ff…
7C776682E88B19BE76E72953CCADFECB	1	mol	JChemExcelpAkAAB+LCAAAAAAABADtvQdgHEmWJSYvbcp7f0r1StfgdKEIgGATJNiQQBDswYjN5pLsHWlHIymrKoHKZVZlXWYWQMztnbz33nvvvffee++997o7nU4n99//P1xmZAFs9s5K2smeIYCqyB8/fnwfPyKSNN0+e332ejtNd/Z2dnce7D7Yvbf3NN34JEm6dz/dO6B3ov97+PBh+pN7Ozs7CVrfG99/cPBAfnuwt/MQv+2M6dud9CSNvt/5XwfKfhfKi9tD2R/v7x3s47f7470djODr4LI7PjjYvy/wvj4ue+MH9x4yLvfGe3v3GN6H4ALqfrr39aA4uvRweY8REU0P7t0TeF9/ph2UD+EXGtHuwS5++3S8t3vA8N5/RG6O9sZ7+/s+l…
1320FF54C77C37D6BAFA60CFB05BCBFE	1	mol	JChemExceluAoAAB+LCAAAAAAABADtvQdgHEmWJSYvbcp7f0r1StfgdKEIgGATJNiQQBDswYjN5pLsHWlHIymrKoHKZVZlXWYWQMztnbz33nvvvffee++997o7nU4n99//P1xmZAFs9s5K2smeIYCqyB8/fnwfPyKSNN0+e332ejtNd/b29nYe7D68v7/3NN34JEm6d5De26V3ov97+PBh+pN7Ozs7CVrfGx/c27snv+3v4S1qMqZvd9KTNPp+538Wyu4Oftv7ACj74we7ew/x2+744c79T78+lPsP8Nu98cN7n/LY3h/K/fH9g4eGLvc+ZXhfC8rD+zv4jeiyc/Dw60H5dLz/6cF9/Aa6PODfFMqL20N5ML53X2iKOdr7mtQFlH2l7v7ezsHXg…
A13A8C369F4207D47B90DFA0A6600277	1	mol	JChemExcelKAwAAB+LCAAAAAAABADtvQdgHEmWJSYvbcp7f0r1StfgdKEIgGATJNiQQBDswYjN5pLsHWlHIymrKoHKZVZlXWYWQMztnbz33nvvvffee++997o7nU4n99//P1xmZAFs9s5K2smeIYCqyB8/fnwfPyKSNN0+e332ejtNd+7tfLrzYPfB3u7e03TjkyTpvb303n16J/q/hw8fpj+5t7Ozk6D1/nj30919/HYw3t3b38FvO2P6dic9SaPvd/6nUPYf7OzhtwdjwvHg60G5N3744NNd/Pbp+N7u3j0PyovbQ7k/3r9/wCPq4fJeUB58+oBH1KPLe0BxdCGsPt3xobwHXfbHDz/dZ2ocjD99+KlPl/eAcm+8t7f3QKDs3/u6c4RxfPqp+…
F8EB0F97F996FB7B3A08A616F9F9E843	1	mol	JChemExcelKAwAAB+LCAAAAAAABADtvQdgHEmWJSYvbcp7f0r1StfgdKEIgGATJNiQQBDswYjN5pLsHWlHIymrKoHKZVZlXWYWQMztnbz33nvvvffee++997o7nU4n99//P1xmZAFs9s5K2smeIYCqyB8/fnwfPyKSNN0+e332ejtNdw52P93Z393be7j3NN34JEl6by+9d5/eif7v4cOH6U/u7ezsJGh9f/zg3u6+/HZ/Z49/2xnTtzvpSRp9v/M/hvLp+P7D/Xv4bX/88OGDna8H5cF4/9O9Pfx2f7x/sPvw60G5N354/yG/e2+8//DTna8HBbg84BF9Srjsffr1oIC6n/K7BOXhwc7Xg7I/PiAUBN7OzoPdD4VCFHr4Kf+mUF7cHsqn4093H…
C3000E809274B6A9B4BCDB21295DCAB2	1	mol	JChemExcel3g0AAB+LCAAAAAAABADtvQdgHEmWJSYvbcp7f0r1StfgdKEIgGATJNiQQBDswYjN5pLsHWlHIymrKoHKZVZlXWYWQMztnbz33nvvvffee++997o7nU4n99//P1xmZAFs9s5K2smeIYCqyB8/fnwfPyKSNN0+e332ejtNd/Z3H+482D3Yv7/3NN34JEl670F67yG9E/3fw4cP05/c29nZSdD6/vjB7v59/PZg/GDvgH/bGdO3O+mLNPp+538M5dPxzt49fvdg/OmDh596UE5uD2V//ODTe4oLDfdrQnkAXPbx24fg8mB8797ePfmtQ5f3gPLp+L7S5cF4d3/n4deD8mD86e7uLn57ON4/+Lq4HIwfHHyKd3d3x7s7n+55UL68PZSH4…
29FD8323AF9E34F2FE0A28E4C6E06A1F	1	mol	JChemExcelKAwAAB+LCAAAAAAABADtvQdgHEmWJSYvbcp7f0r1StfgdKEIgGATJNiQQBDswYjN5pLsHWlHIymrKoHKZVZlXWYWQMztnbz33nvvvffee++997o7nU4n99//P1xmZAFs9s5K2smeIYCqyB8/fnwfPyKSNN0+e332ejtNd+7v7O882L1379O9p+nGJ0nSe3vpvfv0TvR/Dx8+TH9yb2dnJ0Hrh+OD+zsP8Nve+GDv0wP8tjOmb3fSF2n0/c7/FMru3kOGcm98f1d+Uygn7wPl/qcHB/htf7y/++Dh14NyMN7d/1Rxubf/6f7XgrK7M36wd8AY3BvvPdzf8aDcni4E5f59ocb+eO/BAx/K7XFJH4zv73y6J1B2d3cPPCi3x4WgHOzsM…
A415C3E979EB5BA61BEE4C4B6AF38317	1	mol	JChemExcelcAsAAB+LCAAAAAAABADtvQdgHEmWJSYvbcp7f0r1StfgdKEIgGATJNiQQBDswYjN5pLsHWlHIymrKoHKZVZlXWYWQMztnbz33nvvvffee++997o7nU4n99//P1xmZAFs9s5K2smeIYCqyB8/fnwfPyKSNN0+e332ejtNd+7v7e882P30/sHe03TjkyTpvZ303j16J/q/hw8fpj+5t7Ozk6D1p+OdnU8/xW8H4wcH93bx2w59trOTvkij73f+x1Dujz/d3bmP3x6MDz7df+hBObk9lP3xp/t7CuXT/QDKl+8D5f79XYby6fjTBztfE5d7408P7u0JlN1PH977elDo3d09hvJgvEO/fj0o98f7n8o4Ph3vPfi61N0bH+ztPBAoHbq81…
C94409C381EB6CA600C5148095368095	1	mol	JChemExcelRgoAAB+LCAAAAAAABADtvQdgHEmWJSYvbcp7f0r1StfgdKEIgGATJNiQQBDswYjN5pLsHWlHIymrKoHKZVZlXWYWQMztnbz33nvvvffee++997o7nU4n99//P1xmZAFs9s5K2smeIYCqyB8/fnwfPyKSNN0+e332ejtNd+7v7e882P30/sHe03TjkyTp3oN07yG9E/3fw4cP05/c29nZSdB6b7x3f/8Av+2Od3d29/Dbzpi+3UlfpNH3O/9TKJ/e3/tUftvZPeDfFMrJ7aHcGz/Yvf+p/La38/De14Xy6e4DxWVvf9eH8uXtoeyP7z94qLg82DnY9aC8By4Oyj5Buf/Ag/Je1N29f+9Afjt4cM+H8h640Ls7+zv4jSgUzvT7Qbm3c…
C423AD517039B5C749FE0263C2B0ECB9	1	mol	JChemExcelzAsAAB+LCAAAAAAABADtvQdgHEmWJSYvbcp7f0r1StfgdKEIgGATJNiQQBDswYjN5pLsHWlHIymrKoHKZVZlXWYWQMztnbz33nvvvffee++997o7nU4n99//P1xmZAFs9s5K2smeIYCqyB8/fnwfPyKSNN0+e332ejtNd+7v7e882H2wv7v3NN34JEl6bze9t0/vRP/38OHD9Cf3dnZ2ErT+dLyze/8Avz0cH+ze+xS/7Yzp2530RRp9v/M/hnJ//Onup3v47WB88PDThx6Uk9tD2R9/uv+QMTgYf/rgUx+XL98Hyv37e/zug/GDnf1dD8p74HJv/OnBwYFA2dvZ93F5Dyifjnd3D3REO/t7O18Pyv3x/qc79/Hbg/G9nQf7Xw/K3…
68C135E48ED861CEBC3EDD3F3B1ED1BE	1	mol	JChemExcelhAwAAB+LCAAAAAAABADtvQdgHEmWJSYvbcp7f0r1StfgdKEIgGATJNiQQBDswYjN5pLsHWlHIymrKoHKZVZlXWYWQMztnbz33nvvvffee++997o7nU4n99//P1xmZAFs9s5K2smeIYCqyB8/fnwfPyKSNN0+e332ejtNd+7v7e882H2wv7v3NN34JEl6715671N6J/q/hw8fpj+5t7Ozk6D1/fHDA7RN04fjB58+2MVvO2P6did9kUbf7/xPodw/+JTfPRgf7D/c96Cc3B7K/vjTvf0HAuXTezv3PChfvg+U+3sHe/jtwfjTT/ceelDeA5d79O7DXYGy+6mM7f2hfDreOaA3GArRnX97fyj3x/v3ZGYejPce7Pp0eQ8oe+ODnU8fC…
963511F49816C322C154DB130E61E142	1	mol	JChemExceluAoAAB+LCAAAAAAABADtvQdgHEmWJSYvbcp7f0r1StfgdKEIgGATJNiQQBDswYjN5pLsHWlHIymrKoHKZVZlXWYWQMztnbz33nvvvffee++997o7nU4n99//P1xmZAFs9s5K2smeIYCqyB8/fnwfPyKSNN0+e332ejtNd+7v3d95sPvp/s7e03TjkyTp3kF6b5feif7v4cOH6U/u7ezsJGi9P97f2X2I3/bGOzsHO/hth37b2UlP0uj7nf8xlHvj+w/vHQiU+w8f7HpQXtweyv545+Euv7s73vlU4L0/lL3xg4P7D+S3DxnRzsNP7+O3Hi7vBcXQhX472PuaUHbHB7sP+N298d7uwd7Xg0Izff/+nvxGZNn9elCIuvf29j8UisPl/…
F5A89FC911CC3CA92B55F2ABBD2D0191	1	mol	JChemExceluAoAAB+LCAAAAAAABADtvQdgHEmWJSYvbcp7f0r1StfgdKEIgGATJNiQQBDswYjN5pLsHWlHIymrKoHKZVZlXWYWQMztnbz33nvvvffee++997o7nU4n99//P1xmZAFs9s5K2smeIYCqyB8/fnwfPyKSNN0+e332ejtNd+7v3d95sPvp/s7e03TjkyTp3kF6b5feif7v4cOH6U/u7ezsJGi9P97f2/8Uv+2OHz7c3cNvO2P6dic9SaPvd/7HUO6NP93df4Df9sb3Hzw48KC8uD2U/fHu7v5D/LY73tnfvff1oOyND3Z2DwTKh4yIcNkXKB1c3gPK7vhg72AXv+2N93b2mM7vD8VR9x5R9z5j9f5Q9sYP9g+YGvvjnQf3vyYuxC8Hu…
96E54F1A4EC4501628646BF4F1571EF4	1	mol	JChemExcelXAoAAB+LCAAAAAAABADtvQdgHEmWJSYvbcp7f0r1StfgdKEIgGATJNiQQBDswYjN5pLsHWlHIymrKoHKZVZlXWYWQMztnbz33nvvvffee++997o7nU4n99//P1xmZAFs9s5K2smeIYCqyB8/fnwfPyKSNN0+e332ejtNd+7f2915sPvp/v29p+nGJ0nSvQfpvR16J/q/hw8fpj+5t7Ozk6D13vjBw3v7+O3++N7+vYf4bWdM3+6kJ2n0/c7/OlD2PwDK7vhg/4Df3R/v3Lt/4EF58T5Q9u4f7AiUgxCX94Byb/xg30Dp4PL69lDciO6PP73/gOG9P10cLh8ChWbmnqFuhy7vAeW+D+XewcHXg7I7vq80vTfeOdjd+1Aon44/3d29/…
B68C601242B1043D94536456E6E32932	1	mol	JChemExcelAAoAAB+LCAAAAAAABADtvQdgHEmWJSYvbcp7f0r1StfgdKEIgGATJNiQQBDswYjN5pLsHWlHIymrKoHKZVZlXWYWQMztnbz33nvvvffee++997o7nU4n99//P1xmZAFs9s5K2smeIYCqyB8/fnwfPyKSNN0+e332ejtNdw52P93Z3927t7/3NN34JEm692m695Deif7v4cOH6U/u7ezsJGi9N959uLuP3+6NH9zff4Dfdsb07U56kkbf7/zPQDl4eE9+e/Dg/u7Xg3JvvHP//kOBsvdgb+/rQ8Ho03R/vHf/wdfG5eHuPUOXTx8wvK8HRWi69wFQ9omm+wcCZe/B/fselBe3h3J//On+rkIheDxb748LoOwwFPDLwacelPfABSN6e…
6BA878F92E05F99D356A3B607EE6C2C0	1	mol	JChemExcelogoAAB+LCAAAAAAABADtvQdgHEmWJSYvbcp7f0r1StfgdKEIgGATJNiQQBDswYjN5pLsHWlHIymrKoHKZVZlXWYWQMztnbz33nvvvffee++997o7nU4n99//P1xmZAFs9s5K2smeIYCqyB8/fnwfPyKSNN0+e332ejtNdw52P93Z39279+ne03TjkyTp3kF6b4feif7v4cOH6U/u7ezsJGh9b3z//sMD/LY/vvdgdxe/7Yzp2530Rdp/uf8/hrI/vv/p/sMPh3Lw4FN+9/743t6nn3pQTt4Hys6n+wcC5eFuAOU9cLk33ts/eCBQvj4ue+O9hw8eCpRP731634Py+vZQ7o8P9h7cM1Du73pQ3gOXT8f3Dx4wBvvjhw92Dr4elN0x8…
106CA7FDA2503A43023E9A6DACE1111E	1	mol	JChemExcelMBEAAB+LCAAAAAAABADtvQdgHEmWJSYvbcp7f0r1StfgdKEIgGATJNiQQBDswYjN5pLsHWlHIymrKoHKZVZlXWYWQMztnbz33nvvvffee++997o7nU4n99//P1xmZAFs9s5K2smeIYCqyB8/fnwfPyKSNN0+e332ejtNdw52P93Z3927d7D3NN34JEm6/2m6/5Deif7v4cOH6U/u7ezsJGi9N97b+/RT+mV3b/xg7+A+PtsZ07c76Ys0+n7nfxbK/QNA2e1CObk9lN3xvfsP9wTK3t7DfQ/Kl7eGsrszPni4wxjcH9//dG/Hg3J7XIDBwwN+99Px/oP7u18LSvqQcLn/EL/dH+/fP7j39aB8Or5/f49HdEB02X/wdaF8ev/TXfz2Y…
7EB192FCFAA42983B8711EE487C3E0F1	1	mol	JChemExcelXAoAAB+LCAAAAAAABADtvQdgHEmWJSYvbcp7f0r1StfgdKEIgGATJNiQQBDswYjN5pLsHWlHIymrKoHKZVZlXWYWQMztnbz33nvvvffee++997o7nU4n99//P1xmZAFs9s5K2smeIYCqyB8/fnwfPyKSNN0+e332ejtNd+7t7u0c7O7t7e49TTc+SZLuPUjv7dA70f89fPgw/cm9nZ2dBK3vjR/cO9jHb/vjB/fv8W87Y/p2J32RRt/v/I+h7I/39+Xd++P9T6l7B+Xk9lD2xgcPHuzit3vjvfs7PpT3wIWgHOzsym8dKO+BC9Fl/wG/u9uly3tA2R9/SlOG34DLp4zV14Ky85DfvdeF8h50wYh2P9XfvvaIwC87D/Hbg/Hupw8Yn…
757C205F1702F9C12198FD2941A7128F	1	mol	JChemExcel9gwAAB+LCAAAAAAABADtvQdgHEmWJSYvbcp7f0r1StfgdKEIgGATJNiQQBDswYjN5pLsHWlHIymrKoHKZVZlXWYWQMztnbz33nvvvffee++997o7nU4n99//P1xmZAFs9s5K2smeIYCqyB8/fnwfPyKSNN0+e332ejtNd+7t7u0c7N7b2dt7mm58kiS9t5/eO6B3ov97+PBh+pN7Ozs7CVrvjnd37n2K3/bH93YfPMBvO2P6did9kUbf7/xPoTz89GBHoBzs7ex7UE5uD2VnvLe/t4ff9sYHu/d3PSjvgQug3L+H33YBZceD8h64EF129w7ktw5d3gvKwwcPDC5fmy6Ass9Q9rpQ3oMumOlPeabvfdCI7u3tPcRv98f3D/bvf10on…
2DD6D846EAC2E80FB598748C9B17BFE9	1	mol	JChemExcelOg4AAB+LCAAAAAAABADtvQdgHEmWJSYvbcp7f0r1StfgdKEIgGATJNiQQBDswYjN5pLsHWlHIymrKoHKZVZlXWYWQMztnbz33nvvvffee++997o7nU4n99//P1xmZAFs9s5K2smeIYCqyB8/fnwfPyKSNN0+e332ejtNdw52P93Z392j/z1NNz5Jkt47SPd36J3o/x4+fJj+5N7Ozk6C1vfHnz789FP8tjveP/j0AX7bGdO3O+lJGn2/8z+Gsj8+uLdzX6A8PBB4CuXLrwNlD1D4t/fHhUfE797DiPY/FMo+oNz7elDciPYxor2vB+Xe+OGn+zwzH4LLvfHOwwOF0sHlxdeBch9Qdj0o74HL3njv3t5D/PYpRrTzoVAeEJT7/Nv7Q…
B97CE73540B50F32B112F1DFF33289DB	1	mol	JChemExcelSAkAAB+LCAAAAAAABADtvQdgHEmWJSYvbcp7f0r1StfgdKEIgGATJNiQQBDswYjN5pLsHWlHIymrKoHKZVZlXWYWQMztnbz33nvvvffee++997o7nU4n99//P1xmZAFs9s5K2smeIYCqyB8/fnwfPyKSNN0+e332ejtNdw52D3b2d/d37u89TTc+SZLu7ad7D+id6P8ePnyY/uTezs5OgtY744d7Bw/x273xpzv3D+Qz+nYnfZ32X+7/T6Hc2z/YwW974wcPd30oJ+8D5eH+/j2BsrPz4J589r5QdscHDz49wG/3xvd2Pr3/taEc7H6K3/bG93Y/3f96UIga+/f4XYJ3b8eH8uL2UO6N7z/c3RF49+7tfs0RAcrep/Lbvd0DH8p74…
3781F22F6C8FF253E4D2C05BA69B12CD	1	mol	JChemExcelXAoAAB+LCAAAAAAABADtvQdgHEmWJSYvbcp7f0r1StfgdKEIgGATJNiQQBDswYjN5pLsHWlHIymrKoHKZVZlXWYWQMztnbz33nvvvffee++997o7nU4n99//P1xmZAFs9s5K2smeIYCqyB8/fnwfPyKSNN0+e332ejtNdw52D3b2d/d3Hu49TTc+SZLuPUjv7dA70f89fPgw/cm9nZ2dBK33xrsH9+7ht3vjB/fvPcRvO2P6dic9SaPvd/5noeztym8P7t+///Wg3Bvv7H/6QKDs3X+w9/Wh7DOUfYLy6cHXhfJwd2dXfntw/2Dn60PZ5XeJLp/ufM0R7Y8fPNj9VKDsfXrvwIPy4vZQ7o8/vffpvkB58Ok+//b+uBCUvU8ZF6LLp…
46B9ADDA553811976B35C5577F3E4C7A	1	mol	JChemExcelHg8AAB+LCAAAAAAABADtvQdgHEmWJSYvbcp7f0r1StfgdKEIgGATJNiQQBDswYjN5pLsHWlHIymrKoHKZVZlXWYWQMztnbz33nvvvffee++997o7nU4n99//P1xmZAFs9s5K2smeIYCqyB8/fnwfPyKSNN0+e332ejtNdw52D3b2d/d39/aephufJEn3d9L9fXon+r+HDx+mP7m3s7OToPWn4/1PHzzEbw/HDx98yr/tjOnbnfQkjb7f+R9DeTC+d++eQtn/dOeeB+XF7aEAlz1A2d0ZPzzY/9SD8uXtoRyM93bv7+I3GtGnuw88KO8xoofjnYNPFcr+vsB7fygWF4zowf79rwcF49jb09/2P/3aUHREu7tE5/tfmy6KC0Z0/6E/0…
CBB4B98FB7E45BB9BD7A7585610A8C5B	1	mol	JChemExcelHg8AAB+LCAAAAAAABADtvQdgHEmWJSYvbcp7f0r1StfgdKEIgGATJNiQQBDswYjN5pLsHWlHIymrKoHKZVZlXWYWQMztnbz33nvvvffee++997o7nU4n99//P1xmZAFs9s5K2smeIYCqyB8/fnwfPyKSNN0+e332ejtNdw52D3b2d/d39/aephufJEn3d9L9fXon+r+HDx+mP7m3s7OToPWn4/1PHzzEbw/HDx98yr/tjOnbnfQkjb7f+R9DeTC+d++eQtn/dOeeB+XF7aEAlz1A2d0ZPzzY/9SD8uXtoRyM93bv7+I3GtGnuw88KO8xoofjnYNPFcr+vsB7fygWF4zowf79rwcF49jb09/2P/3aUHREu7tE5/tfmy6KC0Z0/6E/0…
6C98A58E49C3EDCC4DF3721F274EF5CC	1	mol	JChemExcel1g8AAB+LCAAAAAAABADtvQdgHEmWJSYvbcp7f0r1StfgdKEIgGATJNiQQBDswYjN5pLsHWlHIymrKoHKZVZlXWYWQMztnbz33nvvvffee++997o7nU4n99//P1xmZAFs9s5K2smeIYCqyB8/fnwfPyKSNN0+e332ejtNdw52D3b2d/d37+09TTc+SZLu76X7n9I70f89fPgw/cm9nZ0dgp7u7owf7u4e4L298af379/Dbztj+nYnPUmj73f+p1B27u3uCpTdg90HHpQXt4aSPhw/fPhgH7/tEpQDH8rtcSEouw8fKC4Pdh/e/3pQPh3ff/iQoRyM9+4/3PlQKA8+AMqD8f79B0yNT8cP7u9/TSgH43t7nzJ1PwQXB4Xo8un+7teD4…
1699A794295B84AA4153731403AE6CF3	1	mol	JChemExcelogoAAB+LCAAAAAAABADtvQdgHEmWJSYvbcp7f0r1StfgdKEIgGATJNiQQBDswYjN5pLsHWlHIymrKoHKZVZlXWYWQMztnbz33nvvvffee++997o7nU4n99//P1xmZAFs9s5K2smeIYCqyB8/fnwfPyKSNN0+e332ejtNdw52D3b2d+m/vafpxidJ0r2D9N4OvRP938OHD9Of3NvZ2UnQem98cG/3AL99Ot79dHcPv+2M6dud9CSNvt/5H0PZHT/8dO8+frs//vTTTxne14Jy/+ED/LZPUPb4t/eHQiPa22Vc9mlEe59+PSj3xp8SGIHy6f1P978elN3x7g5NRirUPfBH9KS+EYSBsj++v7+/J7/t3pfZen9cPh3vPdjhdz8EisPlH…
91914570D627CE0987A7EF44DB4E452B	1	mol	JChemExcelAAoAAB+LCAAAAAAABADtvQdgHEmWJSYvbcp7f0r1StfgdKEIgGATJNiQQBDswYjN5pLsHWlHIymrKoHKZVZlXWYWQMztnbz33nvvvffee++997o7nU4n99//P1xmZAFs9s5K2smeIYCqyB8/fnwfPyKSNN0+e332ejtNdw52D3b2d/d3P917mm58kiTd+zTde0jvRP/38OHD9Cf3dnZ2ErS+N/50/+Gn+O3+eO/egwf4bWdM3+6kL9Lo+53/MZS98YODT/fx2/74wT30baGcvB+UXYZyj6Dc49/eHxeMaP9T+W3v3j3+7f1xcVA+BV32vh6U3fHD3QN+t0fd94BCdHmwy1A+Jbo82Pl6UBwuGNHe7teDQnS5t88zs0dQ9r8mlP3x/…
DBDFBB7182B4CFB4E9FD8C4F4BAA4F13	1	mol	JChemExcelZg4AAB+LCAAAAAAABADtvQdgHEmWJSYvbcp7f0r1StfgdKEIgGATJNiQQBDswYjN5pLsHWlHIymrKoHKZVZlXWYWQMztnbz33nvvvffee++997o7nU4n99//P1xmZAFs9s5K2smeIYCqyB8/fnwfPyKSNN0+e332ejtNdw52D3b2d/d3D/aephufJEnvHaT7e/RO9H8PHz5Mf3JvZ2cnQeud8f2dB/fx273xvYf7u/IZfbuTvkj7L/f/Z6HIu3tdKCe3h7KLdx/KbwcH+/selPfAhaAcPHyA3+6NDx7u8tjeH5e98d7+fcbl3nh/Z5/hfS0o9/fvy2/7Ozt7Xw/KvfHu3oNd/Aa63PuaI9qnNwwuROeviQugHOzgN/DLgU+X95gjj…
094C3C8F7036C396B44FD147309D1415	1	mol	JChemExcel1g8AAB+LCAAAAAAABADtvQdgHEmWJSYvbcp7f0r1StfgdKEIgGATJNiQQBDswYjN5pLsHWlHIymrKoHKZVZlXWYWQMztnbz33nvvvffee++997o7nU4n99//P1xmZAFs9s5K2smeIYCqyB8/fnwfPyKSNN0+e332ejtNdw52D3b2d/f39veephufJEn399L9T+md6P8ePnyY/uTezs5Ogtb3xw8efHqA3x6O9x/u3MNvO2P6dic9SaPvd/6nUPY/vb+H3w7G9+/ff/D1oHw6/nR/l/5Kd/Hu3sHXg7I/fnjA7wLKwwN/RK/fB8r+pztmRA/uA97XwOXT8b3d/X2BsnP/HsNTKC/eB4qjy8OHez51v7w9lP3x7qf3DvDbw/H9ezv3P…
74323D6D8C7BC64E87DBB278BA251311	1	mol	JChemExcelZgcAAB+LCAAAAAAABADtvQdgHEmWJSYvbcp7f0r1StfgdKEIgGATJNiQQBDswYjN5pLsHWlHIymrKoHKZVZlXWYWQMztnbz33nvvvffee++997o7nU4n99//P1xmZAFs9s5K2smeIYCqyB8/fnwfPyKSNN0+e332ejtNdw52D3b2d+/f/3TvabrxSZJ092G6t0vvRP/38OHD9Cf3dnZ2ErTeGx/s7+/LbzsHD3fx286Yvt1JT9L+y/3/MZR74wf0Mn7bHd8/+PRTD8rr20PZH99/cO+DcXFQ7hGUT3c8KC9uD8XRhaA8ePDw60HZHT882PtUfuvQ5T1GdH+8f+/+PYXycG/Hg/Ie1N0d7+7tPMBvPeq+x4g+He89fHigUB7u8m/vP…
41312832B557044E7D0507ECB6E93DEE	1	mol	JChemExcelpAkAAB+LCAAAAAAABADtvQdgHEmWJSYvbcp7f0r1StfgdKEIgGATJNiQQBDswYjN5pLsHWlHIymrKoHKZVZlXWYWQMztnbz33nvvvffee++997o7nU4n99//P1xmZAFs9s5K2smeIYCqyB8/fnwfPyKSNN0+e332ejtNdw52D3b2d+/ff7j3NN34JEm6dz/dO6B3ov97+PBh+pN7Ozs7CVrfGx/c393Hb3vj/d179/Hbzpi+3UlP0uj7nf8ZKPsP9+S3rw9lf/xg994DgfJw52Dn60PZuYffdscPd3f5N4Xy4vZQPh3f3/v0AL/tjXce7vkjeg8o98f3P33wUKDs73z6qQflPUZEUB7c28FvoO6n/ojeAwqN6J68e2/8YG/na+LyY…
EF4695854D7D299E5CA44ADDD3C5EB33	1	mol	JChemExcelFAsAAB+LCAAAAAAABADtvQdgHEmWJSYvbcp7f0r1StfgdKEIgGATJNiQQBDswYjN5pLsHWlHIymrKoHKZVZlXWYWQMztnbz33nvvvffee++997o7nU4n99//P1xmZAFs9s5K2smeIYCqyB8/fnwfPyKSNN0+e332ejtNdw52D3b2dz/dvbf3NN34JEm69zC9t0fvRP/38OHD9Cf3dnZ2ErS+P7738MG+/vbpvV38tjOmb3fSkzT6fud/DGV//OBTeoN/u/9w7/7XhXLw8N49/PbpeG/3HsNTKC9uD+U+vUFDpOfemJA68KC8By73xg937jOU++OHnwa4vBeUgz2hxj5BETp/HSg7D/Ye4LdPx/fv7/NvX4cuD+8/PBB4RF1/jt4Dy…
A8A4AC8BF9CF63E8482090C2952B20BD	1	mol	JChemExcelrg0AAB+LCAAAAAAABADtvQdgHEmWJSYvbcp7f0r1StfgdKEIgGATJNiQQBDswYjN5pLsHWlHIymrKoHKZVZlXWYWQMztnbz33nvvvffee++997o7nU4n99//P1xmZAFs9s5K2smeIYCqyB8/fnwfPyKSNN0+e332ejtNdw72Huzs7zy8/3DvabrxSZL03qfp/g69E/3fw4cP05/c29nZSdD64fj+zr0H+G13/HD/3j38tjOmb3fSkzT6fud/DOWAoOzvKpTd+596UF7cGsouvXFvd1+g0Hj5t/eHsgsoiksHyu1HBFyULnvjg3u7Dz0o74ULUXcP7xJdHh4wvPfHZRe48MwQLvcf+tS9PRSao52dfcaFoOhsvTeU3b3x/Xs7jMHee…
C864AF70F57315614F51E7E21181C50D	1	mol	JChemExcelZgcAAB+LCAAAAAAABADtvQdgHEmWJSYvbcp7f0r1StfgdKEIgGATJNiQQBDswYjN5pLsHWlHIymrKoHKZVZlXWYWQMztnbz33nvvvffee++997o7nU4n99//P1xmZAFs9s5K2smeIYCqyB8/fnwfPyKSNN0+e332ejtNdw72Huzs7+7s7Ow9TTc+SZLuPkz3dumd6P8ePnyY/uQeAUrQ+t74wc6n9/HbDv22r7/RtzvpSdp/uf8/hbK/8+AAv+2OP71/wL8plBe3h7I3vvdwdz8K5T1w2R9/+mBPx7G/c9+H8l64HBw8eCjv7u7tfepBef0+UHYOzDi+PnXvj/f3dvfw2+6YJuve14Wyt7O/g98Iq/s7/ojegy6744Od+/zu3nj/w…
20E6289CA0A1D502937A2AF8C32EFFE3	1	mol	JChemExcelzAsAAB+LCAAAAAAABADtvQdgHEmWJSYvbcp7f0r1StfgdKEIgGATJNiQQBDswYjN5pLsHWlHIymrKoHKZVZlXWYWQMztnbz33nvvvffee++997o7nU4n99//P1xmZAFs9s5K2smeIYCqyB8/fnwfPyKSNN0+e332ejtNdw72Huzs7+7s7O09TTc+SZLe203v7dM70f89fPgw/cm9nZ2dBK3vj/f3Pj2Q3+59+ukOftsZ07c76Ukafb/zP4ayP35w8PC+/Hb/4f39rwvl4d7eA/z26Xhv9/6BB+XF7aHcH+/ce8gY3Bt/urO/40F5D1zujR/eu88juj9++GmAy3tBObi/t4ffaGwPdu59XSi7O3s8ok/H9+8/8Kn7XnR5ePBwV+Dt7…
C1436BCAFD72B893FB295CAAD8B0BD72	1	mol	JChemExcelPA0AAB+LCAAAAAAABADtvQdgHEmWJSYvbcp7f0r1StfgdKEIgGATJNiQQBDswYjN5pLsHWlHIymrKoHKZVZlXWYWQMztnbz33nvvvffee++997o7nU4n99//P1xmZAFs9s5K2smeIYCqyB8/fnwfPyKSNN0+e332ejtNdw52H+7s7+7v7e09TTc+SZLeu5/eO6B3ov97+PBh+pN7Ozs7CVrvju99uvMpfnswPtj/dA+/7Yzp2530RRp9v/M/A+X+wT389un44P7eQw/Kye2h7I33dj/dFSj37j84+PpQ9h7gt4Pxvf1df0TvAeXeeOfB7j5+I7rcv8dYfT0o+/wu6HKPKfT+UPbHO3v3eUSfju/v33/oQXmPOdoff7q7oyO6d3+f4…
1C7D0955E610132C61C31101AC77A740	1	mol	JChemExcelrg0AAB+LCAAAAAAABADtvQdgHEmWJSYvbcp7f0r1StfgdKEIgGATJNiQQBDswYjN5pLsHWlHIymrKoHKZVZlXWYWQMztnbz33nvvvffee++997o7nU4n99//P1xmZAFs9s5K2smeIYCqyB8/fnwfPyKSNN0+e332ejtNdw52H+7s7+7v7e89TTc+SZLe+zTd36F3ov97+PBh+pN7Ozs7CVo/GO89uPeQftndGz/cfYDf0p0xfbuTnqTR9zv/YygH4939nQOBsr/78N7Xg/KQ3vh0R6A83Nt58HWhHDzYeyhQ9vf2dr8WlN2d8YN7B3iXcbl334Py5e2h7I4/3bmvUGjqDjwo74ELoOwdyG/7e59+TSiEwYNdhrJDI9r/etTdvTe+d…
B47E5903506045C2AF469B24C5009FF6	1	mol	JChemExcel4gsAAB+LCAAAAAAABADtvQdgHEmWJSYvbcp7f0r1StfgdKEIgGATJNiQQBDswYjN5pLsHWlHIymrKoHKZVZlXWYWQMztnbz33nvvvffee++997o7nU4n99//P1xmZAFs9s5K2smeIYCqyB8/fnwfPyKSNN0+e332ejtNdw52H+7s7+7vfbr3NN34JEl6bze9d5/eif7v4cOH6U/u7ezsJGh9MN67v7eD33bpt90D/LYzpm930pM0+n7nfwrl/qf3H8i793b27n09KPfH+wc7+/jt0/HDnR0fyovbQ9kff7q7t4vfHozvPfx0x4PyHrgQlD2hxn1AYXhfC5e9Tz+V3wjKngflPXAhujy8v4Pf7oEuTKH3x+XT8b37B/fx2/54f2efs…
AB95286C527BCD49D047EB7064BEC465	1	mol	JChemExcelHg8AAB+LCAAAAAAABADtvQdgHEmWJSYvbcp7f0r1StfgdKEIgGATJNiQQBDswYjN5pLsHWlHIymrKoHKZVZlXWYWQMztnbz33nvvvffee++997o7nU4n99//P1xmZAFs9s5K2smeIYCqyB8/fnwfPyKSNN0+e332ejtNd+7v7tL/P917uPc03fgkSbq/k+7v0zv8v13zi/7v4cOH6U/u7ezsEPR09954b+/Th/htf3z/wQP8lu6M6dud9CTtvBn9H0PZH+882L2nvz28v/91oTzcu//gw3ExUO6P7x8c7H1dKGZEn453Du4ffD0ojrqEy8N7XxOXnfGnu/dAU8bqPrD6elB2DnhE9wjKzu7Xg7I73r+/x9TdI+o++PTrQdkb39vdA…
0D03CD1225015FB8CAD5880FA6CD2CDB	1	mol	JChemExcelhAwAAB+LCAAAAAAABADtvQdgHEmWJSYvbcp7f0r1StfgdKEIgGATJNiQQBDswYjN5pLsHWlHIymrKoHKZVZlXWYWQMztnbz33nvvvffee++997o7nU4n99//P1xmZAFs9s5K2smeIYCqyB8/fnwfPyKSNN0+e332ejtNd+7v7tL/79+7t/c03fgkSXrvXnrvU3on+r+HDx+mP7m3s7OToPW98cG9Tx/it/vjg70HD/Dbzpi+3UlP0uj7nf8xlP3xgwe79/Hbp+Pdg3v82/tDuT++v29wuX9/b8eD8uJ9oNw7kHHsj+9/un/gQXkPXPbH+/fv7clvezsPdzwo74HLvfGnDx4cCJSD/Z2vSZe98YN9mlKGsn8QjOg9cKGZ+fTeLn67N…
E88F698EF1E818B10E7D4F714957E070	1	mol	JChemExcelFAsAAB+LCAAAAAAABADtvQdgHEmWJSYvbcp7f0r1StfgdKEIgGATJNiQQBDswYjN5pLsHWlHIymrKoHKZVZlXWYWQMztnbz33nvvvffee++997o7nU4n99//P1xmZAFs9s5K2smeIYCqyB8/fnwfPyKSNN0+e332ejtNd+7v7tL/P733YO9puvFJknTvYXpvj96J/u/hw4fpT+7t7OwkaP1gvHf/wT38tj/e+fTTPfy2M6Zvd9KTNPp+538dKPc+AMqn43sHBw/w2/74/teGsjfeuX9/X6B8E7jsdXF5cXso98f39+7v4rcPweVg/ODgAeNy7wNwORjv7ewe4Le98YNP731NKLvjh/sPzUw/2P2aUBwu++N7D/a/Jl0cdT+E6/bGD…
8E57884C1FCC95E7311662BC8D830583	1	mol	JChemExcelzAsAAB+LCAAAAAAABADtvQdgHEmWJSYvbcp7f0r1StfgdKEIgGATJNiQQBDswYjN5pLsHWlHIymrKoHKZVZlXWYWQMztnbz33nvvvffee++997o7nU4n99//P1xmZAFs9s5K2smeIYCqyB8/fnwfPyKSNN0+e332ejtNd+7v7tL/P93f2XuabnySJL23m97bp3ei/3v48GH6k3s7OzsJWu+Pd/bv3cdvD8b7B5/ybztj+nYnPUmj73f+Z6Hs7eK3T7tQXrwPlIc7n+7gt/vjhwcPviYu98cPHuwxFODygLF6f1wIyqcHhi4Pdx56UN4DF4zo3oFAeXhwf//rQ7l/oL893PGhvMeI3Bzt04iEQu+Py6fjT+/t7OE3GtHDvQdfDwpou…
7701533C0698036B9F076837DC3F44E4	1	mol	JChemExcelhAwAAB+LCAAAAAAABADtvQdgHEmWJSYvbcp7f0r1StfgdKEIgGATJNiQQBDswYjN5pLsHWlHIymrKoHKZVZlXWYWQMztnbz33nvvvffee++997o7nU4n99//P1xmZAFs9s5K2smeIYCqyB8/fnwfPyKSNN0+e332ejtNd+7v7tL/P93/dO9puvFJkvTevfTep/RO9H8PHz5Mf3JvZ2cnQet740/3du/ht0/H+9QDftsZ07c76Ukafb/zP4ayPwzlxe2h3B/vHRzsyG+fPrjHv70/lP3xw3v3DvDbg/G9Tw/4t68zol0d0QOC9/CBB+U9cLk3vrcr4/gQXD4d7z0QXO6PDw7kt/eHcn/8cEdm5sH4/teGcm+8o9SlOdr59GtC+XR8/…
AB2D54EF1A6D1B9104A7735430FF64A8	1	mol	JChemExcelpAkAAB+LCAAAAAAABADtvQdgHEmWJSYvbcp7f0r1StfgdKEIgGATJNiQQBDswYjN5pLsHWlHIymrKoHKZVZlXWYWQMztnbz33nvvvffee++997o7nU4n99//P1xmZAFs9s5K2smeIYCqyB8/fnwfPyKSNN0+e332ejtNd+7v7tL/P72/u/c03fgkSbp3P907oHei/3v48GH6k3s7OzsJWu+NH94/2Mdv++O9+/cf4LedMX27k56k0fc7/+tAud+F8uL2UO6ND/Ye7AmUB5/ee+hBeS9cdnYe3Bco9z8VeO+Pi4Nyb/xwf/+eB+U9cNkd7+8d8Lv74wf7Au/9oTi63OtCeY8REQY7D3bwW2+O3gMXB+VD+MWN6NPuTL/HiHbH9x8+Y…
6B97A866FEA2CA36E1ACBF9111607FFC	1	mol	JChemExcelZg4AAB+LCAAAAAAABADtvQdgHEmWJSYvbcp7f0r1StfgdKEIgGATJNiQQBDswYjN5pLsHWlHIymrKoHKZVZlXWYWQMztnbz33nvvvffee++997o7nU4n99//P1xmZAFs9s5K2smeIYCqyB8/fnwfPyKSNN0+e332ejtNd+7v7tH/P93b33uabnySJL13kO7v0TvR/z18+DD9yb2dnZ0Ere+PP93d28Nve+O9vfs7+G1nTN/upCdp9P3O/xjKp+P9BwcMZXf8IITy4vZQHC73gMuuB+XL20PZHz/Y/1TffbC3/9CD8h4jujc+OKA3+N2vTxeHS48u7wHl3nhn995DefdBSJevBWX3g6AYujC/8Gx9CJR7XSjvwS974939Bw/lt6+Py…
1397CF93A5ED46F12FA065ACEF09EDA1	1	mol	JChemExcelRgoAAB+LCAAAAAAABADtvQdgHEmWJSYvbcp7f0r1StfgdKEIgGATJNiQQBDswYjN5pLsHWlHIymrKoHKZVZlXWYWQMztnbz33nvvvffee++997o7nU4n99//P1xmZAFs9s5K2smeIYCqyB8/fnwfPyKSNN0+e332ejtNd+7v7tH/P937dO9puvFJknTvQbr3kN6J/u/hw4fpT+7t7OwkaH1/fG/nwT38dm/86cHBAX7bGdO3O+mLNPp+538MZd+H8vBg34Nycnso98YP9nYZyv74/s7OQw/Ke+Byf/zg4GAPv+2ND3Yffk1c9sYPHhw8wG/7492D+59+PSg0ov0dxoBwefhwx4Py+vZQPsWIdhUKzZ8H5T1wORg/uC/U2B0TJ/lQ3…
64A7BCFB8B5774CDD5A2F8507582EB72	1	mol	JChemExcelfAcAAB+LCAAAAAAABADtvQdgHEmWJSYvbcp7f0r1StfgdKEIgGATJNiQQBDswYjN5pLsHWlHIymrKoHKZVZlXWYWQMztnbz33nvvvffee++997o7nU4n99//P1xmZAFs9s5K2smeIYCqyB8/fnwfPyKSNN0+e332ejtNd+7v7tH/H97f2XuabnySJN19mO7t0TvR/z18+DD9yb2dnZ0ErffGB/u79/DbvfGn9+hFenbG9O1O+iKNvt/5H0O5N96/9+CBwtt7yPAUysntoeyPHzwE3mm6O364t8Pwvg6U/d2DA/zWw+X17aHcHz/4dG8Xv+0SVgf82/vjQhjc/3RPftvZ+/RTD8p74PLpeHd//6G8e/Bwd9+D8h647I/3duTdXYJ3X…
1A9755949F95E940083732468C2E5D3F	1	mol	JChemExcelZgcAAB+LCAAAAAAABADtvQdgHEmWJSYvbcp7f0r1StfgdKEIgGATJNiQQBDswYjN5pLsHWlHIymrKoHKZVZlXWYWQMztnbz33nvvvffee++997o7nU4n99//P1xmZAFs9s5K2smeIYCqyB8/fnwfPyKSNN0+e332ejtNd+7vPti5v/Pw3oO9p+nGJ0nS3Yfp3i69E/3fw4cP05/c29nZSdD63vje/fv38dveeGfn/gF+26HfdnbSF2n0/c7/FMqn9x/s4Lfd8c79vXselJPbQ9kb3/v04Z781sHlPaDsjz/d2X8o7z64/+m+B+U9RnR/fG9//wF+2x3v7+7veFDeA5e98cGnhhr7Dz5VrBjK6/eBsnP/0wP89iHU3R0/ONhjDAir3…
D58866B03B276146E1AC70810F292D8B	1	mol	JChemExcelZgcAAB+LCAAAAAAABADtvQdgHEmWJSYvbcp7f0r1StfgdKEIgGATJNiQQBDswYjN5pLsHWlHIymrKoHKZVZlXWYWQMztnbz33nvvvffee++997o7nU4n99//P1xmZAFs9s5K2smeIYCqyB8/fnwfPyKSNN0+e332ejtNd+7v7tH/H97f33uabnySJN19mO7t0jvR/z18+DD9yb2dnZ0Ere+NP3346T5+2xk/2Nl/IL/RtzvpSdp/uf8/hXLv4ICh7I4/vf/prgflxe2h7I3vPTz4NArlPXDZH3+6j9Hj3f2dBwcelPfC5eDhvfvy7u4eEdRBef0+UHYO7isuX5+694m6+0rdnU8fMIW+DpTdB/RGyljdu69je1+67I4PdBx74/1P9…
34647421C94E858467E4F95D5843E75C	1	mol	JChemExcelhgsAAB+LCAAAAAAABADtvQdgHEmWJSYvbcp7f0r1StfgdKEIgGATJNiQQBDswYjN5pLsHWlHIymrKoHKZVZlXWYWQMztnbz33nvvvffee++997o7nU4n99//P1xmZAFs9s5K2smeIYCqyB8/fnwfPyKSNN0+e332ejtNd+7vPti5v/Pw/qd7T9ONT5Kk93bSe/v0TvR/Dx8+TH9yb2dnJ0Hr3fHOPbRN0/vjhw929vDbzpi+3UlP0uj7nf9ZKLsP8Nv+B0DZGz+4v8dQgMt9xur9oeyODx7eu4/fPh3vf7qz+/WgAJf7O/iNR8Tw3h/KvfGDnU95HPvjT+9/6o/oxe2h7I/3Hj68h9/uj/cf7D70oLwnLnuf4rdPx3sHezselPfA5…
0C4B2F48053E228BED709AAEFAE58FC4	1	mol	JChemExcelMBEAAB+LCAAAAAAABADtvQdgHEmWJSYvbcp7f0r1StfgdKEIgGATJNiQQBDswYjN5pLsHWlHIymrKoHKZVZlXWYWQMztnbz33nvvvffee++997o7nU4n99//P1xmZAFs9s5K2smeIYCqyB8/fnwfPyKSNN0+e332ejtNdw52H+7s7+7v7+49TTc+SZLuf5ruP6R3ov97+PBh+pN7Ozs7CVrvjO8TVPy2O3748OC+fEbf7qQnaf/l/v8Yyu54f+cBQ9kb739tKHvjvQf34ri8+DpQdr6REe18wIjujXfvPfxgujgo9z4Ayj69cV+hdOjy5deBsv8B1N0fHzzY5XfvY0RK568P5dMPgkIjUigPvzYUN0effsAcOSj3PwCKG9GDDxiRg…
5F2417CE8F36071F0086397D2543B6B5	1	mol	JChemExcel6BEAAB+LCAAAAAAABADtvQdgHEmWJSYvbcp7f0r1StfgdKEIgGATJNiQQBDswYjN5pLsHWlHIymrKoHKZVZlXWYWQMztnbz33nvvvffee++997o7nU4n99//P1xmZAFs9s5K2smeIYCqyB8/fnwfPyKSNN0+e332ejtNdw52H+7s7+7v7+49TTc+SZLuH6T3d+md6P8ePnyY/uTezs5Ogta74/uf3vsUv+yND+7jLWoypm930pM0+n7nfwxlb7y/9/CBQLn3YVAYl11A2fOgvLg9FDeiHYzIh/IeuOyMP334gEfUw+U9oNwb7z28z1A+BJf98e6nu3G6vAeU++OdvQdxXL78GlDShx8wovvjg4c8RwTlQ0ZkoBwAyr2vC8WM6AFG9…
87244D440B73724EB786C7D0A9688954	1	mol	JChemExcelWBMAAB+LCAAAAAAABADtvQdgHEmWJSYvbcp7f0r1StfgdKEIgGATJNiQQBDswYjN5pLsHWlHIymrKoHKZVZlXWYWQMztnbz33nvvvffee++997o7nU4n99//P1xmZAFs9s5K2smeIYCqyB8/fnwfPyKSNN0+e332ejtNdw52H+7s7+7v7+49TTc+SZLe30vv36d3ov97+PBh+pN7Ozs7CVrvjB98+uAB/bK7O97bufepfEbf7qQnaf/l/v8Yyu7403v3GArB+9pQ9sb7Dx/GcXnxdaDsfSMj2vuAEd0b3/v0/gfTZX+8d2/3g+fo/njn4YM4Ll9+DSjpww8Y0f3xw0/vKRQaEf/2IVAOPgiKGdEDjOhrQrFz9EG4OCgfRhczok8/Y…
92282E3921CEB59F677C5B79D9468682	1	mol	JChemExcelEA0AAB+LCAAAAAAABADtvQdgHEmWJSYvbcp7f0r1StfgdKEIgGATJNiQQBDswYjN5pLsHWlHIymrKoHKZVZlXWYWQMztnbz33nvvvffee++997o7nU4n99//P1xmZAFs9s5K2smeIYCqyB8/fnwfPyKSNN0+e332ejtNdw52H+7s7366/3DvabrxSZL03v303qf0TvR/Dx8+TH9yb2dnh6Cnu5+OH97bu4/fdsb3Huw9BISdMX27k56k0fc7/1MoB/uf7uK33fG9Tx/it68B5cH4091PP8Vve+MdwvDrQbk/fniw9yBlXA4OdjA2A+XF+0DZ2927J1D29h4C3tfAZX98b//goUB5cG9//0Oh7I0f7O3vfD0o98b7DwTKPRrRwcHXg…
41C366470BD21A643DB529D6736B8F78	1	mol	JChemExcelZA8AAB+LCAAAAAAABADtvQdgHEmWJSYvbcp7f0r1StfgdKEIgGATJNiQQBDswYjN5pLsHWlHIymrKoHKZVZlXWYWQMztnbz33nvvvffee++997o7nU4n99//P1xmZAFs9s5K2smeIYCqyB8/fnwfPyKSNN0+e332ejtNdw52H+7s7366/3DvabrxSZJ0fzfd36d3ov97+PBh+pN7Ozs7BD3d3Rk//HT3Id57OP50//4eftsZ07c76Vkafb/zP4ayOz7Y+3Rf4O3uPzjwoJzcHsre+NOHO3Fc3gPKvfH9+/c/GJf98f7uQ36XcLkvFHp/KPfHuw8e7KaMy72dgwcelBe3h/LpeGf/4B7efTg+2Pl0x4PyHrg4KAcE5cGnXxfKw92H9…
CD3B0F3153ABCB690769AFA5949EE38B	1	mol	JChemExcelvhAAAB+LCAAAAAAABADtvQdgHEmWJSYvbcp7f0r1StfgdKEIgGATJNiQQBDswYjN5pLsHWlHIymrKoHKZVZlXWYWQMztnbz33nvvvffee++997o7nU4n99//P1xmZAFs9s5K2smeIYCqyB8/fnwfPyKSNN0+e332ejtNdw52H+7s7356f2fvabrxSZJ0/366/4Deif7v4cOH6U/u7ezsJGj9YPzp7j59nO7ujO893N3FZztj+nYnPUn7L/f/x1AOxvsP9h8KlIOHDw++HpSH472Hew8Eyv69g0+/FhR6d29397789vDTh7tfD8rueOfBA4WyH0L58mtAobERlD0PynvgYkdEdH74DUB58AFQ3IgeYET3PhTKp4Cy//WguBHdx4h8K…
282F8050A578D1A80D596E4FF22F6390	1	mol	JChemExceldhEAAB+LCAAAAAAABADtvQdgHEmWJSYvbcp7f0r1StfgdKEIgGATJNiQQBDswYjN5pLsHWlHIymrKoHKZVZlXWYWQMztnbz33nvvvffee++997o7nU4n99//P1xmZAFs9s5K2smeIYCqyB8/fnwfPyKSNN0+e332ejtNdw52H+7s7356f2fvabrxSZJ0/0G6/5Deif7v4cOH6U/u7ezsEPR0d2e8d//gAX67N957uIvf0p0xfbuTPkuj73f+x1B2h6GcfB0o+x+Ay943PKK9DxjRzvjewz2Gsjt+EEL58utA2elCeQ9c3Ih2MKKDD4SSPvwAKHZE6QFG9MFQHnx9KDSO+3ufKpSvPSIax6ef7sRxeXF7KHh3/4Nx+XT8cO/gUwPva…
88E0F0348BB54458B229FAC440A0F9E3	1	mol	JChemExcellg4AAB+LCAAAAAAABADtvQdgHEmWJSYvbcp7f0r1StfgdKEIgGATJNiQQBDswYjN5pLsHWlHIymrKoHKZVZlXWYWQMztnbz33nvvvffee++997o7nU4n99//P1xmZAFs9s5K2smeIYCqyB8/fnwfPyKSNN0+e332ejtNdw52H+7s7356f2/vabrxSZL03sN0f5feif7v4cOH6U/u7ezsEPR0d2e8t//pp/htb3zv4cEeIOyM6dud9CSNvt/5H0PZHe/u7j0QKAcPD3Y9KF++D5SHDw4UytfHhTDYe3BPfnu4Q6T4WlDujT99eE+h7O/eB4W+BpT98f37Dw0uu/fvfz0o9wmDhzpH+zK2D4KyCyhfExcaEfEgftsZP9zbffj1oIC6D…
5C52C2B6E4CB72902FE653E73C657C65	1	mol	JChemExcellg4AAB+LCAAAAAAABADtvQdgHEmWJSYvbcp7f0r1StfgdKEIgGATJNiQQBDswYjN5pLsHWlHIymrKoHKZVZlXWYWQMztnbz33nvvvffee++997o7nU4n99//P1xmZAFs9s5K2smeIYCqyB8/fnwfPyKSNN0+e332ejtNdw52H+7s7356/97e03TjkyTpvYfp/i69E/3fw4cP05/c29nZSdD6YLy/t/sAvz0c3z+4/xC/7Yzp2530JI2+3/kfQ3k4vre3uye/7e4/3PGgfHlrKLs7490HDz8VKJ/ee3DPg3J7XAgKDW5Pfvt0b5+xen8ou+OdT+8dyG+7u3v3vy6Uh7sPdvDbzvj+w4OvCWVv/ODgPugCrA4+5dl6fyj3iKYHB6ng8…
61DF653C3FB3CFDB1E3871A98EC47CB1	1	mol	JChemExceluhAAAB+LCAAAAAAABADtvQdgHEmWJSYvbcp7f0r1StfgdKEIgGATJNiQQBDswYjN5pLsHWlHIymrKoHKZVZlXWYWQMztnbz33nvvvffee++997o7nU4n99//P1xmZAFs9s5K2smeIYCqyB8/fnwfPyKSNN0+e332ejtNdw52H+7s7356/97e03TjkyTp/n56f4feif7v4cOH6U/u7ezsJGj96fjBvZ0D+mV3d7yz/2AHn+2M6dud9CSNvt/5H0O5Pz74FD2muzvj+/uf3v9AKOlDgnL/4OtB2R/TCPcEys7+/a+Jy/549969fYHy9XG5N977dG9HoHRwefF1oBwQlP0DD8p74OJG9IBGtM+/fR0ohrofgoub6Q/BxUH5lKDce/D1o…
28FB5A78BFC991D379A3CAD98888331D	1	mol	JChemExcellgcAAB+LCAAAAAAABADtvQdgHEmWJSYvbcp7f0r1StfgdKEIgGATJNiQQBDswYjN5pLsHWlHIymrKoHKZVZlXWYWQMztnbz33nvvvffee++997o7nU4n99//P1xmZAFs9s5K2smeIYCqyB8/fnwfPyKSNN0+e332ejtNdw52H+7s7356f3/vabrxSZJ0bwf/S+P/e/jwYfqTezs7OwlaPxjf23nwEL/dHx/c3z3Abztj+nYnPUmj73f+x1A+He/vy7ufju99bSj3x/cf3D+Q374+LvvjBzsP+d0eLl/eHsq98cH+PX73Q3BxUPY/AMre+OGDBwrl61N3b7y7K+9+CC674719maMPwWVnfO/BwwcCpYPLi68D5UPmyI3oQ3jXUfdDc…
66F093B5C9A0E9B79568BC4FF300215E	1	mol	JChemExcelWAwAAB+LCAAAAAAABADtvQdgHEmWJSYvbcp7f0r1StfgdKEIgGATJNiQQBDswYjN5pLsHWlHIymrKoHKZVZlXWYWQMztnbz33nvvvffee++997o7nU4n99//P1xmZAFs9s5K2smeIYCqyB8/fnwfPyKSNN0+e332ejtNdw52H+7s7356//7e03TjkyTpvXvpvX16J/q/hw8fpj+5t7Ozk6D1gzGBpbbp7t740729h/hsZ0zf7qQv0uj7nf91oNzrQjl5Hyg79+4xlP3x7tfG5dPx7oOdT9MPxOX+eO/hQ4bSw+U9oOyP9/d27qcfiMu98f37Dx6kH4gLze/BpwzlQ3DZHR/s3j9IPxCXnfHDex+Oi4PS4933gOJGtDfe3d3/mlAcd…
31424F514222C7E5070146BE3482C212	1	mol	JChemExceloAsAAB+LCAAAAAAABADtvQdgHEmWJSYvbcp7f0r1StfgdKEIgGATJNiQQBDswYjN5pLsHWlHIymrKoHKZVZlXWYWQMztnbz33nvvvffee++997o7nU4n99//P1xmZAFs9s5K2smeIYCqyB8/fnwfPyKSNN0+e332ejtNdw52H+7s7356//7e03TjkyTpvd303h69E/3fw4cP05/c29nZSdD60/HD3R1qm+7ujD99yL+lO2P6did9kUbf7/yvA2W3C+XkfaDs7O98Cih7YxrtPQ/Ke+Byf7z7YOdh+oG47I/v7Rw8SGO4vAeUe+P9e7sH6Qfisje+/+nebvqBuDgo9z4ACsaxx3N0DyP6mlB2xgd7ew/TD8TFQfkQurgRfcgcPRg/O…
33B05CE19246419B40F20968415280E0	1	mol	JChemExcel1BAAAB+LCAAAAAAABADtvQdgHEmWJSYvbcp7f0r1StfgdKEIgGATJNiQQBDswYjN5pLsHWlHIymrKoHKZVZlXWYWQMztnbz33nvvvffee++997o7nU4n99//P1xmZAFs9s5K2smeIYCqyB8/fnwfPyKSNN0+e332ejtNdw52H+7s7356//7e03TjkyTp/v10/4Deif7v4cOH6U/u7ezsJGi9M75/8GAPv306/vTTBwfyGX27k56k/Zf7/2Mou+P9+/cYyoPx7jcA5eADoOyN7+0+VCidEb24PZR7492D+x+Mi4PSo8t74LI/3rm/ew+/9Ub0Hrg4KA8B5eHXhfJw9wGg7O58AF3ujx8c3PtgXByUD6OLjqg/0+8xRyQ9+w/jUN4DF…
2BB1066113EB24B3290B6954AAD134C6	1	mol	JChemExcelPgwAAB+LCAAAAAAABADtvQdgHEmWJSYvbcp7f0r1StfgdKEIgGATJNiQQBDswYjN5pLsHWlHIymrKoHKZVZlXWYWQMztnbz33nvvvffee++997o7nU4n99//P1xmZAFs9s5K2smeIYCqyB8/fnwfPyKSNN0+e332ejtNdw52H+7s7356//7e03TjkyTpvb303qf0TvR/Dx8+TH9yb2dnJ0Hrg/HO3sF9/LY/vn//03v4bWdM3+6kL9Lo+53/daDc70I5eR8oBw/3P8Vvn453vjYuD8cPPt1hKB+Ay+7O+NO9Tx/g3R4u7wFlF1DiI3ovKLsWysO9vQ+BwiN68EFQHj7cYygH4/29vb0PgHKAdx9+EBQzoocfMKKd8d6nOwpl/8Og8…
6907C89EFFEB6D31139B9ABC2A454FE5	1	mol	JChemExcelBgkAAB+LCAAAAAAABADtvQdgHEmWJSYvbcp7f0r1StfgdKEIgGATJNiQQBDswYjN5pLsHWlHIymrKoHKZVZlXWYWQMztnbz33nvvvffee++997o7nU4n99//P1xmZAFs9s5K2smeIYCqyB8/fnwfPyKSNN0+e332ejtNdw52H+7s7356/9O9p+nGJ0nSvX38L92J/u/hw4fpT+7t7OwkaH1vfLB/cIDfdsc7O/c/xW879NvOTnqSRt/v/I+h7I8f7O4rlPshlC+/DpQ9QHngQXkPXNyI7mFEHwxl/wOg7I0fHuzxu/sfMKK98e7upwrl6+OyO967v8Mz08PlxdeBch9QDjwo74HLzvjewf59/PYpRuRDeQ9cmC6MSw/Ke+Di5uhDR…
7E87762FD30F9AEF0B142F3AFFA834A3	1	mol	JChemExcel6AoAAB+LCAAAAAAABADtvQdgHEmWJSYvbcp7f0r1StfgdKEIgGATJNiQQBDswYjN5pLsHWlHIymrKoHKZVZlXWYWQMztnbz33nvvvffee++997o7nU4n99//P1xmZAFs9s5K2smeIYCqyB8/fnwfPyKSNN0+e332ejtNdw52H+7s7356/9O9p+nGJ0nSvYfpvR16J/q/hw8fpj+5t7OzQ9DT3d3xw537O3jv0/HevU8P8NvOmL7dSU/S6Pud/ymUnZ39fbx7f3yws7f39aDsjHcfPOB3Px3f+3SP4b03lPTheO9g9wC/3R8/3Hvw8OtBORjv39//FL99Ot5/eO+eB+XF+0C5f+/eLn57MN4/2PuauDwc7+8d3BcoD3f3fFzeC8r9n…
5EF79B8119145946C9F503846B0B8EBD	1	mol	JChemExcelogoAAB+LCAAAAAAABADtvQdgHEmWJSYvbcp7f0r1StfgdKEIgGATJNiQQBDswYjN5pLsHWlHIymrKoHKZVZlXWYWQMztnbz33nvvvffee++997o7nU4n99//P1xmZAFs9s5K2smeIYCqyB8/fnwfPyKSNN0+e332ejtNdw52H+7s7356/9O9p+nGJ0nSvYP03g69E/3fw4cP05/c29nZSdD6wXjn4N4D/HYwfvDppw/x286Yvt1JT9Lo+53/MZRPxwf3dvcF3oOHD+95UL68PZT744NPD/jdB+P79x7c96C8By73x7v3Hxzgt4Px3r2DT78elP3x7sN9hvJg/PDB3t7Xg3Jv/HB/T+mys7P/NXHZIwweMpRPxw/2aXIdlBfvA+XBn…
FEBCB3769CBEFF0699D075073DB9687F	1	mol	JChemExcelAAoAAB+LCAAAAAAABADtvQdgHEmWJSYvbcp7f0r1StfgdKEIgGATJNiQQBDswYjN5pLsHWlHIymrKoHKZVZlXWYWQMztnbz33nvvvffee++997o7nU4n99//P1xmZAFs9s5K2smeIYCqyB8/fnwfPyKSNN0+e332ejtNdw52H+7s7356/9O9p+nGJ0nSvU/TvYf0TvR/Dx8+TH9yb2dnJ0HrnfH+p7sH+O1gvL+/uyuf0bc76UnaeTP6P4ayO76394ChPBg/3N/d86C8uD2UvfHuwcP7+O1DcLk33rm/u4Pferh8LSifEpT7n3pQ3mNE98YPdx8wBp/SiAIo74WLgXJ/vH+f3v1aUPbHDx7s78lvD78BKITV/YdfE8r98af7O/cEy…
15880D630B7C3A1FE6027F8C2E27B654	1	mol	JChemExcelsg0AAB+LCAAAAAAABADtvQdgHEmWJSYvbcp7f0r1StfgdKEIgGATJNiQQBDswYjN5pLsHWlHIymrKoHKZVZlXWYWQMztnbz33nvvvffee++997o7nU4n99//P1xmZAFs9s5K2smeIYCqyB8/fnwfPyKSNN0+e332ejtNdw52H+7s7356/8He03TjkyTpvQf4X7oT/d/Dhw/Tn9zb2dlJ0PpgvL93cB+/PRzv7z7cx287Y/p2Jz1Jo+93/sdQHozvf7qnUB5+bSifjj99+Cm/+yG43B8f3Nu5J1C+Pi77Y0JFoXx9XPbHOw8P9gTKh+CiUHZ3ulBevA8UHdHu7geNiKAwLnuAwnP+/lDsHBGUh18byr3x3r09pe7XH9He+N6nn+4Kl…
15B23456B99A54A0875B2E09BFDF72EA	1	mol	JChemExcelMhAAAB+LCAAAAAAABADtvQdgHEmWJSYvbcp7f0r1StfgdKEIgGATJNiQQBDswYjN5pLsHWlHIymrKoHKZVZlXWYWQMztnbz33nvvvffee++997o7nU4n99//P1xmZAFs9s5K2smeIYCqyB8/fnwfPyKSNN0+e332ejtNdw52H+7s7356/8He03TjkyTp/r10/wG9E/3fw4cP05/c29nZSdD6wfjTe7t7+O1gvLfz6S5+2xnTtzvpSRp9v/O/DpQHXShf3h7Kp+MHn97f1d92Pt3xoLwHLg7K/Q+Acn988PChQvn6dLk/3rl374Nx2R/vfvqA3+3h8uL2UO6N7+3sKpSvj8veeP/efYXy9emyO77/6UOF8vVx2aF39x4KlL0OlPJGE…
915FEB863EDFDE156410E6354D23AA26	1	mol	JChemExcelWgsAAB+LCAAAAAAABADtvQdgHEmWJSYvbcp7f0r1StfgdKEIgGATJNiQQBDswYjN5pLsHWlHIymrKoHKZVZlXWYWQMztnbz33nvvvffee++997o7nU4n99//P1xmZAFs9s5K2smeIYCqyB8/fnwfPyKSNN0+e332ejtNdw52H+7s7z7Y2d17mm58kiS9t5Pe26N3ov97+PBh+pN7Ozs7CVrvjO/f39/Dbwdj6uG+fEbf7qQnaf/l/v8Yyu54f2/3nkD59ODgwdeDsjfeO7jH734ILvfGu/sfjss+vXHvU4HSweXF+0A5eLCjI/omcHlAuOzvfD0o98cP9g4+eKYdlB4u70GXT8f3D+4fyG+fPrz/teliqPshUBwu9wnKQx7b+0N5M…
CA1FEEB68ECD41B2A52E26C2595E549B	1	mol	JChemExcel/goAAB+LCAAAAAAABADtvQdgHEmWJSYvbcp7f0r1StfgdKEIgGATJNiQQBDswYjN5pLsHWlHIymrKoHKZVZlXWYWQMztnbz33nvvvffee++997o7nU4n99//P1xmZAFs9s5K2smeIYCqyB8/fnwfPyKSNN0+e332ejtNdw52H+7s7z7Y2d17mm58kiTde5je26V3ov97+PBh+pN7Ozs7CVrvjO8TUPy2P97Z+XRXPqNvd9KTtP9y/38MZXd87+CeQrm/8yn/plC+vD2UvfHe/v6nAuXr4+Kg3Bvv7O7wb+8P5d6YXt0TePc/AMrDB3v35Levj8v++GDv4T5+6+Hy4vZQ7o8/fXifoXwILp+O798XfvkQujwY7+8efPAcHYz3DmSm+…
0DC5B0FFEF1AB51F8CD8AB895017FCF4	1	mol	JChemExcelQgwAAB+LCAAAAAAABADtvQdgHEmWJSYvbcp7f0r1StfgdKEIgGATJNiQQBDswYjN5pLsHWlHIymrKoHKZVZlXWYWQMztnbz33nvvvffee++997o7nU4n99//P1xmZAFs9s5K2smeIYCqyB8/fnwfPyKSNN0+e332ejtNdw52H+7s7z7Y2dt7mm58kiS9dw//S3ei/3v48GH6k3s7OzsJWu+MDx58uo/fHo7v3d+5J5/RtzvpSdp/uf8/hrI7frC/p1AO7u/sfT0oe+NPdw4cLl8Tyr3x/oP9+wLl6+OyP763v6NQvj4uDIVHdNCF8uL2UHhEDOXBB4zIUbeHy3tAuT/e2/n0g6lroezufACUT8c7D/Y+BZRdjGj360J5eO/A4fI1o…
6AB21CE737A01D5FCA1F2AA3173A2CFA	1	mol	JChemExcelyA0AAB+LCAAAAAAABADtvQdgHEmWJSYvbcp7f0r1StfgdKEIgGATJNiQQBDswYjN5pLsHWlHIymrKoHKZVZlXWYWQMztnbz33nvvvffee++997o7nU4n99//P1xmZAFs9s5K2smeIYCqyB8/fnwfPyKSNN0+e332ejtNdw52H+7s7z7Y2dt7mm58kiS99yC9d0DvRP/38OHD9Cf3dnZ2ErTeG3967+F9+mX3/njn/u6n+GxnTN/upCdp9P3O/xjK7vjBA/SY7u6P79/f3ft6UHbGD3fvP0y/MVzuje9/+um9rwcFdGEMCMrOp/cB74Og7I13DnYeelBe3B7KvfH+wwf7gLI7vn9wgN++Bi7743v7D0CNbwiXnfGnO/fAOV8DisNlZ…
24D7094D26D3C17419BC9FC38E8350ED	1	mol	JChemExcelEA0AAB+LCAAAAAAABADtvQdgHEmWJSYvbcp7f0r1StfgdKEIgGATJNiQQBDswYjN5pLsHWlHIymrKoHKZVZlXWYWQMztnbz33nvvvffee++997o7nU4n99//P1xmZAFs9s5K2smeIYCqyB8/fnwfPyKSNN0+e332ejtNdw52H+7s7z7Y2dt7mm58kiS9dz+99ym9E/3fw4cP05/c29nZSdB6Z3xwb+eAftm9N75/cHBPPqNvd9KTtP9y/38MZXf86cMHDwTKzsFDwPsaUPbG9x/sPky/MVz2CJf7+O1rQCFcPt3/FFB2CZcHXxMXB2WHoNzb86C8uD2Ue+P9ewc8Inr3IVPoa+CyP957eLCfflO4pA+Jug8Ovh4Ui0t6QLg85N/ef…
C50C2C0E6C8372CC008CF9880184E378	1	mol	JChemExcelDg4AAB+LCAAAAAAABADtvQdgHEmWJSYvbcp7f0r1StfgdKEIgGATJNiQQBDswYjN5pLsHWlHIymrKoHKZVZlXWYWQMztnbz33nvvvffee++997o7nU4n99//P1xmZAFs9s5K2smeIYCqyB8/fnwfPyKSNN0+e332ejtNdw52H+7s7z7Y2dt7mm58kiS9d4D/pTvR/z18+DD9yb2dnZ0ErXfGD3f39+mX3f3xwd7+jnxG3+6kJ2n/5f7/OlDufQCU3fGDBwf3BMq9vYMPhrIHKLtfD8re+NP9PYayOz64t/fBUHbGB/v07teCcm98f3d/T6Dc29/3cXnxNaCkD7tQ3gMXO6L0gEYUUPc9cNkf3yNOjkJ5D1zuj/fuffiIPh3vPDz4Y…
31204A205BAFB8ADE7F73F28593C2F3D	1	mol	JChemExcelngwAAB+LCAAAAAAABADtvQdgHEmWJSYvbcp7f0r1StfgdKEIgGATJNiQQBDswYjN5pLsHWlHIymrKoHKZVZlXWYWQMztnbz33nvvvffee++997o7nU4n99//P1xmZAFs9s5K2smeIYCqyB8/fnwfPyKSNN0+e332ejtNdw52H+7s7z7Y2dt7mm58kiS9t4//pTvR/z18+DD9yb2dnZ0ErXfHu/fvfYpfHo537u/u47OdMX27k56k0fc7/2Moe+Od3YcPAOVgfP/+7v2vC+Xg4D5DYVy+JpR74wf3dw/SD8Rlf/zp7gOGwriAQl8Dyv3x/sE9hsK4fE0on47v7T9kKB+Ci4Wyt9OF8uL2UB6M93bvP0w/cESA8ukOoDz4ACgH452DP…
450C573B21148F34A8B6282F1159C534	1	mol	JChemExcelJg0AAB+LCAAAAAAABADtvQdgHEmWJSYvbcp7f0r1StfgdKEIgGATJNiQQBDswYjN5pLsHWlHIymrKoHKZVZlXWYWQMztnbz33nvvvffee++997o7nU4n99//P1xmZAFs9s5K2smeIYCqyB8/fnwfPyKSNN0+e332ejtNdw52H+7s7z7Yubf3NN34JEl673567wG9E/3fw4cP05/c29nZIejp7qfjA/odv+2P793fPwCEnTF9u5OepNH3O/9TKJ8+ePgpfrs3vvfp/gMPype3h3J//GD/gKHsjR8+vL/39XDZHz/89P6+4PLpzsH9rwuFqH0gUPbuPdz9elDujR/u7DIue+O9/Yc7Xw8KUePBDkPZHR8cfPrw60LZPXiwK7/tP9w78…
C308787A7FBB203B77A00D67F7E2B3F0	1	mol	JChemExcelCg4AAB+LCAAAAAAABADtvQdgHEmWJSYvbcp7f0r1StfgdKEIgGATJNiQQBDswYjN5pLsHWlHIymrKoHKZVZlXWYWQMztnbz33nvvvffee++997o7nU4n99//P1xmZAFs9s5K2smeIYCqyB8/fnwfPyKSNN0+e332ejtNdw52H+7s7z7Yubf3NN34JEl670G6v0vvRP/38OHD9Cf3dnZ2ErTeHz/c/fQAv90ff3qfvqJnZ0zf7qQnafT9zv86UD79ICg79/ce4LcH4937Dxneh0A5+AAo98a7B3v7AuXTEMqLrwPl4fhTAuNBeQ9c7Ih2d8a7HwDFzNGH4HJ//OBgl/76MFwclF1AOfh6UOyICMqnD3a/Ji6Ouh+Ci53pPi7vwS974…
76C670855149AB18C3D488BED6D69CB0	1	mol	JChemExcelFAsAAB+LCAAAAAAABADtvQdgHEmWJSYvbcp7f0r1StfgdKEIgGATJNiQQBDswYjN5pLsHWlHIymrKoHKZVZlXWYWQMztnbz33nvvvffee++997o7nU4n99//P1xmZAFs9s5K2smeIYCqyB8/fnwfPyKSNN0+e332ejtNdw52H+7s7z7Y2d97mm58kiTde5je26N3ov97+PBh+pN7Ozs7CVofjB8+vH8fv306vre7v4Pfdsb07U56kkbf7/xPoex+usvv3h8/+PSeD+XF+0DZ2xMM9scPHuzuelDeA5cH43sP7/GI9sd7hNbXg/Lp+D7eYCiffrrz0IPyHiO6T+8+VFx2dx4eeFDeAxdQY29Xfrt/f+fB14Nyb/xw//6n+tvDh/zb+…
1F7C06C4F5EF9770870BEBA112FE766C	1	mol	JChemExcel1g8AAB+LCAAAAAAABADtvQdgHEmWJSYvbcp7f0r1StfgdKEIgGATJNiQQBDswYjN5pLsHWlHIymrKoHKZVZlXWYWQMztnbz33nvvvffee++997o7nU4n99//P1xmZAFs9s5K2smeIYCqyB8/fnwfPyKSNN0+e332ejtNdw52H+7s7z7Yub/3NN34JEm6v5fuf0rvRP/38OHD9Cf3dnZ2ErTeGX/66c4efnswfnjv0335jL7dSU/S/sv9/zGU3fH9e+gRUPbv7zI8hfLl7aHsje89fHhfoDz8dId/e39cCMrB/V38djB+eJ8G+7Wg3Bvv7cu7D8f7n+5/Tbrsj3d39x/gN8LlwcOdrwvl4YMdfpdwOTi450F5cXso98cH9/YP8Bvh8…
AB1CF2122AC9E8DBE7956213FCFD4AF4	1	mol	JChemExceltgsAAB+LCAAAAAAABADtvQdgHEmWJSYvbcp7f0r1StfgdKEIgGATJNiQQBDswYjN5pLsHWlHIymrKoHKZVZlXWYWQMztnbz33nvvvffee++997o7nU4n99//P1xmZAFs9s5K2smeIYCqyB8/fnwfPyKSNN0+e332ejtNdw52H+7s7z7Yub/3NN34JEl6bze9d4/eif7v4cOH6U/u7ezsJGi9P35w/+Aefvt0/HB/dw+/7Yzp2530JI2+3/kfQ7k//nTv/gF+ezDev3fw4EOhHIz3H+w+/HpQPh3f37u/I1AeHhzc/0Aou/Tu7n2m0PtDIWrsHiiU+/eCEb34OlB2x/c/vb/rQXkPXNyI9sY7D77uiByUe+Pdna9LXTeie5jzXQ/Ke…
EE86A82B9DEFAD8A04F382DAEFA57F7B	1	mol	JChemExcelTg8AAB+LCAAAAAAABADtvQdgHEmWJSYvbcp7f0r1StfgdKEIgGATJNiQQBDswYjN5pLsHWlHIymrKoHKZVZlXWYWQMztnbz33nvvvffee++997o7nU4n99//P1xmZAFs9s5K2smeIYCqyB8/fnwfPyKSNN0+e332ejtNdw52H+7s7z7Y+XTvabrxSZJ0fzfdv0fvRP/38OHD9Cf3dnZ2CHq6e2988GDvAd57ON7d2d/Bbztj+nYnPUmj73f+F0LZ3fkAKPvjB/cOFMqnIZQvvw6U3S6U98DFjWjvA0Z0j9749NP0A3EhDPZ3PtXfvjaU3fHeg/04Li9uD2VnvL9zcD/9MFyI1+7v7zGUD6BLejD+9MGnH4zLg/HB7s4H4/Lp+OH+/…
FF48BFA240294C00C564F481FA1D8CE1	1	mol	JChemExcellg4AAB+LCAAAAAAABADtvQdgHEmWJSYvbcp7f0r1StfgdKEIgGATJNiQQBDswYjN5pLsHWlHIymrKoHKZVZlXWYWQMztnbz33nvvvffee++997o7nU4n99//P1xmZAFs9s5K2smeIYCqyB8/fnwfPyKSNN0+e332ejtNdw52H+7s7z7Y+XTvabrxSZL03sN0f5feif7v4cOH6U/u7ezsJGh9MN4/2N/Bbw/Hnx483MVvO2P6dic9Sfsv9//HUB6O793fUSi7IZTXt4ayuzPe2/2U3/0AXBwU+u3rQ9kd7xzs7clvNCL89rWgPNw/YCgfgsve+GB3/96H4nKPMNjZ/1BcLJQPmiM7oj6/vAcUS90PwsXO9AfiYqAcAMrO14PiJOABR…
A362003A4082EC7D562A2C84E391D685	1	mol	JChemExcelFAsAAB+LCAAAAAAABADtvQdgHEmWJSYvbcp7f0r1StfgdKEIgGATJNiQQBDswYjN5pLsHWlHIymrKoHKZVZlXWYWQMztnbz33nvvvffee++997o7nU4n99//P1xmZAFs9s5K2smeIYCqyB8/fnwfPyKSNN0+e332ejtNdw52H+7s7z7Y+XTvabrxSZJ072F6b4/eif7v4cOH6U/u7ezsJGj9cLz76acP8dun4z2Cj992xvTtTnqSRt/v/K8D5f7Xh7JLb9zbYyj74wffAJR7Xx+KN6J7X39E6cH43s7OB+PioPTo8uL2UB6M9+/tM5QPmCPikvufHhzgtw+YI8Lgwc7egfxGuPBv7w9lf3xw79MD+e3r0+Xe+OGDHYbyIbg4KJ92o…
E40FB730B7C733864D336345927EDF35	1	mol	JChemExcelTg8AAB+LCAAAAAAABADtvQdgHEmWJSYvbcp7f0r1StfgdKEIgGATJNiQQBDswYjN5pLsHWlHIymrKoHKZVZlXWYWQMztnbz33nvvvffee++997o7nU4n99//P1xmZAFs9s5K2smeIYCqyB8/fnwfPyKSNN0+e332ejtNdw52H+7s7z7Yebj3NN34JEm6v5vu36N3ov97+PBh+pN7Ozs7CVp/Or5/b+8+frs3vn9/dx+/7Yzp2530JI2+3/kfQ7k//vTTT/nde+Odrw1lf3yws6NQOrh8eXso98YP7+1/MC4M5R5+2/sgKDufHjCU3Q+g7t54b2dvT377+rjsju/d+3RPfvv6uOyM9x/s7OI3xuW+fPb1odz7AChuRMwvXxMKU5fn6…
3B87E6950CEBAB8AE061B73CBED8C694	1	mol	JChemExcel1g8AAB+LCAAAAAAABADtvQdgHEmWJSYvbcp7f0r1StfgdKEIgGATJNiQQBDswYjN5pLsHWlHIymrKoHKZVZlXWYWQMztnbz33nvvvffee++997o7nU4n99//P1xmZAFs9s5K2smeIYCqyB8/fnwfPyKSNN0+e332ejtNdw52H+7s7z7Yebj3NN34JEm6v5fuf0rvRP/38OHD9Cf3dnZ2CHq6uzO+t3fwAL/dG3/66b0dQNgZ07c76Ukafb/zP0BJH473P937VKDsfm0oB+P7Dz+9n34gLg/GD+7tKJQOLl/eHsqn44NP9/fTD8Tl/vjhw4N76QfS5f54997eXvrBuBgo+4Cy+3WhmBHdx4i+JhRH3Q/BZX+89+mnPKIPwYVo+sCM6…
00EE8DA06A6B66C65A83A306FBD326D7	1	mol	JChemExcelHg8AAB+LCAAAAAAABADtvQdgHEmWJSYvbcp7f0r1StfgdKEIgGATJNiQQBDswYjN5pLsHWlHIymrKoHKZVZlXWYWQMztnbz33nvvvffee++997o7nU4n99//P1xmZAFs9s5K2smeIYCqyB8/fnwfPyKSNN0+e332ejtNdw52H+7s7z7Yebj3NN34JEm6v5Pu79M70f89fPgw/cm9nZ2dBK0fju/vfrpHv+zeH+99erCLz3bG9O1OepJG3+/8D1B2d8b3DvYYyv74wdeGsjve2z+I4/Ll7aHsjXd39z8Yl73xw4Ode1Fc3gPKvfHB/qcM5UNwcVDufQAUN6J7HzAiR90PwWX/GxnR/fH+vX28S/DuP3jgQ3lxeyifEu/eV375+nR5M…
9B64CCE5199BA8360B0C3B94FE080F40	1	mol	JChemExcelzgoAAB+LCAAAAAAABADtvQdgHEmWJSYvbcp7f0r1StfgdKEIgGATJNiQQBDswYjN5pLsHWlHIymrKoHKZVZlXWYWQMztnbz33nvvvffee++997o7nU4n99//P1xmZAFs9s5K2smeIYCqyB8/fnwfPyKSNN0+e332ejtNdw52H+7s7z7Yebj3NN34JEm6d5De26N3ov97+PBh+pN7Ozs7BD3d3R3v7uw/wHsPxzsPd+/jt50xfbuTvkij73f+x1B2xnv3Dnbw7sH4/sO9Tz0oJ7eGQhjce/DwQH772rgAg90H9/S3r43Lg/Gn9z+YLh4uDwiX/QMPynvg4ujygHD5dOdDoXxKc763//WguBHdH3+6t+PT5T2gOOp+CC6fjh/s3GMM7…
3E979756CE06014203CC5A48B67C9BCA	1	mol	JChemExceldhEAAB+LCAAAAAAABADtvQdgHEmWJSYvbcp7f0r1StfgdKEIgGATJNiQQBDswYjN5pLsHWlHIymrKoHKZVZlXWYWQMztnbz33nvvvffee++997o7nU4n99//P1xmZAFs9s5K2smeIYCqyB8/fnwfPyKSNN0+e332ejtNdw52H+7s7z7Y3dl7mm58kiTdf5DuP6R3ov97+PBh+pN7Ozs7CVrvjx/uHDyQ3+7v7d7Dbztj+nYnfZZG3+/8j6HcB5T7CuXepwcelJP3grK3v4vf7gEK//b+uHw6fkikwm+Ey/09xur9odwfHzy8tyO/ES6felDea0Q7e/cYg0/pt/t7HpQvbw9lf7xLKAi8+7sHDz0o74ELQXmwb2Z65+tCuTe+RxwkU…
A071789F516FA4BFE556BA01C574C563	1	mol	JChemExcel4AwAAB+LCAAAAAAABADtvQdgHEmWJSYvbcp7f0r1StfgdKEIgGATJNiQQBDswYjN5pLsHWlHIymrKoHKZVZlXWYWQMztnbz33nvvvffee++997o7nU4n99//P1xmZAFs9s5K2smeIYCqyB8/fnwfPyKSNN0+e332ejtNdw52H+7s7z7Y3dl7mm58kiS9t5/ee0DvRP/38OHD9Cf3dnZ2ErQ+GO9/ur+H3x6OP32wd4Dfdsb07U56kkbf7/yPoTwc37t3/6H8tnsQQPny1lB2d8Z7Ow/uC5RPH9IgHJTb40JQdh/u7chvnz58yGN7fyi74537jAH9tre387WhPLzH7xIuD+7dv/f1oOyNHzzcBV2Ay/1PvyaUe+NPPz3gEREun+7uf…
9A4F3D282139BB776EB6303B6BB2FD2A	1	mol	JChemExcelBhAAAB+LCAAAAAAABADtvQdgHEmWJSYvbcp7f0r1StfgdKEIgGATJNiQQBDswYjN5pLsHWlHIymrKoHKZVZlXWYWQMztnbz33nvvvffee++997o7nU4n99//P1xmZAFs9s5K2smeIYCqyB8/fnwfPyKSNN0+e332ejtNdw52H+7s7z7Y3dl7mm58kiTdv5fu36d3ov97+PBh+pN7Ozs7CVofjO/vP/yUftndHe/c29/FZztj+nYnPUmj73f+14Gy801ASR+Od3bv7X09KA/H+3v7DOVgvP/wAf+mUL68NRQax71deiP9IFwcFNDla0PZHe8e3Fco9/fuPfh6UPbGO26OiJ2+LpSH9+7j3Q/C5d74wcOHePeDcLk3PqAh4d2DMYH7m…
CA53CEAE90479C15FED70DC4808C20F0	1	mol	JChemExcelBhAAAB+LCAAAAAAABADtvQdgHEmWJSYvbcp7f0r1StfgdKEIgGATJNiQQBDswYjN5pLsHWlHIymrKoHKZVZlXWYWQMztnbz33nvvvffee++997o7nU4n99//P1xmZAFs9s5K2smeIYCqyB8/fnwfPyKSNN0+e332ejtNdw52H+7s7z7Y3dl7mm58kiTdv5fu36d3ov97+PBh+pN7Ozs7CVrfHz882NvHb5+ODx5+uoffdsb07U56kkbf7/xPoezufnpPoNx7KL8plC9vD2V/vHd/R6F8fVzuje8d7DtcviaUvfH93QN+90Nw2R1/en9PoXx9XHbGDw4+/WBcHJQHHwDFjejgA0bkqPshuLiZ/hBcGAq/+/ADeNeN6CFG5EN5D1ycB…
E33CC694EE0BBC141F10438902F3768E	1	mol	JChemExcelLhIAAB+LCAAAAAAABADtvQdgHEmWJSYvbcp7f0r1StfgdKEIgGATJNiQQBDswYjN5pLsHWlHIymrKoHKZVZlXWYWQMztnbz33nvvvffee++997o7nU4n99//P1xmZAFs9s5K2smeIYCqyB8/fnwfPyKSNN0+e332ejtNdw52H+7s7z7Y3dl7mm58kiTdf5je36V3ov97+PBh+pN7Ozs7CVrfHx8c7O3htwfj/Qc7O/htZ0zf7qQnafT9zv8YyqfjB/sH9wTKw68N5cH40939ffnt6+NyMN4/2FEoXx+Xh+N7+5/eFygdXL68NZTdnfHe7p5CIVx2PSi3x8WDcvABUHbHOw8OPsW7DzGiD4VCWBEU5pwPoAv99jCE8l64PNzf5xF9C…
3717452CBAFF47AD44769AF9B42F33E1	1	mol	JChemExcelTg8AAB+LCAAAAAAABADtvQdgHEmWJSYvbcp7f0r1StfgdKEIgGATJNiQQBDswYjN5pLsHWlHIymrKoHKZVZlXWYWQMztnbz33nvvvffee++997o7nU4n99//P1xmZAFs9s5K2smeIYCqyB8/fnwfPyKSNN0+e332ejtNdw52H+7s7z7Y3dl7mm58kiTd303379E70f89fPgw/cm9nZ0dgp7u3h/fPzjYw3sH44f3Dz7Fbztj+nYnPUmj73f+x1D2xw/29hjKw/F+COXLrwFldwdQHnhQ3gOXe+OD+5/uChQa0cHXg8J0uWehfE1c9sYPH+4oLvtfGxceEdNl9wNGtDfe3dvfwW8fQpfd8d79Bw/T2Ihe3B7Kzvjew90D+Y1wAbz3x…
A9905A6E626F8EA43D999F9F1A6C092D	1	mol	JChemExcelCAgAAB+LCAAAAAAABADtvQdgHEmWJSYvbcp7f0r1StfgdKEIgGATJNiQQBDswYjN5pLsHWlHIymrKoHKZVZlXWYWQMztnbz33nvvvffee++997o7nU4n99//P1xmZAFs9s5K2smeIYCqyB8/fnwfPyKSNN0+e332ejtNdw52H+7s7z7Y3d17mm58kiTd20339uid6P8ePnyY/uTezs5OgtYH43v3dz7Fbw/Hezv3+bedMX27k56k0fc7/+tAOfgAKA/G+wf7n8pvD3bu3/egvLg9lE/Hn+4e8Ls9XN4Dyv3xg/t7DKWHy3uMyEH5tAvl9e2h7I8PDj794BHtj3foZfz2ISO6N969v+9w+ZpQ9sZ7Bwf7+O1DcNkd7+/tMZQPwWVnf…
600D593305B9B66EBF856D6461179848	1	mol	JChemExcelwAgAAB+LCAAAAAAABADtvQdgHEmWJSYvbcp7f0r1StfgdKEIgGATJNiQQBDswYjN5pLsHWlHIymrKoHKZVZlXWYWQMztnbz33nvvvffee++997o7nU4n99//P1xmZAFs9s5K2smeIYCqyB8/fnwfPyKSNN0+e332ejtNdw52H+7s7z7Y3d17mm58kiTdu5fu7dM70f89fPgw/cm9nZ2dBK0/He/fp+b82869hzv4bWdM3+6kL9Lo+53/MZT74/sHnyqU+yGUk68D5UEXynvgsj9+sLezh98+ZET3xgf39xXK18dlb/zw4CCOy3vQxUG5/0FQdvf2GMr+B8zR7njv/qcfjMvOmF7dxW8fgouDcu8DoLgR3fuAETnqfggubqY/DBcDZ…
EBD302D52C884F5A5C13B60D1230C520	1	mol	JChemExcelbgwAAB+LCAAAAAAABADtvQdgHEmWJSYvbcp7f0r1StfgdKEIgGATJNiQQBDswYjN5pLsHWlHIymrKoHKZVZlXWYWQMztnbz33nvvvffee++997o7nU4n99//P1xmZAFs9s5K2smeIYCqyB8/fnwfPyKSNN0+e332ejtNdw52H+7s7z7Y3d17mm58kiS9dy+9d5/eif7v4cOH6U/u7ezsJGj9YPzg3sEe/bK7O97Z33+Iz3bG9O1OepJG3+/8T6Ec7D/cB5S98c69gwcelBe3h3IwfvDpp3iXoOzvB1DeA5eH4/sPHh6kPKKD+7u7XwvK7s54/+EDvEu47N3f/5pQdsf3dneUup/e//S+B+X2dAEG9/bvy2879x9++vVwuUfzu8PU3…
87A57E68C3C1B8EDA73F34BCB7D02AE2	1	mol	JChemExcel3gYAAB+LCAAAAAAABADtvQdgHEmWJSYvbcp7f0r1StfgdKEIgGATJNiQQBDswYjN5pLsHWlHIymrKoHKZVZlXWYWQMztnbz33nvvvffee++997o7nU4n99//P1xmZAFs9s5K2smeIYCqyB8/fnwfPyKSNN0+e332ejtNdw52H+7s7z7Y3d17mm58kiTdPcD/0p3o/x4+fJj+5N7Ozg5BT3d3xg/3H+7ivQfjBzv39/Hbzpi+3UlP0v7L/f8plJ2Dezt492C8F0L58tZQ0ofjvd0HDOUDcCEM7t3feSi/ES73vx6UB+P9g/2H8tvXx+XT8ae7Bwf4rYfLi9tDuT9+cH/vAX5jXL7miByUT7tQXt8eyv744OBThvIhI9of7+ztfIrfe…
099FFD98D80E77BDF3F26D8595602C12	1	mol	JChemExcelbgwAAB+LCAAAAAAABADtvQdgHEmWJSYvbcp7f0r1StfgdKEIgGATJNiQQBDswYjN5pLsHWlHIymrKoHKZVZlXWYWQMztnbz33nvvvffee++997o7nU4n99//P1xmZAFs9s5K2smeIYCqyB8/fnwfPyKSNN0+e332ejtNdw52H+7s7z7Y3d17mm58kiS9dy+9d5/eif7v4cOH6U/u7ezsJGh9MH5wsL9Hv+zeG+8/ePApPtsZ07c76Ukafb/zP4VycO/BQ0DZJyifAp6B8uL2UB6OH+zt3hMoD/ce7ntQbo/L7s74/v2D+wLl3oNPAe9rQNkd799/wHTZx9j8Eb0HlL0xDUNx2TvY3/Wg3J4uNDO7B/cVyoN7D74mXfbHO3t7D+S33…
379DBEF1D557DAEE16589C2EE1680AD0	1	mol	JChemExcelABEAAB+LCAAAAAAABADtvQdgHEmWJSYvbcp7f0r1StfgdKEIgGATJNiQQBDswYjN5pLsHWlHIymrKoHKZVZlXWYWQMztnbz33nvvvffee++997o7nU4n99//P1xmZAFs9s5K2smeIYCqyB8/fnwfPyKSNN0+e332ejtNdw52H+7s7z7Y3d17mm58kiTdv5/e36F3ov97+PBh+pN7Ozs7BD3d3R0/3N09wG874wf3dx4Aws6Yvt1JT9Lo+53/MZS9bwTKvfH+7n28S1h9uvsp4BkoL24PZR9Q8G4fynvgsm9HtDfeP7i383WhGFzuje/tP9z9elAcXT4Eipuj/fHe7v29rwfF4XJ/TDx57+tBcXT5MCjfxIjufyNQPv1G5ujBNwTl4…
350D684B67456D644D8CF46569708E64	1	mol	JChemExcel/goAAB+LCAAAAAAABADtvQdgHEmWJSYvbcp7f0r1StfgdKEIgGATJNiQQBDswYjN5pLsHWlHIymrKoHKZVZlXWYWQMztnbz33nvvvffee++997o7nU4n99//P1xmZAFs9s5K2smeIYCqyB8/fnwfPyKSNN0+e332ejtNdw52H+7s7z7Y3d17mm58kiTde5je26V3ov97+PBh+pN7Ozs7CVo/GH/66YN9/PZw/PD+/fv4bWdM3+6kJ2n0/c7/GMqn44OdTx8IlP39Txne+0O5P354795DgfJw7/7e14VCqPC7hMvup7tfD8r+ePfgwNBlZ3fHg/Li9lDuje/tPTgQKPce7j70oLwHLgRl/z6/ezC+d3Cf6fz+UPbG+wf37+G3B+ODB…
057A85881CF796A0F1BE688466E55F2C	1	mol	JChemExcelABEAAB+LCAAAAAAABADtvQdgHEmWJSYvbcp7f0r1StfgdKEIgGATJNiQQBDswYjN5pLsHWlHIymrKoHKZVZlXWYWQMztnbz33nvvvffee++997o7nU4n99//P1xmZAFs9s5K2smeIYCqyB8/fnwfPyKSNN0+e332ejtNdw52H+7s7z7Y3d17mm58kiTdv5/e36F3ov97+PBh+pN7Ozs7BD3d3R3v3bv/EO89GD/8dO8Av+2M6dud9CSNvt/5H0PZG+/u7O0IlP0PgPLw0wdxXF7cHsq98cG9/R2B8vVxcVA+/QAobkT3P4i6Bsr+B0Exc7SPETG8D4Fy7xuhC377uri4OfoQXByUD6HL/vgB3kg/bI7uj+9/+qlC+fq4EMfeMzP99…
09F9A9213F335A55CAF1DD0B836EEE4D	1	mol	JChemExcelJg0AAB+LCAAAAAAABADtvQdgHEmWJSYvbcp7f0r1StfgdKEIgGATJNiQQBDswYjN5pLsHWlHIymrKoHKZVZlXWYWQMztnbz33nvvvffee++997o7nU4n99//P1xmZAFs9s5K2smeIYCqyB8/fnwfPyKSNN0+e332ejtNdw52H+7s7z7Y3d17mm58kiS9dz+994Deif7v4cOH6U/u7ezsJGh9MN4/uLeP3x6OPz04uIffdsb07U56kkbf7/yPoTwc39t/qFB2Dw74N4Xy5a2h7O6M93bvO1x8KLfHxUGh374+lN0xUXxfftv9unShdx/uP7j/objsjQ92730wLvfGnz54+MF0YSgY0QfNkR1Rn1/eA4ql7gfhYmf6A3ExUA4+AIqTg…
6FA03AF2C145DB81BB0DFCBB98968B9F	1	mol	JChemExcellg4AAB+LCAAAAAAABADtvQdgHEmWJSYvbcp7f0r1StfgdKEIgGATJNiQQBDswYjN5pLsHWlHIymrKoHKZVZlXWYWQMztnbz33nvvvffee++997o7nU4n99//P1xmZAFs9s5K2smeIYCqyB8/fnwfPyKSNN0+e332ejtNdw52H+7s7z7Yvbf3NN34JEl672G6v0vvRP/38OHD9Cf3dnZ2ErQ+GO/d+/QBfnsw3tl7eIDfdsb07U56kkbf7/yPoTwY33uwo1Du71EHDsqXt4fy6fj+zr7DxYfyHrjcH3967yCOy3tA2R8/eLBncLlH734tKPfGD3cMde9/AJSdfUPdD8GFoHyK3z79IChmRPc/YESOuh+CC8/0p/Lb18eFuc7Q5WvzC…
D59130790112979D617F0CB96B3C4CC7	1	mol	JChemExcelBhAAAB+LCAAAAAAABADtvQdgHEmWJSYvbcp7f0r1StfgdKEIgGATJNiQQBDswYjN5pLsHWlHIymrKoHKZVZlXWYWQMztnbz33nvvvffee++997o7nU4n99//P1xmZAFs9s5K2smeIYCqyB8/fnwfPyKSNN0+e332ejtNdw52H+7s7z7Yvbf3NN34JEm6fy/dv0/vRP/38OHD9Cf3dnZ2ErQ+GO/fu/eQftndHe8QeHy2M6Zvd9KTNPp+538M5eF47+HDHUDZGd/fvb//taDQu7v3DwwuO58efD0oGMe9TwXe/Z37ex6UL98Lys4BoNDY7u/u+VDeAxca0b6BsrO3c/ChUA4IyoOvDeXhw3s8jgfj+3uffu0RPTw42MW7n47v37v3t…
7822271E251A95D693CE9F10187963EA	1	mol	JChemExcellg4AAB+LCAAAAAAABADtvQdgHEmWJSYvbcp7f0r1StfgdKEIgGATJNiQQBDswYjN5pLsHWlHIymrKoHKZVZlXWYWQMztnbz33nvvvffee++997o7nU4n99//P1xmZAFs9s5K2smeIYCqyB8/fnwfPyKSNN0+e332ejtNdw52H+7s7z7Yvbf3NN34JEl672G6v0vvRP/38OHD9Cf3dnZ2CHq6uzPe3dk9kN8ePnjwABB2xvTtTnqSRt/v/I+h7I539vfuC5RP7x3se1C+/BpQ0ocEZeehB+U9cKERPTjgdx+Od+898HH5WlAOxrv7O7tfDwqN6P6DA7z7gEb06dfEhaAc3PsU7346/nRPsHp/KG5EnxJddu59LShE03uf7vIcfTp+c…
8B96D05507F20B8FC3DC74CB6B5A43C7	1	mol	JChemExcelBhAAAB+LCAAAAAAABADtvQdgHEmWJSYvbcp7f0r1StfgdKEIgGATJNiQQBDswYjN5pLsHWlHIymrKoHKZVZlXWYWQMztnbz33nvvvffee++997o7nU4n99//P1xmZAFs9s5K2smeIYCqyB8/fnwfPyKSNN0+e332ejtNdw52H+7s7z7Yvbf3NN34JEm6fy/dv0/vRP/38OHD9Cf3dnZ2ErQ+GO8f3NulX3Z3xp8eHOC3dGdM3+6kJ2n0/c7/Qijpww+A8mD8KQ1QoOx+bSgPx/f2Hzooex6UL28Nhaixt3tfoXztETkoH0Ld3d0xzf6u/Pa16ULvPtxn6n4QLnvjg917OwLv6+Nyb/zpg4cfjIuF8kFzxCNSKB1+eQ8olrofhIud6…
602B628BF282E1BC62CC236BC98E6DD1	1	mol	JChemExcelvhAAAB+LCAAAAAAABADtvQdgHEmWJSYvbcp7f0r1StfgdKEIgGATJNiQQBDswYjN5pLsHWlHIymrKoHKZVZlXWYWQMztnbz33nvvvffee++997o7nU4n99//P1xmZAFs9s5K2smeIYCqyB8/fnwfPyKSNN0+e332ejtNdw52H+7s7z7Yvbf3NN34JEm6fz/df0DvRP/38OHD9Cf3dnZ2ErS+P965t/MQv+2PP91/uIvfdsb07U56kvZf7v9PoRw8vLcvv+3ev7/39aB8On7w6S5jQLjc37/39aAQLgcHjMGnhMvezteFsrO386lA+fT+PR/Kl7eHsg8MHgqU3fsPviZdHJQPoe698d7BfaYpqPuQZ+v9oeyN9/f2DvDbh+CyO75//…
91FD924845747246594DA33198D60C67	1	mol	JChemExcelpAkAAB+LCAAAAAAABADtvQdgHEmWJSYvbcp7f0r1StfgdKEIgGATJNiQQBDswYjN5pLsHWlHIymrKoHKZVZlXWYWQMztnbz33nvvvffee++997o7nU4n99//P1xmZAFs9s5K2smeIYCqyB8/fnwfPyKSNN0+e332ejtNdw52H+7s7z7Yvbf3NN34JEm6dz/dO6B3ov97+PBh+pN7Ozs7CVrvjvfuH+zht/vj/f1d/m1nTN/upCdp9P3O/xTK/b29ffz26Xh/5/6Drwvl051PGcqD8b2H9O7XgrJDuNAQU+By/8GDr4nLHkbE737IiO6Nd/bu7eC3++P7+7v3vh6U/fHO7kOmy4dBub/78FP89iEjcrg8AOfsfD0oji4fAoWosfspv…
361E49BC0B9032AEB44AFB5344D4B403	1	mol	JChemExcelpAkAAB+LCAAAAAAABADtvQdgHEmWJSYvbcp7f0r1StfgdKEIgGATJNiQQBDswYjN5pLsHWlHIymrKoHKZVZlXWYWQMztnbz33nvvvffee++997o7nU4n99//P1xmZAFs9s5K2smeIYCqyB8/fnwfPyKSNN0+e332ejtNdw52H+7s7z7Yvbf3NN34JEm6dz/dO6B3ov97+PBh+pN7Ozs7CVrvjvf3d3bkt50HO5/it50xfbuTnqTR9zv/Yyh7Y0LtoUDZe/DwwdeF8mDv0wfy29693QMPype3h3Jv/GBnn8dBWN178DVx2R/v7N7bF3j3DohkDsqL20O5N97f2z8QeLsHD74mdR0u++OHDw/ufV0oD++DK/DbpwcPGd6HQLk3/vTh/…
942A778E7B63467E943FEF554C715EA2	1	mol	JChemExcel6gkAAB+LCAAAAAAABADtvQdgHEmWJSYvbcp7f0r1StfgdKEIgGATJNiQQBDswYjN5pLsHWlHIymrKoHKZVZlXWYWQMztnbz33nvvvffee++997o7nU4n99//P1xmZAFs9s5K2smeIYCqyB8/fnwfPyKSNN0+e332ejtNdw52H+7s7z7Yvbf3NN34JEm692m6d0DvRP/38OHD9Cf3dnZ2ErR+ON7d2b+H3+6PqYs9/LYzpm930pM0+n7nfwzlYPypQvl0/OnB/a8J5eF4/8HOPn57MN49uM/w3h/KgR3Rg/H9+7tfE8qD8YN7BzyOT4HL1xyRg3L/A6B8Oj54sMfv7n8AdT+lNz7dxW8fhouB8iF0cSNifvmac0Tj2N9hXD6ELvsE5…
22CC4F7E50B29D07B467FB91D2289B4D	1	mol	JChemExcelhAwAAB+LCAAAAAAABADtvQdgHEmWJSYvbcp7f0r1StfgdKEIgGATJNiQQBDswYjN5pLsHWlHIymrKoHKZVZlXWYWQMztnbz33nvvvffee++997o7nU4n99//P1xmZAFs9s5K2smeIYCqyB8/fnwfPyKSNN0+e332ejtNdw52H+7s7z7Yvb/3NN34JEl6715671N6J/q/hw8fpj+5t7Ozk6D1/fHDg0938Nun408fPtzFbztj+nYnPUn7L/f/x1A+HT+8f2/f/LbHv70/lAfjTz/d/VSg7N3b49/eH8rB+NP9nfsCZf/g010PyovbQ3k4vrd/8AC/3R8/+PTTex6U2+OyuzO+t/dAR7Sz+/DrjYig3H94sCdQHj7cY6y+zogOHtIbK…
A1E61248CBFABED51CF27DAA4F97BE2C	1	mol	JChemExcelhAUAAB+LCAAAAAAABADtvQdgHEmWJSYvbcp7f0r1StfgdKEIgGATJNiQQBDswYjN5pLsHWlHIymrKoHKZVZlXWYWQMztnbz33nvvvffee++997o7nU4n99//P1xmZAFs9s5K2smeIYCqyB8/fnwfPyKSNN0+e332ejtNdw72dnb2dw52dveephufJEl399Pd+/RO9H8PHz5Mf5KA7SRovTPee7D/KX67N97de3BPPqNvd9KTtP9y/38MZXe8u7+jUD79BqDsj/dDKF/eHsoevfHpB4/IQdn7ICgHD/YYyu4H0OXe+MG9gwcC7+vjsj/+dGefofRweXF7KPfH+w92PpguDIVx6c3Re+DiRvQhXOegfAjXuTn6MK4z/PL1R7RLYPjf4…
C5FAFD6E4B904EACBC4445BE0909F312	1	mol	JChemExcelHBAAAB+LCAAAAAAABADtvQdgHEmWJSYvbcp7f0r1StfgdKEIgGATJNiQQBDswYjN5pLsHWlHIymrKoHKZVZlXWYWQMztnbz33nvvvffee++997o7nU4n99//P1xmZAFs9s5K2smeIYCqyB8/fnwfPyKSNN0+e332ejtNdw72dnb2dw529vaephufJEn376X7n9I70f89fPgw/UkCtpOg9c7403sP9/Hbg/HB7u5D+Yy+3UlP0v7L/f8xlN3x/Z37CuVeCOXL20PZG997sHtfoHx9XO6N9+49+FSgdHB5Dyj7492dewrl6+OyP3746cMHAqWDy4vbQ7k/Prh3/0CgfH1cHJSDLpT3wMWN6OEHUVeh7O4QlL0dD8p74WLmqDei98DF8…
44367939692C0B73111CFC244E4F2166	1	mol	JChemExcelPA0AAB+LCAAAAAAABADtvQdgHEmWJSYvbcp7f0r1StfgdKEIgGATJNiQQBDswYjN5pLsHWlHIymrKoHKZVZlXWYWQMztnbz33nvvvffee++997o7nU4n99//P1xmZAFs9s5K2smeIYCqyB8/fnwfPyKSNN0+e332ejtNdw72dnb2dw529veephufJEnv3U/vHdA70f89fPgw/UkCtkPQ0917408f7u/ht93xvYOdh4CwM6Zvd9KTNPp+538MZW98sHfAUHbGBx8OJX34AVB2xw8/3VMoX39Eu+Odh5/uCpQPwUWhfBBd7Ig+aI52xnv3doDLB9HFQTnoQvny1lCAwaf7O/Jbhy4vbg/lYLz/8EChfO0ReVB4RAdfD8qD8af39nbkt…
47406CAFD0406C1E592F996CF4F8E713	1	mol	JChemExcelNA8AAB+LCAAAAAAABADtvQdgHEmWJSYvbcp7f0r1StfgdKEIgGATJNiQQBDswYjN5pLsHWlHIymrKoHKZVZlXWYWQMztnbz33nvvvffee++997o7nU4n99//P1xmZAFs9s5K2smeIYCqyB8/fnwfPyKSNN0+e332ejtNdw72dnb2dw527u89TTc+SZLu76T79+md6P8ePnyY/iQB20nQ+mB8b+fhLn7bHT/89OEeftsZ07c76Unaf7n/P4byYLy/f28Hv+2N90MoX94eyqfj+w8efDAuDsrOB0C5P36wu7sj73ZG9B5Q9scH+/cVytfH5d744YOHCqWDy4v3gbK7K3P0Ibjsjff2HyiUr0+X3fG9g12F8vVx2Rnf3zXU7eJS3giij…
39BA8204441A6F349B4E21D62D9D120F	1	mol	JChemExcelFAsAAB+LCAAAAAAABADtvQdgHEmWJSYvbcp7f0r1StfgdKEIgGATJNiQQBDswYjN5pLsHWlHIymrKoHKZVZlXWYWQMztnbz33nvvvffee++997o7nU4n99//P1xmZAFs9s5K2smeIYCqyB8/fnwfPyKSNN0+e332ejtNdw72dnb2d3f3d/aephufJEn3Hqb39uid6P8ePnyY/iQB20nQen9MgHfx2/3x/YMHn+K3nTF9u5OepNH3O/9jKPfHnx7sPJDfdh4c3POgvLg9lE/H9/d3+d0PwcVBod8O7jNW7w/FjegBjejh18TFUfdDcLk3frj/kEf0Ibjcw8zcx28fhouB8iFz5EbU45f3gOLm6GC8c/DgoQfla3HdAUa040F5D1x2x…
DBF9651558E00F77CF46D335657CA513	1	mol	JChemExceluAoAAB+LCAAAAAAABADtvQdgHEmWJSYvbcp7f0r1StfgdKEIgGATJNiQQBDswYjN5pLsHWlHIymrKoHKZVZlXWYWQMztnbz33nvvvffee++997o7nU4n99//P1xmZAFs9s5K2smeIYCqyB8/fnwfPyKSNN0+e332ejtNdw72dnb2d3f3D/aephufJEn3DtJ7u/RO9H8PHz5Mf5KA7SRo/en44af3D/DbvfG9h/f4t50xfbuTvkij73f+x1AejPfvy7t74/t7Ow89KF/eHsp94MLv3hvv7zz49OtB2R3f0xHR2A529zwo7zGinfH+w4MdgbJ/cLDrQXk/XB7sPcBvD8YPHzy89/Wg3B/f3919IL89PLi/40E5uT2U/fHDe+AKQNnd3…
12AB2A521DFA470104F758054C06B913	1	mol	JChemExcelrg0AAB+LCAAAAAAABADtvQdgHEmWJSYvbcp7f0r1StfgdKEIgGATJNiQQBDswYjN5pLsHWlHIymrKoHKZVZlXWYWQMztnbz33nvvvffee++997o7nU4n99//P1xmZAFs9s5K2smeIYCqyB8/fnwfPyKSNN0+e332ejtNdw72dnb2d3f3H+49TTc+SZLe+zTd36F3ov97+PBh+pMEbCdB653xg717B/jtwXjv0/t78hl9u5OepP2X+//rQDn4ACi74/sPDxTKgwc7PpQXt4eyN96/b3F58OG4PBw/+JARfSq4fEojCqC834ju2TkK6fIeuDwc7+0zlN3d8d79rzsigiK47O7QTH9NXOjdHY+6Xx/Kw/sM5QNxebgvUD6ALm5EBOXB1…
C49DDAF6AC7E5B557C37A2991D9F59BB	1	mol	JChemExcelLhIAAB+LCAAAAAAABADtvQdgHEmWJSYvbcp7f0r1StfgdKEIgGATJNiQQBDswYjN5pLsHWlHIymrKoHKZVZlXWYWQMztnbz33nvvvffee++997o7nU4n99//P1xmZAFs9s5K2smeIYCqyB8/fnwfPyKSNN0+e332ejtNdw72dnb2d3fv7+w9TTc+SZLuP0zv79I70f89fPgw/UkCtpOg9cPx/f1P9+mX3Z3xvYf37uGznTF9u5OepNH3O/9jKAfjTw928S5BOXj46deDQu/u7356X357uLsLrL4mlF0L5dOvByV9MD7Y/VRHdO/hwdeE4uiyS3TZ2/WgfHlrKBjRDlODoDzcebDnQXlxeyi74z0aksLbuwcKfY0RWboQ59x7+OBrQ…
84BD32A110022D8E10D744265182498C	1	mol	JChemExcelCg4AAB+LCAAAAAAABADtvQdgHEmWJSYvbcp7f0r1StfgdKEIgGATJNiQQBDswYjN5pLsHWlHIymrKoHKZVZlXWYWQMztnbz33nvvvffee++997o7nU4n99//P1xmZAFs9s5K2smeIYCqyB8/fnwfPyKSNN0+e332ejtNdw72dnb2d3fv7+89TTc+SZLee5Du79I70f89fPgw/UkCtpOg9cH4/sPdA/lt7+Gn/NvOmL7dSU/S6Pud/zGUh+P9T/d38NuD8cHOgwcelBe3hrK7M753b3cP734ALh6UhwTl/u7XguKN6CGNaP/e14PiqPshuDwYP9jb/1SgfH1cPh0f3H+wL1C+Pi4OygfMkTeiHr+8B5T744cHMo5vBsqn4wcPH35N6…
85E06433275A5FEA5B99719E65ADE1AC	1	mol	JChemExceleBAAAB+LCAAAAAAABADtvQdgHEmWJSYvbcp7f0r1StfgdKEIgGATJNiQQBDswYjN5pLsHWlHIymrKoHKZVZlXWYWQMztnbz33nvvvffee++997o7nU4n99//P1xmZAFs9s5K2smeIYCqyB8/fnwfPyKSNN0+e332ejtNdw72dnb2d3fv3997mm58kiTd30/3H9A70f89fPgw/UkCtkPQ092d8e7Dhwd472C8c3+Hf9sZ07c76Ukafb/zP0BJH47v3fv0U/z2YHx//9MdD8qL20M5GO8/ONiX374+Lg7KQ0Dh394fFzeihzSi+7selNvj4lG3h8t7QNkd73x6wBh8CC6744f3du8JlA/BxUD5gDnyRtTjl9tDcXNEdL6/v8+z9f4zb…
C53A0CDF15E0CAB3F12B8D55EEA97BD6	1	mol	JChemExcelMgkAAB+LCAAAAAAABADtvQdgHEmWJSYvbcp7f0r1StfgdKEIgGATJNiQQBDswYjN5pLsHWlHIymrKoHKZVZlXWYWQMztnbz33nvvvffee++997o7nU4n99//P1xmZAFs9s5K2smeIYCqyB8/fnwfPyKSNN0+e332ejtNdw72dnb2d/d2Huw9TTc+SZLu7ad7n9I70f89fPgw/UkCtkPQ092d8f6nD+/hvYPx7t7Bffy2M6Zvd9KTNPp+538Wyv4e3n043r0n8BTKl7eGkn46/nRv7yF+2x/f239w4EF5fXso98cHOw8Zl/3xw3vy23uPiHDZ3SUyCryDh/ybQnlxeygPxnv3HjJNCcr9/R0Pynvg8mC8f2/3U/z2ISPCu/sH8tv+v…
C2538154F5747216F9BB911708A977AD	1	mol	JChemExcel4AwAAB+LCAAAAAAABADtvQdgHEmWJSYvbcp7f0r1StfgdKEIgGATJNiQQBDswYjN5pLsHWlHIymrKoHKZVZlXWYWQMztnbz33nvvvffee++997o7nU4n99//P1xmZAFs9s5K2smeIYCqyB8/fnwfPyKSNN0+e332ejtNdw72dnb2d/d2d/aephufJEnv7af3HtA7/L9d84v+7+HDh+lPErCdBK3vjz89uLeL3/bHe3v3H+C3nTF9u5O+SDtvRv9noTzkd+91oZy8D5SdB/fu6W/3dx9+KJT98f7uw92vC+XTBw8Zg/vjvf37DO/r0GX/4af87t740729fQ/Ke+CyPz7QEX0IlE/HO/sPdgUegXv49aDcH+8e7N7Hb/fG9w8+9eny5…
59231D5792890988DEDEECA3030B385D	1	mol	JChemExcelWgsAAB+LCAAAAAAABADtvQdgHEmWJSYvbcp7f0r1StfgdKEIgGATJNiQQBDswYjN5pLsHWlHIymrKoHKZVZlXWYWQMztnbz33nvvvffee++997o7nU4n99//P1xmZAFs9s5K2smeIYCqyB8/fnwfPyKSNN0+e332ejtNdw72dnb2d/d2D/aephufJEnv7aT39uid6P8ePnyY/iQB20nQ+t545+HuDn67P97dfbCH33bG9O1O+iKNvt/5n0L59MH9T/Hb/vjezv2HHpST94FicLk3vr+zz/DeH5e98e7+PcXlYOfhgQflPXBxUO6ND3b3dr4eFIyIyE3Pp0Tdgw+AsreL3/aILvcOvh6UfZqje/vy272dHR/Ke1CXaLr36QP8hhHt7…
86015C8F6E874132D7463989AE81944C	1	mol	JChemExcelwg4AAB+LCAAAAAAABADtvQdgHEmWJSYvbcp7f0r1StfgdKEIgGATJNiQQBDswYjN5pLsHWlHIymrKoHKZVZlXWYWQMztnbz33nvvvffee++997o7nU4n99//P1xmZAFs9s5K2smeIYCqyB8/fnwfPyKSNN0+e332ejtNdw72dnb2d/f2dvaephufJEnvPUz379E70f89fPgw/UkCtpOg9c7404OHu/jtwfjhzu6n8hl9u5OepJ03o//rQPl0fPDw4deEsju+f3//vkC59/CAf1MoL24PZW+8v3d/R6B8fVwclB5d3gMXN6KD8f7O3gMPynvgcm98b2fH0OXgYN+D8rVweUi47Pu4vAcUossuMRBDebhz/8CD8l4j2ju4z+Po4fIeU…
EF0007D896BBF0BF9C8CF6B5779FCCED	1	mol	JChemExcel9AYAAB+LCAAAAAAABADtvQdgHEmWJSYvbcp7f0r1StfgdKEIgGATJNiQQBDswYjN5pLsHWlHIymrKoHKZVZlXWYWQMztnbz33nvvvffee++997o7nU4n99//P1xmZAFs9s5K2smeIYCqyB8/fnwfPyKSNN0+e332ejtNdw72dnb2d+/v7+09TTc+SZLuHqS7D+md6P8ePnyY/iQB20nQem+883D3Hn7bHz/YffAAv+2M6dud9CSNvt/5n4Fy8ClDufdBUB7e3/lUoOzt3Wd4HwLl/nhv9/7e14Nyb3ywu/8QvxFd9va+5ogclA+hC2Fw/6HSZX9392uO6P743v6D+wJvb2/Hh/Ll7aE4XO6Pd/Yefs05oncf7O7Kbw8f7O94UN4Dl…
1258210C9D1281111F643584A5D4AFB9	1	mol	JChemExcelmAYAAB+LCAAAAAAABADtvQdgHEmWJSYvbcp7f0r1StfgdKEIgGATJNiQQBDswYjN5pLsHWlHIymrKoHKZVZlXWYWQMztnbz33nvvvffee++997o7nU4n99//P1xmZAFs9s5K2smeIYCqyB8/fnwfPyKSNN0+e332ejtNdw72dnb2d+/v7+09TTc+SZLuPkh3D+id6P8ePnyY/iQB20nQem+8c3DwAL/tjx/s7R/gt50xfbuTnqTR9zv/60C590FQHt6/tytQ9u7t7X8olPvjvb29e18Pyr3xwe4DxgB0IZJ9IJQPoQth8OnerkDZ3z34miO6P753n95geHt7D3woX94eisPl/pj48WvOEb374N4D+e3hwS7De39cdmkcDxmD3ky/B…
69B207E0950C45FC0A87B75B8DDBA597	1	mol	JChemExcelZg4AAB+LCAAAAAAABADtvQdgHEmWJSYvbcp7f0r1StfgdKEIgGATJNiQQBDswYjN5pLsHWlHIymrKoHKZVZlXWYWQMztnbz33nvvvffee++997o7nU4n99//P1xmZAFs9s5K2smeIYCqyB8/fnwfPyKSNN0+e332ejtNdw72dnb2d+/f3917mm58kiS9d5Du79E70f89fPgw/UkCtpOg9f743s69+/TL7t545+H9h/hsZ0zf7qQnafT9zv86UHY/AMq98f69h3iXcLn/taHcH+9++mD3m4Oy04Xy4vZQ3Ih6UN4DFxrHg909QPmQOfp0TFN0EIXyHiNydLn3AXRxuHwIvzi6fAiU3fGnDx/sp0yXzoi+vD2UT8cHDx+yBHwIvzhcC…
5A0EDD26A556676839F12789ADCADE47	1	mol	JChemExcelSBAAAB+LCAAAAAAABADtvQdgHEmWJSYvbcp7f0r1StfgdKEIgGATJNiQQBDswYjN5pLsHWlHIymrKoHKZVZlXWYWQMztnbz33nvvvffee++997o7nU4n99//P1xmZAFs9s5K2smeIYCqyB8/fnwfPyKSNN0+e332ejtNdw72dnb2d+/fv7/3NN34JEm6fy/dP6B3ov97+PBh+pMEbIegp7s74/u7Ozv62/69A0DYGdO3O+mLtP9y/38MZXd879MHnwqUnf2DPQ/Kye2h7I337u3iXeByf2//60EBLvcYg4eEy4MDD8qXt4dyb7y7s/Mw1RHd3/GgvAcu98YPP91Tutzff/A1RwQoD4ABje1+OKL3grJz8PABftujEX0KrL4GFMzRf…
1BCD44BDAEE10216C977F23A49FC8CF9	1	mol	JChemExcelHg8AAB+LCAAAAAAABADtvQdgHEmWJSYvbcp7f0r1StfgdKEIgGATJNiQQBDswYjN5pLsHWlHIymrKoHKZVZlXWYWQMztnbz33nvvvffee++997o7nU4n99//P1xmZAFs9s5K2smeIYCqyB8/fnwfPyKSNN0+e332ejtNdw72dnb2d+/fv7/3NN34JEm6v5Pu79M70f89fPgw/UkCtkPQ092d8f69/V38tju+d+/gABB2xvTtTvoijb7f+R9D2R3vPfz0U4F3sP+pD+Xk9lD2xruf7jAUwuX+zt7XhnL//j357d7+g/2vB+XeeGf3Id4lKAf3dx5+XSgHB/sK5d79/ftfH8qD3VTo8ukuKPS1oOzs3WMoNEf3D74mdffHD/YPLF0eP…
CE40B96F21658444D178380CD1F78D81	1	mol	JChemExcelohEAAB+LCAAAAAAABADtvQdgHEmWJSYvbcp7f0r1StfgdKEIgGATJNiQQBDswYjN5pLsHWlHIymrKoHKZVZlXWYWQMztnbz33nvvvffee++997o7nU4n99//P1xmZAFs9s5K2smeIYCqyB8/fnwfPyKSNN0+e332ejtNdw72dnb2d+/f/3TvabrxSZJ0/0F6f5feif7v4cOH6U8SsB2Cnu7eGz948PBTvPdwvL//6X38tjOmb3fSkzT6fud/DGVv/HDv0wOB8vDeh0DZAS67O/TbwYOvB2V//Om9+4wB4bK/e+9rQ9l7iHeBy717TKH3hwLq7vOIdsf7e7tfc0T3xg8fME2JQvce7ux/PSj744f37ymU/Yd7e18Pyv0xTS/epRF9u…
9344CB9A785A2E3389964A94FBDFAB33	1	mol	JChemExcelZgcAAB+LCAAAAAAABADtvQdgHEmWJSYvbcp7f0r1StfgdKEIgGATJNiQQBDswYjN5pLsHWlHIymrKoHKZVZlXWYWQMztnbz33nvvvffee++997o7nU4n99//P1xmZAFs9s5K2smeIYCqyB8/fnwfPyKSNN0+e332ejtNdw72dnb2dz/d3dl7mm58kiTdfZju7dI70f89fPgw/UkCtpOg9b3xwcH9T/Hb7vjeg/09/LYzpm930tdp9P3O/xjK/vj+w70H+G1vvHOwe8+DcnJ7KPfG+zv7+x8KZX/86e7BQ4G39+Dh/a8HxeHyIVD2xvcIDH7bHe8/2Pv6UO7f43cxWwcM7/2h3B9/+uk9nt9744c7BztfDwph8OD+gby7e/9TH5cvb…
268DCD00FA18827C0BF0C43A9751574A	1	mol	JChemExcelqg8AAB+LCAAAAAAABADtvQdgHEmWJSYvbcp7f0r1StfgdKEIgGATJNiQQBDswYjN5pLsHWlHIymrKoHKZVZlXWYWQMztnbz33nvvvffee++997o7nU4n99//P1xmZAFs9s5K2smeIYCqyB8/fnwfPyKSNN0+e332ejtNdw72dnb2dz/dfbj3NN34JEm6v5fu79M70f89fPgw/UkCtpOg9afjBw/u3aNfdnfG9wk4PtsZ07c76Ukafb/zP4Zyf/xw56FC2dm9/+nXg/Jg/On+PjD4ICg0ogN6g6DsYkTA6mtAsSNKH9K7BwdfD4od0QdBcdTdG+/s7X1NKHam04Px/Z37Pl1e3B7K/fHOvQPirQh1v7w9FIfLA+DyNblun3DZNbjsf…
4546F9D991117E03892FEBF91AF512C0	1	mol	JChemExcelEgwAAB+LCAAAAAAABADtvQdgHEmWJSYvbcp7f0r1StfgdKEIgGATJNiQQBDswYjN5pLsHWlHIymrKoHKZVZlXWYWQMztnbz33nvvvffee++997o7nU4n99//P1xmZAFs9s5K2smeIYCqyB8/fnwfPyKSNN0+e332ejtNdw727u3s7+7u7e09TTc+SZLe20vv7dM70f89fPgw/cm9nZ2dBK3vjR8+fLCP3z4d7z7c4d92xvTtTnqSRt/v/K8D5cEHQdm9t8fv3h9/+rWh7I8PPt2796FQHC4PPgCKw6UH5cXtoeyN9z4dmKP3gOJGtE+47O94UL7WiD4Eyv3xg72BEX15eyiOLt8M1x2MPz349ODrQXF0+RAoTo72aURfn7r39/cf4…
672DF702BAB556C56139C81EE258E15E	1	mol	JChemExcelyA0AAB+LCAAAAAAABADtvQdgHEmWJSYvbcp7f0r1StfgdKEIgGATJNiQQBDswYjN5pLsHWlHIymrKoHKZVZlXWYWQMztnbz33nvvvffee++997o7nU4n99//P1xmZAFs9s5K2smeIYCqyB8/fnwfPyKSNN0+e332ejtNdw727u3s7+7ufbr3NN34JEl670F674De4f/tml/0fw8fPkx/cm9nZydB63vjew/uP8Rvn44f3vt0B7/tjOnbnfQk7bwZ/V8Hyv0PgLI/3rsnUB6M9+8d7H89KHvj+7s7DwyUe/c+FMp9QPn060GhEe3v7hgoBwxPoby4PZT7490dgUJzRDzgQXk/XO7JiA4wor2vB2V3/Ol9gQJ+2Tn42lD279/Hbx/CL…
33408E78A35AB23B46116A80E0A23580	1	mol	JChemExceljgkAAB+LCAAAAAAABADtvQdgHEmWJSYvbcp7f0r1StfgdKEIgGATJNiQQBDswYjN5pLsHWlHIymrKoHKZVZlXWYWQMztnbz33nvvvffee++997o7nU4n99//P1xmZAFs9s5K2smeIYCqyB8/fnwfPyKSNN0+e332ejtNdw727u3s7+7uPdh7mm58kiTdu5/uPaB3ov97+PBh+pN7Ozs7CVrfH+/v3n+I3/bGu/f29vDbzpi+3UlP0uj7nf8xlE/HewcPd/Db7vjT/f1Pvx6U/fH9T+8fKJS9ff7t/aHQiHYe3sNv92hEO/c9KF/eHgqN6KGhxqf7D7/miB4QBgcP8RtRd//+/teDQnR5IHQhXO59+vWh7H+6i9/ugboPvh4Uou7+H…
F86CABB65D8C648AD74B40AEA655417D	1	mol	JChemExcel4AwAAB+LCAAAAAAABADtvQdgHEmWJSYvbcp7f0r1StfgdKEIgGATJNiQQBDswYjN5pLsHWlHIymrKoHKZVZlXWYWQMztnbz33nvvvffee++997o7nU4n99//P1xmZAFs9s5K2smeIYCqyB8/fnwfPyKSNN0+e332ejtNdw727u3s7+7uP9h7mm58kiS9t5/ee0DvRP/38OHD9Cf3dnZ2ErQ+GH+6f+8hftsff/rg3qf4bWdM3+6kJ2n0/c7/GMrD8f3de/cEyu6Dh18TisPlPuGyz7+9P5QH4wcP9vfw24fg8nD86f0DHtG98e7B/oEH5cWtoezujPd37/O7RN3d/X0Pynvg4kb06Xj304OHXw/Kp+OHuw8O8NsHzDSN6NN7DxmDe…
EC47EFDF6B6C24E4DC4DE39C6216F44D	1	mol	JChemExcelBhAAAB+LCAAAAAAABADtvQdgHEmWJSYvbcp7f0r1StfgdKEIgGATJNiQQBDswYjN5pLsHWlHIymrKoHKZVZlXWYWQMztnbz33nvvvffee++997o7nU4n99//P1xmZAFs9s5K2smeIYCqyB8/fnwfPyKSNN0+e332ejtNdw727u3s7+7uP9x7mm58kiTdv5fu36d3ov97+PBh+pN7Ozs7CVofjD/d33sgvx3s3ruH33bG9O1OepJG3+/8j6E8GD948Ol9gXJv996nXw/Kw/H93f09A+Uh//b+UGhE9x7sCLyD3YNdD8qL20NxI3owvrdzcOBBeQ9cPh0/3N1RuhzsPGA6vz8U0OXhAX77AFx2d8b3Huybmd7b3/9aUECXT+/jXcDbf…
7752C345912A00A2F3182EBADB725FBD	1	mol	JChemExcel6BEAAB+LCAAAAAAABADtvQdgHEmWJSYvbcp7f0r1StfgdKEIgGATJNiQQBDswYjN5pLsHWlHIymrKoHKZVZlXWYWQMztnbz33nvvvffee++997o7nU4n99//P1xmZAFs9s5K2smeIYCqyB8/fnwfPyKSNN0+e332ejtNdw727u3s7+7uP9x7mm58kiTdP0jv79I70f89fPgw/cm9nZ2dBK0Pxg8O9g7w28Px/fsP9/Dbzpi+3UlP0uj7nf8xlAfjh7sPHgiUnfsPPv16UB6OP72/vye/7Xx67+HXg0IjevApMNjdGd//9OC+B+XF7aG4ER2Md/YPdj0o74HLg/HOPSJ3KtQVOr8/FKLLpztM0w/ABdTYu38g8O4/2OXf3hsK6LID3…
EADA6391B09E6615CC42B7A656EA22C5	1	mol	JChemExceleBAAAB+LCAAAAAAABADtvQdgHEmWJSYvbcp7f0r1StfgdKEIgGATJNiQQBDswYjN5pLsHWlHIymrKoHKZVZlXWYWQMztnbz33nvvvffee++997o7nU4n99//P1xmZAFs9s5K2smeIYCqyB8/fnwfPyKSNN0+e332ejtNdw727u3s7+7e39t7mm58kiTd30/3H9A70f89fPgw/cm9nZ2dBK0fjO/v7O7gt3vjB3v7e/htZ0zf7qQnafT9zv8YyqfjT+99+kCg7O3t7n49KAfjew8e7hsoB/e+HhQ3on0aEQ32a0FxI9ob7+0c7H49KG5EHwKFcNl7yLjcH+/d2zv4elBAlwcP8dvu+MHO/a850/fHD+7LzPSo++L2UNyIPqURHRx4U…
61DDF33B8F6227DC6317808B4AF5263C	1	mol	JChemExcelEhMAAB+LCAAAAAAABADtvQdgHEmWJSYvbcp7f0r1StfgdKEIgGATJNiQQBDswYjN5pLsHWlHIymrKoHKZVZlXWYWQMztnbz33nvvvffee++997o7nU4n99//P1xmZAFs9s5K2smeIYCqyB8/fnwfPyKSNN0+e332ejtNdw727u3s7+7e39t7mm58kiS9v5vev0/vRP/38OHD9Cf3dnZ2ErT+dHxw/9M9+mV3b/zpp/f28dnOmL7dSU/S6Pud/zGU++OHBw8Vyu6n93e+HhSHyz3C5f7XxOXB+MHewaep4HL/4YOvBwUj2t8BlF2C8uBrQ9ndfcBQQF3G6mtAwYju3QOUfaLuQ8D7GlAOxvcfgisYl/sHoPPXgOJGtENQHgKrrwFlf…
90A937F5CE0078F977989430C679B15D	1	mol	JChemExcelwA8AAB+LCAAAAAAABADtvQdgHEmWJSYvbcp7f0r1StfgdKEIgGATJNiQQBDswYjN5pLsHWlHIymrKoHKZVZlXWYWQMztnbz33nvvvffee++997o7nU4n99//P1xmZAFs9s5K2smeIYCqyB8/fnwfPyKSNN0+e332ejtNdw727u3s7+7e39t7mm58kiTd30v379M70f89fPgw/cm9nZ0dgp7u7owfHtz/FO/tjg/27+3jt50xfbuTnqTR9zv/Yyh49+EB3t0b39v/9P7Xg7Iz3t3dZwwIyr2H974uFDOinfEB0ezrQXEjuje+d3/va+NiRvQBUNKH43t7OwfyLibOg/Li1lAwovufKpR79/YfeFC+vD0UR917BO/+rgflPUb0YHx/Z…
62193F51BC840398804B1898542300F4	1	mol	JChemExcelzAsAAB+LCAAAAAAABADtvQdgHEmWJSYvbcp7f0r1StfgdKEIgGATJNiQQBDswYjN5pLsHWlHIymrKoHKZVZlXWYWQMztnbz33nvvvffee++997o7nU4n99//P1xmZAFs9s5K2smeIYCqyB8/fnwfPyKSNN0+e332ejtNdw727u3s7+7e3997mm58kiS9t5ve26d3ov97+PBh+pN7Ozs7CVrfH+/t7B3QL7v7471Pd3fw2c6Yvt1JT9Lo+53/MZT98YOHnz4AlHvje/sPdr8elE/Huw8efJoyLvuf7u94UF7cHgrhsrNzD1Duj3f3Aijvgcv98b2D+zyivfH9e/sPvx6Ue+ODnV0e0b0xoXL/60H5dLx3sL+X8oiILrtfDwqN6IGhy…
638A59A9CA372906EC48D0934269EF9A	1	mol	JChemExcelwA8AAB+LCAAAAAAABADtvQdgHEmWJSYvbcp7f0r1StfgdKEIgGATJNiQQBDswYjN5pLsHWlHIymrKoHKZVZlXWYWQMztnbz33nvvvffee++997o7nU4n99//P1xmZAFs9s5K2smeIYCqyB8/fnwfPyKSNN0+e332ejtNdw727u3s7+7e3997mm58kiTd30v379M70f89fPgw/cm9nZ2dBK3vj+/vHRzgtwfje/d39/Hbzpi+3UlP0uj7nf91oHzahfLi9lD2x5/ev89QHowPaKAelPfAhTB4+Ok9hfLp/a8NZX9n9yF+uz8+2D/49OtBcSM6+MAR7RgoHzSiB0yXfeCy8/WgPBjvffqQMcBMf3rgQfny9lDAL/cYl4fgl/selPfAh…
6BA6212CD89082B259B64129DD7FB115	1	mol	JChemExceleBAAAB+LCAAAAAAABADtvQdgHEmWJSYvbcp7f0r1StfgdKEIgGATJNiQQBDswYjN5pLsHWlHIymrKoHKZVZlXWYWQMztnbz33nvvvffee++997o7nU4n99//P1xmZAFs9s5K2smeIYCqyB8/fnwfPyKSNN0+e332ejtNdw727u3s7+7ef7D3NN34JEm6v5/uP6B3ov97+PBh+pN7Ozs7CVrfHz94cPAAv+2NH9x/sIvfdsb07U56kkbf7/yvA2W3C+XF7aHsjw8ePtzDb/fGe/fvfepBeQ9cPh1/en93R6F8+uDga0MhMPhtd7y3/+n+14PiRrT/YSPa399RKJ/uHHw9KA/G9+/vMga9OXoPKKDuAY9oZ7y3e+BD+fL2UMAvu/fx2…
D2C6D8FC9967FB395E4D1AE46DFE711B	1	mol	JChemExcel3g0AAB+LCAAAAAAABADtvQdgHEmWJSYvbcp7f0r1StfgdKEIgGATJNiQQBDswYjN5pLsHWlHIymrKoHKZVZlXWYWQMztnbz33nvvvffee++997o7nU4n99//P1xmZAFs9s5K2smeIYCqyB8/fnwfPyKSNN0+e332ejtNdw727u3s7+7ef7D3NN34JEl670F67yG9E/3fw4cP05/c29nZSdD6YHz/3sNd/LYzvv9g91P5jb7dSU/SzpvR/zGUh+P93QcP9N2H+ztfDwpw2WEou+P7uzuK1ftCeTD+9NOdA3334P7XG9HuzpjIrSP6ILrsPLyH33bHDw8shd4TyqfjBwd7e/Lu/U/v6W/vCYVGtPfwU8Xl/u7B/a8FJb0/frhzz4wjp…
2B12CE8BB2C6C2CA7FA55EFFF6F5C884	1	mol	JChemExcelOg4AAB+LCAAAAAAABADtvQdgHEmWJSYvbcp7f0r1StfgdKEIgGATJNiQQBDswYjN5pLsHWlHIymrKoHKZVZlXWYWQMztnbz33nvvvffee++997o7nU4n99//P1xmZAFs9s5K2smeIYCqyB8/fnwfPyKSNN0+e332ejtNdw727u3s7+7ef7D3NN34JEl67yDd36F3ov97+PBh+pN7Ozs7CVofjPd37u/it53xp/cODuQ3+nYnPUn7L/f/x1Aejvc+ffBQ3t29d+/e14NyML738FN+d5dw2fv060F5ML6/v7cr735tXHbx7s5DefeD6HL/IWOwN97de/j1cEk/HRNxd+XdT+/Ru18HijeiD6Hu/fHB7qeKS4e6L24PxY2IcNm798CDc…
4D5DFEDF046C3AA97A812E43FBD2E6EE	1	mol	JChemExcellg4AAB+LCAAAAAAABADtvQdgHEmWJSYvbcp7f0r1StfgdKEIgGATJNiQQBDswYjN5pLsHWlHIymrKoHKZVZlXWYWQMztnbz33nvvvffee++997o7nU4n99//P1xmZAFs9s5K2smeIYCqyB8/fnwfPyKSNN0+e332ejtNdw727u3s7+7ef7D3NN34JEl672G6v0vvRP/38OHD9Cf3dnZ2ErQ+GO8f3NvBbzvj+w939+U3+nYnPUn7L/f/x1Aeju/tH5h3H+7c+3pQCJcHwDtNdwmXe18TlwfjT3cfPNB3vy4uuzvjvb29A3n3052dr4kL0eXeQ353b7y7c+/+14Py6fjB/j0dx9eeI4xo994B3t2lEe19+rWgpPfHBw8ePNR3Q+q+u…
3B5F834C1B7097D8AA304BA36ECB7132	1	mol	JChemExcelHBAAAB+LCAAAAAAABADtvQdgHEmWJSYvbcp7f0r1StfgdKEIgGATJNiQQBDswYjN5pLsHWlHIymrKoHKZVZlXWYWQMztnbz33nvvvffee++997o7nU4n99//P1xmZAFs9s5K2smeIYCqyB8/fnwfPyKSNN0+e332ejtNdw727u3s7+7eP9h7mm58kiTdv5fuf0rvRP/38OHD9Cf3dnZ2CHq6uze+/+DTB3jv/vjBwcE9/LYzpm930pM0+n7nfwxld/xg594O3v10vPdg/+HXg3JvvL9/f0+hHNz/mrjQiA72dvDu/vjBg4NPvx6U3fGnD/f43QcY0e7Xg7IzPrj30FD3U8FKoXx5eyigyw6/S7gcPDzwoLwHLjRHu/f28e4+jWiX4…
48AA6C57835711034F0690868F5C6227	1	mol	JChemExcel3g0AAB+LCAAAAAAABADtvQdgHEmWJSYvbcp7f0r1StfgdKEIgGATJNiQQBDswYjN5pLsHWlHIymrKoHKZVZlXWYWQMztnbz33nvvvffee++997o7nU4n99//P1xmZAFs9s5K2smeIYCqyB8/fnwfPyKSNN0+e332ejtNdw727u3s7+7eP9h7mm58kiS99yC995De4f/tml/0fw8fPkx/cm9nZydB64Px/U+pOT0Pxw/u7+/ht50xfbuTnqSdN6P/60A5+AAoD8f3H+wCyu7OeO/Tvd2vB+XB+P7+wc43AOVT0BAj2tv/9ENH1Ify4tZQaBz3Hzy8L/AefLq340H5Orjs7hJddh9+PSifju/fe8jvfgi/EJT79w/wG/HL/qe7XwsK6…
CF5F445D031C25180372BF2520B59FB9	1	mol	JChemExcelOg4AAB+LCAAAAAAABADtvQdgHEmWJSYvbcp7f0r1StfgdKEIgGATJNiQQBDswYjN5pLsHWlHIymrKoHKZVZlXWYWQMztnbz33nvvvffee++997o7nU4n99//P1xmZAFs9s5K2smeIYCqyB8/fnwfPyKSNN0+e332ejtNdw727u3s7+7eP9h7mm58kiS9d5Du79A7/L9d84v+7+HDh+lP7u3s7BD0dHdnfPApfcC/PdjZfQAIO2P6dic9STtvRv8XQkkffgCU3fHBw08/ld/29vZ3vxYUwuBg/97eNwDl052H8tvug4f7XwuKG1EfyovbQ9kbP9y5z3ShOdrd+WDq7o2JLAdfC0p6MD7Y/fR+Krh83ZkGlHv7mCOiy6cP9w6+FhTQZ…
375A8F65398CD52B248138A35D862928	1	mol	JChemExcelOg4AAB+LCAAAAAAABADtvQdgHEmWJSYvbcp7f0r1StfgdKEIgGATJNiQQBDswYjN5pLsHWlHIymrKoHKZVZlXWYWQMztnbz33nvvvffee++997o7nU4n99//P1xmZAFs9s5K2smeIYCqyB8/fnwfPyKSNN0+e332ejtNdw727u3s7+7eP9h7mm58kiS9d5Du79A7/L9d84v+7+HDh+lP7u3s7BD0dHdn/ODT/T357dPd+/uAsDOmb3fSk7TzZvR/IZT04QdA2R0/ONg9kN9opAzvvaEQBg/2P33wDUCxI9p5+ADw3h+KG1EfyovbQ9kbP3i4wyOiOdrDzH4QLgRvd29/92tBSQ/GD+4d7ADKB/ALoNy//yl+I37Z+fT+14LCdHl4T…
5A5CCF1657A05EDE139C580D90A0E8ED	1	mol	JChemExcelTBAAAB+LCAAAAAAABADtvQdgHEmWJSYvbcp7f0r1StfgdKEIgGATJNiQQBDswYjN5pLsHWlHIymrKoHKZVZlXWYWQMztnbz33nvvvffee++997o7nU4n99//P1xmZAFs9s5K2smeIYCqyB8/fnwfPyKSNN0+e332ejtNdw727u3s7+7t7Ow9TTc+SZLu76f79+kd/t+u+UX/9/Dhw/QnCc4OQU93d8af7ty/J7/t3aev6NkZ07c76UnaeTP6P4Vy/+GDPbz78AOg7I73H+zvCLwHBPBrQSEMHuzvHxgoux8KJT0ALvzbe0PBiD79dMdACXB5cXsoe+N79/bx7gfNkaPu7gdQ92B88OD+QfphuDgoH8QvRJf9ezsK5dMD/u0DoNBve…
8B451AE7F81D8F913EDD649C97E103A9	1	mol	JChemExcelCAgAAB+LCAAAAAAABADtvQdgHEmWJSYvbcp7f0r1StfgdKEIgGATJNiQQBDswYjN5pLsHWlHIymrKoHKZVZlXWYWQMztnbz33nvvvffee++997o7nU4n99//P1xmZAFs9s5K2smeIYCqyB8/fnwfPyKSNN0+e332ejtNdw727u3s7+7tPNx7mm58kiTd20339uid6P8ePnyY/uTezs5OgtYH493dT/fw2+7405179/Hbzpi+3UlP0uj7nf8plIcH+/zu3pg6+PTrQXkw3rt/sCNQdnf2vyYUGtHe7j1599Pd3T357f2hmBHdI1x2D74elIfjg/0H/O6HUPfT8b2Dhw8MlIOvSRei7qd7D+Xd3d0dpdD7QnEjuke4GHjvCWV3Z/xg9…
76ED2FD28ABA707F65FFC7E69A0EA6FA	1	mol	JChemExcelmA0AAB+LCAAAAAAABADtvQdgHEmWJSYvbcp7f0r1StfgdKEIgGATJNiQQBDswYjN5pLsHWlHIymrKoHKZVZlXWYWQMztnbz33nvvvffee++997o7nU4n99//P1xmZAFs9s5K2smeIYCqyB8/fnwfPyKSNN0+e332ejtNdw727u3s7+7t7uw9TTc+SZLe+zS995Deif7v4cOH6U/u7ezsJGh9b3xwf+9T/PZg/ODBp/fw286Yvt1JT9Lo+53/MZS98cN79w7w28F498Hu7teDsj9+sPvwgUDZO3hw/+tBuTd+cP8+j+hTGtG9rz2ivU8f8LsPxvt7nz78ulA+3f2UR/RwvLu39zVxuT++/1DGQXP08P7B14MC6t7bw28Px3sPH+x+P…
D57CB3D64DCECEE030CBB25BA4C042FC	1	mol	JChemExcel9A0AAB+LCAAAAAAABADtvQdgHEmWJSYvbcp7f0r1StfgdKEIgGATJNiQQBDswYjN5pLsHWlHIymrKoHKZVZlXWYWQMztnbz33nvvvffee++997o7nU4n99//P1xmZAFs9s5K2smeIYCqyB8/fnwfPyKSNN0+e332ejtNdw727u3s7+7t7uw9TTc+SZLee5Du79A7/L9d84v+7+HDh+lP7u3s7CRovTf+dPfBPv2yuzPe33+4h892xvTtTnqSdt6M/o+h3Bvfv/fpgUDZuX//4deDsjt+eH8HuKQPxw92dgDva0DZG9/b2d0FuN3xvYf7974elP3x/s7Og5RHdP/Tffz2NaDcI5ru8bsPiS47D78elL3x/qf37uO3g/HBvb0DD8qL2…
E1472B84CB7B908B22B8E8BC28A9CE2B	1	mol	JChemExcelyA0AAB+LCAAAAAAABADtvQdgHEmWJSYvbcp7f0r1StfgdKEIgGATJNiQQBDswYjN5pLsHWlHIymrKoHKZVZlXWYWQMztnbz33nvvvffee++997o7nU4n99//P1xmZAFs9s5K2smeIYCqyB8/fnwfPyKSNN0+e332ejtNdw727u3s7356797e03TjkyTpvQfpvQN6J/q/hw8fpj+5t7Ozk6D1g/HOw72H+O1gfLC7/yl+2xnTtzvpSRp9v/M/hfLw/kN+92B8b/f+14Ty6Xhv79PdD4WCET3cx28PaUQP7309KESNvU/39bdvgC4PaEQPGN77Q7k/vndfxgGsdve+HhSi7r29A/pld4dwOfiauDwcf/rwHmNAc7TzcOfrQXHU/ZSou…
1160C84B8DAAD4F1D463BAF00E963E92	1	mol	JChemExcelUg0AAB+LCAAAAAAABADtvQdgHEmWJSYvbcp7f0r1StfgdKEIgGATJNiQQBDswYjN5pLsHWlHIymrKoHKZVZlXWYWQMztnbz33nvvvffee++997o7nU4n99//P1xmZAFs9s5K2smeIYCqyB8/fnwfPyKSNN0+e332ejtNdw727u3s7356797e03TjkyTpvfvpvYf0TvR/Dx8+TH9yb2dnJ0Hre+N7e3u78tvOwacP8dvOmL7dSU/S6Pud/ymUhwcP9+S3g3u7B18XysHuLkPZG+/t3b/nQXlxeyh743v7Bpe9hwf82/vjsj9+uPMpY3BvvL+3s//1oNwbf3pwj9/dHz948HWpS+8+FGrsES73vzYu+zv37+O33fG93Xv82/tD2Rvv3…
386A8A578BDF3B5FC91BB93639E5909A	1	mol	JChemExcelYhAAAB+LCAAAAAAABADtvQdgHEmWJSYvbcp7f0r1StfgdKEIgGATJNiQQBDswYjN5pLsHWlHIymrKoHKZVZlXWYWQMztnbz33nvvvffee++997o7nU4n99//P1xmZAFs9s5K2smeIYCqyB8/fnwfPyKSNN0+e332ejtNdw727u3s73567+He03TjkyTp/n66/ym9E/3fw4cP05/c29nZSdD64Xh//+Eefnsw3jvYP8BvO2P6dic9SaPvd/4HKLs743u7D/cFyoMHD/i394aSHozvP7y/q1AODr4mFIzo3qf47VMa0cH9rwUFI9q7v4N3D2hED+99PSi7490HBw/xLlH3wT3+7b2hgBp7+wbKw/sHXw/KwfjTnZ0H8tuDB/f4t/eGA…
E10F3935F94FA8EAAAE9E99271FDBB65	1	mol	JChemExceldhEAAB+LCAAAAAAABADtvQdgHEmWJSYvbcp7f0r1StfgdKEIgGATJNiQQBDswYjN5pLsHWlHIymrKoHKZVZlXWYWQMztnbz33nvvvffee++997o7nU4n99//P1xmZAFs9s5K2smeIYCqyB8/fnwfPyKSNN0+e332ejtNdw727u3s7366v7P3NN34JEm6/yDdf0jvRP/38OHD9Cf3dnZ2ErS+N97fv/+Aftm9N77/cA+/pTtj+nYnPUmj73f+x1D2xvcf3NsVKLs7+/e+HhSHyz7hcv/Trwdlf3xv5/79lHHZOdj/mlBoRJ9+ylD2aES7+18Pyu74we49vEu4fLpz/+DrQaER7R4wLvfHOw93vuYc3R/vPjjAzGCmHzz8mlBoRDs7D…
39FE1908FB0F17BBE532BBE82503B296	1	mol	JChemExcel6BEAAB+LCAAAAAAABADtvQdgHEmWJSYvbcp7f0r1StfgdKEIgGATJNiQQBDswYjN5pLsHWlHIymrKoHKZVZlXWYWQMztnbz33nvvvffee++997o7nU4n99//P1xmZAFs9s5K2smeIYCqyB8/fnwfPyKSNN0+e332ejtNdw727u3s7366v7P3NN34JEm6f5De36V3ov97+PBh+pN7Ozs7CVrfG+9/eu8+/bJ7b/zg4NMdfLYzpm930pM0+n7nfwxlb3z/4T7eJSh7D/d2vx4UwuXBDkPZHz94eO/g60HZH9+7t4d3gcuDg4dfDwqN6GCHoeyN9w727309KLvjB3v7hroPH+59PSg0ov37DwHlPlGX4X0NKPTuDlMDuDzYw29fAwqNa…
AA138BCA04E6AD2247BE6424E368F947	1	mol	JChemExcel6BEAAB+LCAAAAAAABADtvQdgHEmWJSYvbcp7f0r1StfgdKEIgGATJNiQQBDswYjN5pLsHWlHIymrKoHKZVZlXWYWQMztnbz33nvvvffee++997o7nU4n99//P1xmZAFs9s5K2smeIYCqyB8/fnwfPyKSNN0+e332ejtNdw727u3s7366v7P3NN34JEm6f5De36V3ov97+PBh+pN7Ozs7CVp/Oj54sLdPv+zuju/df3CAz3bG9O1OepJG3+/8T6Hs7NzDu7s744NP9/a+LpSDBwf3AGVvfO/TnU+/HpQH4wf37jMUwuX+zv2vB+X++OHDvV389pCgPASFvhaU3f2dg1So++nXhUIjur/HUPYIl08Zq/eHcjD+dOchQyFc9r8uFBrRP…
6149BAA397B9B39A90E500997D896018	1	mol	JChemExceldhEAAB+LCAAAAAAABADtvQdgHEmWJSYvbcp7f0r1StfgdKEIgGATJNiQQBDswYjN5pLsHWlHIymrKoHKZVZlXWYWQMztnbz33nvvvffee++997o7nU4n99//P1xmZAFs9s5K2smeIYCqyB8/fnwfPyKSNN0+e332ejtNdw727u3s7366v7P3NN34JEm6/yDdf0jvRP/38OHD9Cf3dnZ2ErTeH+/e3/0Uvx2M9w729vDbzpi+3UlP0uj7nf8ZKJ/u3cNvDwFl9+tBuT/e2X3wEL89GD94sL//9aDcIwx2eBwE5eEOY/X+UAiXe/cYl4eEy8Ovj8vDTxmXh8Bl9+tBIVx2HjCUT4HLwdeDQrg82Od3CcrD+18TCuGyvw9+2d0ZPzj4+…
39C3A34D07701FD2B5EF361A08B38AF5	1	mol	JChemExceldhEAAB+LCAAAAAAABADtvQdgHEmWJSYvbcp7f0r1StfgdKEIgGATJNiQQBDswYjN5pLsHWlHIymrKoHKZVZlXWYWQMztnbz33nvvvffee++997o7nU4n99//P1xmZAFs9s5K2smeIYCqyB8/fnwfPyKSNN0+e332ejtNdw727u3s7366v7P3NN34JEm6/yDdf0jvRP/38OHD9Cf3dnZ2ErTeH9/b2/2Uftm9P97/dO8+PtsZ07c76Ukafb/zPwNldx/v7u5/AJT7492Hu7sp4/Lw/v29rwfl3nj//kPGhaB8+vDB14NCuDz4lOlyD7jc+3pQCJf9+zsK5dOHB18Pyv3x3s59xuVTgrL39XH59FML5eHXnyN5d3dv/PABvfu1oDi6f…
34913E3F29DE2CE5CEEE7AC688D691A0	1	mol	JChemExcelOA8AAB+LCAAAAAAABADtvQdgHEmWJSYvbcp7f0r1StfgdKEIgGATJNiQQBDswYjN5pLsHWlHIymrKoHKZVZlXWYWQMztnbz33nvvvffee++997o7nU4n99//P1xmZAFs9s5K2smeIYCqyB8/fnwfPyKSNN0+e332ejtNdw727u3s7366v7P3NN34JEm6v5vu79E70f89fPgw/cm9nZ2dBK3vj3c//XSXftndGX96/+E9fLYzpm930pM0+n7nfwzl0/HOvQd4d3d3vHt/52tCIVzu33+A3x4SLrs7Xw/K/vjeDkMBLp/uPPx6UGhE+3ufAsoeYXXv/teFcvDwATAAdffvAd7XgLI/3nt4fxe/PaQR3f+a1L033r+3j3F84Ew/3L2nd…
252D812295E9B4BE62A44B58FE001594	1	mol	JChemExceljBEAAB+LCAAAAAAABADtvQdgHEmWJSYvbcp7f0r1StfgdKEIgGATJNiQQBDswYjN5pLsHWlHIymrKoHKZVZlXWYWQMztnbz33nvvvffee++997o7nU4n99//P1xmZAFs9s5K2smeIYCqyB8/fnwfPyKSNN0+e332ejtNdw727u3s7366v7P3NN34JEm6/yC9v0PvRP/38OHD9Cf3dnZ2ErS+N96//3CXftm9N35w8OkOPtsZ07c76Unaf7n/P4ayN75/8PBTgbL3cA/wvgYUwuXT+weAsj9+8PAefvsaUPbH9/YODC4PDh5+PSg0ogef3geUvfHewf69rwdld/xgbwfvgroPH+59PSg0ov3dA0C5T9TdB1ZfAwq9u7OvdHnwYO/h1…
EF6A6A80ACC143EBE000EC4E4811C774	1	mol	JChemExcelGhEAAB+LCAAAAAAABADtvQdgHEmWJSYvbcp7f0r1StfgdKEIgGATJNiQQBDswYjN5pLsHWlHIymrKoHKZVZlXWYWQMztnbz33nvvvffee++997o7nU4n99//P1xmZAFs9s5K2smeIYCqyB8/fnwfPyKSNN0+e332ejtNdw727u3s7366v7P3NN34JEm6/2m6f0DvRP/38OHD9Cf3dnZ2ErTeH+/e33uI3w7Gewd79/Hbzpi+3UlP0uj7nf9ZKAf38NvDD4Byf7yz+3AXvz0YP3iw/+DrQblHGOwyLgTl4c7XhEK43Lu/h98eEi4PD74eFMLl4YN9hfJw5+vTZeeAoXw6fnCws/v1oBAuDz7dUSgPP/2aUAiX/fsP6ZfdHcJlH799D…
3DE1E9A481D4E74AFC07867379703440	1	mol	JChemExcelGhEAAB+LCAAAAAAABADtvQdgHEmWJSYvbcp7f0r1StfgdKEIgGATJNiQQBDswYjN5pLsHWlHIymrKoHKZVZlXWYWQMztnbz33nvvvffee++997o7nU4n99//P1xmZAFs9s5K2smeIYCqyB8/fnwfPyKSNN0+e332ejtNdw727u3s7366v7P3NN34JEm6/2m6f0DvRP/38OHD9Cf3dnZ2ErTeH9/bfXCPftm9P97/dO8+PtsZ07c76Ukafb/zPwtlZxdQ9j8Ayv3x7sGnBynj8vD+/b2vB+XeeP/+fcaFoHz68MHXg0K4PNhjutwDLvjta0AhXPZ3PlUonz48+HpQ7o/3dnYZl08Jyt7Xx0XeZSgPv/4cfSrU3Rs/fEDvfi0oji4fA…
F75284D152E46552292B53CC77523054	1	mol	JChemExceljBEAAB+LCAAAAAAABADtvQdgHEmWJSYvbcp7f0r1StfgdKEIgGATJNiQQBDswYjN5pLsHWlHIymrKoHKZVZlXWYWQMztnbz33nvvvffee++997o7nU4n99//P1xmZAFs9s5K2smeIYCqyB8/fnwfPyKSNN0+e332ejtNdw727u3s7366v7P3NN34JEm6/yC9v0PvRP/38OHD9Cf3dnZ2ErTeH9/bu/+Aftm9P/5072AHn+2M6dud9CSNvt/5n4Gye3APUPY/AMr98d7O7j6gfDre3dvHb18Dyr3x/qf7Bsq9hztfD8r98e7Bpwcpj2h398HXhEK47D80UO493P16UECXA4bygKDs4revAYVwebD7qYHycOfrQSG6PHjIUO4BF3DO1…
057A49FE9452EED07EE12048486A7CCC	1	mol	JChemExcel/hEAAB+LCAAAAAAABADtvQdgHEmWJSYvbcp7f0r1StfgdKEIgGATJNiQQBDswYjN5pLsHWlHIymrKoHKZVZlXWYWQMztnbz33nvvvffee++997o7nU4n99//P1xmZAFs9s5K2smeIYCqyB8/fnwfPyKSNN0+e332ejtNdw727u3s7366v7v3NN34JEm6f5De36N3ov97+PBh+pN7Ozs7CVofjD/defgp/bJ7f7y7i7eoyZi+3UlfpNH3O//rQPm0C+Xk9lAejB/ce3gfUPbHn+7tPvx6UB6O9x9YKDsHXxMK4bJ/H+/SiD7dvb/79aA4XD4ECuiyx7jcAxTAe38ouzvje/v3MDOY6Z2Dg68FhUd0bzeN4fLl7aHQiO7vMV0eEJT9h…
2678612C335C3E335A8A8FCFC7A60665	1	mol	JChemExcelOA8AAB+LCAAAAAAABADtvQdgHEmWJSYvbcp7f0r1StfgdKEIgGATJNiQQBDswYjN5pLsHWlHIymrKoHKZVZlXWYWQMztnbz33nvvvffee++997o7nU4n99//P1xmZAFs9s5K2smeIYCqyB8/fnwfPyKSNN0+e332ejtNdw727u3s7366f2/vabrxSZJ0fzfd36N3ov97+PBh+pN7Ozs7CVrfG9/79MEu/bK7N37wYH8fn+2M6dud9CSNvt/5H0PZG+8/fPipQNl78GDn60EhXB7sHQDKPcLl/teEsj/eu8fjAC73HwLe14BCIzo42AGUXRrRzteEsjv+9N7eHn4h6h58CnhfAwqN6P7uQ0Ch3x4wvK8B5f54d/fe/VRwuf/ga0KhE…
68B5F15860C2C4C9A1E1045AB5F08D39	1	mol	JChemExceljBEAAB+LCAAAAAAABADtvQdgHEmWJSYvbcp7f0r1StfgdKEIgGATJNiQQBDswYjN5pLsHWlHIymrKoHKZVZlXWYWQMztnbz33nvvvffee++997o7nU4n99//P1xmZAFs9s5K2smeIYCqyB8/fnwfPyKSNN0+e332ejtNdw727u3s7366f2/vabrxSZJ0/0F6f4feif7v4cOH6U/u7ezsJGi9P949ePgp/bK7M354cHAPn+2M6dud9CSNvt/5n4Vy7wC/PQSU/a8H5f5458Ee/ZXu7o73vzYu98b39vYfCpT7Ozu7Xw8K4bJ/cB+/PRzvP/gUFPoaUAiX3XuMwUOM6APo8uCAftnd+4ARES73diyUT78mFEeXAxrR3teny84uzy9Be…
1D2095E61EC0CDBCF76DD8689D3A9127	1	mol	JChemExcelbhMAAB+LCAAAAAAABADtvQdgHEmWJSYvbcp7f0r1StfgdKEIgGATJNiQQBDswYjN5pLsHWlHIymrKoHKZVZlXWYWQMztnbz33nvvvffee++997o7nU4n99//P1xmZAFs9s5K2smeIYCqyB8/fnwfPyKSNN0+e332ejtNdw727u3s7366f2/vabrxSZL0/l56/1N6J/q/hw8fpj+5t7Ozk6D1wfjTh7sH9Mvu/fHuLr1Iz86Yvt1JX6TR9zv/60D5tAvl5PZQHowP9nYfAMr++NO93YdfD8rD8f1PLZSdg68JBbgc3Et5RJ/u3t/9elAcLh8ChXDZvc+43AOU+18Lyu7OeH/v/n4qM71zcOBBeY+ZphHtM037uHx5eyiOug8Iyj7gv…
9780494AD859F917D8568153C7E53461	1	mol	JChemExcelvhAAAB+LCAAAAAAABADtvQdgHEmWJSYvbcp7f0r1StfgdKEIgGATJNiQQBDswYjN5pLsHWlHIymrKoHKZVZlXWYWQMztnbz33nvvvffee++997o7nU4n99//P1xmZAFs9s5K2smeIYCqyB8/fnwfPyKSNN0+e332ejtNdw727u3s7366f2/vabrxSZJ0/366/4Deif7v4cOH6U/u7ezsJGj9cHz/3t4efnsw/vT+3gF+2xnTtzvpSRp9v/M/QNndGe/v7PC7B+Pd/YN7XwsKvfvpg/v35Lfd+4Tm14JCI9r7lKF8SiO6//Wg8Ig+vS/wdu/v7nw9KLtjQoWhEHX3P/16uNC7Bzs7DxTKgx2erfeH4qj7ISPaGd87uMcYfIqZZqzeH…
EBB1C6F297033A56296C6FA819DEDA7E	1	mol	JChemExcelRBIAAB+LCAAAAAAABADtvQdgHEmWJSYvbcp7f0r1StfgdKEIgGATJNiQQBDswYjN5pLsHWlHIymrKoHKZVZlXWYWQMztnbz33nvvvffee++997o7nU4n99//P1xmZAFs9s5K2smeIYCqyB8/fnwfPyKSNN0+e332ejtNdw727u3s7366f2/vabrxSZJ0/2F6f4/eif7v4cOH6U/u7ezsJGj9YHxwsEdt093744Pdgwf4bGdM3+6kL9Lo+53/daB82oVy8j5QdnYe4l3C5d4ew/saUA7GD/YfPFQou/f3vx4UwmX30/uA8uDDcLm/zyN68GG47NzbBZT9D4DycPzp3g7e5ZneA7yvMdOg7u69NIbLl7eHQiPakxEdfCPUPfgAunw63…
A92C63BC88704FB34E096C179FA4138F	1	mol	JChemExcelGhEAAB+LCAAAAAAABADtvQdgHEmWJSYvbcp7f0r1StfgdKEIgGATJNiQQBDswYjN5pLsHWlHIymrKoHKZVZlXWYWQMztnbz33nvvvffee++997o7nU4n99//P1xmZAFs9s5K2smeIYCqyB8/fnwfPyKSNN0+e332ejtNdw727u3s7366f2/vabrxSZJ0/9N0/4Deif7v4cOH6U/u7ezsJGh9b7x/72Cfftm9N/7004d7+GxnTN/upCdp9P3O/xjK3vj+pw8Uyu6Dg92vB4Vw2b+Pd3f3x58+eHDw9aDsj+/t3NsBFMLl/sG9rwcFI9p5ACh7491PH97/elB2x58+/BQYgLoHe6DQ14BCI9rb+xRQ7hN17wOrrwGF3j2QEREu9z/d/…
22FFEC1C6F6BD1FF9B4C70EE4D031F5E	1	mol	JChemExcelTg8AAB+LCAAAAAAABADtvQdgHEmWJSYvbcp7f0r1StfgdKEIgGATJNiQQBDswYjN5pLsHWlHIymrKoHKZVZlXWYWQMztnbz33nvvvffee++997o7nU4n99//P1xmZAFs9s5K2smeIYCqyB8/fnwfPyKSNN0+e332ejtNdw727u3s7366f2/vabrxSZJ0fzfdv0fvRP/38OHD9Cf3dnZ2ErQ+GD/8dP8Avz0c3z/Y38dvO2P6dic9SaPvd/7HUB6OD/YeKhTC9NOvB+VgvPNwjzH4MCg6ot0dGtGD+18LCr376cP7u3j3m6ELje3Bw6+HS/pgvLf3YE/g3X+4+zWhWOru7hJ1HzK894ZC797/1ODytefIo+6D8f0HBztfC4qjC2b6o…
1AB8E98242C9C58C13F8D5DA1351237E	1	mol	JChemExcelzAsAAB+LCAAAAAAABADtvQdgHEmWJSYvbcp7f0r1StfgdKEIgGATJNiQQBDswYjN5pLsHWlHIymrKoHKZVZlXWYWQMztnbz33nvvvffee++997o7nU4n99//P1xmZAFs9s5K2smeIYCqyB8/fnwfPyKSNN0+e332ejtNdw727u3s7z7Y2dl7mm58kiS9t5ve26d3ov97+PBh+pN7Ozs7CVrfGz+4v7eD33bGD3Yf7stv9O1OepL2X+7/j6Hsjz/dfXBP3t3bPdj1oLy4PRSHy+74wb1PH349KHvjg4N7isHXx+X+eP/goWLwTdBlb7x3b//+14OyN97Z3dF3vz4ubkQfQt1Px/c+3VNcvj51HV3ujff2dw6+HpTd8e7+/T15t4PLe…
0AAF8A18C7B8858A542BFCE6047AB3E9	1	mol	JChemExcel6AoAAB+LCAAAAAAABADtvQdgHEmWJSYvbcp7f0r1StfgdKEIgGATJNiQQBDswYjN5pLsHWlHIymrKoHKZVZlXWYWQMztnbz33nvvvffee++997o7nU4n99//P1xmZAFs9s5K2smeIYCqyB8/fnwfPyKSNN0+e332ejtNdw727u3s7z7YebD3NN34JEm69zC9t0PvRP/38OHD9Cf3dnZ2ErTeHx8cPDjAb/fHuw93d/Dbzpi+3UlfpNH3O/9jKPfHDz799J789umnBw88KCe3h7I/3tnd43c/DIoZ0f5498Gn+18PihvRp+NPH3y69/Wg0Lu7D3YFXoe67wHF0eVDcLk33r1/wNT4EFwcXe6NPz3YP/h6UNyIelC+vD0UR90H492D+…
4F5C11474BC6246A628885E0CFFB35E4	1	mol	JChemExcelrAcAAB+LCAAAAAAABADtvQdgHEmWJSYvbcp7f0r1StfgdKEIgGATJNiQQBDswYjN5pLsHWlHIymrKoHKZVZlXWYWQMztnbz33nvvvffee++997o7nU4n99//P1xmZAFs9s5K2smeIYCqyB8/fnwfPyKSNN0+e332ejtNdw727u3s7z7Y3d97mm58kiTd20n3dumd6P8ePnyY/uTezs5Ogtafjnc/vbeL3/bHB/cfHOC3nTF9u5OepNH3O/9TKA/u7z3Ab/fHn356/9OvB+X+ePf+wUP81sPlxe2hfDre//SA3703Pnj44J4H5T1w+XR8b//Bnvx2/2Dv/teD8oDo8ulD/HZ/fP/+DsN7/xERNfbvMZQPGRHNzP39A4Fybyeg7uvbQ…
9DC25ECAE177102DD3E72AC146D19EB8	1	mol	JChemExcel8BYAAB+LCAAAAAAABADtvQdgHEmWJSYvbcp7f0r1StfgdKEIgGATJNiQQBDswYjN5pLsHWlHIymrKoHKZVZlXWYWQMztnbz33nvvvffee++997o7nU4n99//P1xmZAFs9s5K2smeIYCqyB8/fnwfPyKSNN0+e332ejtNdw727u3s7z7Y29l7mm58kiT9dC/99D69w//bNb/o/x4+fJj+5N7Ozk6C1p+OHz7Y26dfdg/GB/v7+C3dGdO3O+mLtPNm9H8KZXfnwR6gPBzf279/4EE5uT2UBwaDD4LiRgR4uw+/LhQd0d4O4XKA374GXe6P9/b36K8Idd8DFxrHvQefpoLL/fu7XxuKUvcBjWjnwdeDYqlLuBzsP/yaI9of04CAwQfN9…
4D4D0DED6AE336DDA82697DAA8108AB0	1	mol	JChemExcelHggAAB+LCAAAAAAABADtvQdgHEmWJSYvbcp7f0r1StfgdKEIgGATJNiQQBDswYjN5pLsHWlHIymrKoHKZVZlXWYWQMztnbz33nvvvffee++997o7nU4n99//P1xmZAFs9s5K2smeIYCqyB8/fnwfPyKSNN0+e332ejtNdw727u3s7z7YO9h7mm58kiTd20337tE70f89fPgw/cm9nZ2dBK33xns7ew/w2/3xw72DA/y2M6Zvd9KTNPp+538MZXd8795DfvfT8f69/XtfD8reePfgwT5+2wcuu18Pyr3xzoOdT/Eb4bL7cMeD8uL2UHbGD/c/Vbrs37v3qXz2vrjsjPcf7D4UKA/vPdz9elCIunv79/HbPuGyx/DeH8o9wuCAx0G47…
FFA95EEA3E86AC65DB81314AECB990CE	1	mol	JChemExcel/hEAAB+LCAAAAAAABADtvQdgHEmWJSYvbcp7f0r1StfgdKEIgGATJNiQQBDswYjN5pLsHWlHIymrKoHKZVZlXWYWQMztnbz33nvvvffee++997o7nU4n99//P1xmZAFs9s5K2smeIYCqyB8/fnwfPyKSNN0+e332ejtNdw729nf2d+/Rz6fpxidJ0v2D9P4evRP938OHD9Of3NvZ2SHo6e698ae7n+7jvYfjvU93d/Dbzpi+3UlP0uj7nf8plHsPdh7it53x3r0dhvf+UPbp3U8BhXB5QBh+PSj3xnsHgsHB+N7ugwdfD8re+MGnD4HL7u54597B7teDcm/88N49fvfB+P6nu/e/HpS98d7Dg3t492C8u39v7+tBuYf5BS40ooMHB…
63C18AA6B1330F0952DCB6358D0CCDE8	1	mol	JChemExcelohEAAB+LCAAAAAAABADtvQdgHEmWJSYvbcp7f0r1StfgdKEIgGATJNiQQBDswYjN5pLsHWlHIymrKoHKZVZlXWYWQMztnbz33nvvvffee++997o7nU4n99//P1xmZAFs9s5K2smeIYCqyB8/fnwfPyKSNN0+e332ejtNdw729nf2d+/Rz6fpxidJ0v0H6f1deif6v4cPH6Y/ubezs5Og9d7403sP6ON0d2+8u/vpLj7bGdO3O+lJGn2/8z+F8mBn7wGg7BKUg72vB+Xe+P6nD3cAZW+8/3Bv/+tB2R0/2N9hXPbG9/d3vjYunx7s3QeUnfHBg3tfE8ouvXuwK1Du3/8UWH0NKPv0xn1gQNR9sPPw4OtB2Rk/3P30nkB5+HDnvnz2N…
9CC22A036F19EDE87FC743FFADBC5697	1	mol	JChemExceleBAAAB+LCAAAAAAABADtvQdgHEmWJSYvbcp7f0r1StfgdKEIgGATJNiQQBDswYjN5pLsHWlHIymrKoHKZVZlXWYWQMztnbz33nvvvffee++997o7nU4n99//P1xmZAFs9s5K2smeIYCqyB8/fnwfPyKSNN0+e332ejtNdw729nf2d+/Rz6fpxidJ0v39dP8BvRP938OHD9Of3NvZ2SHo6e698e7upwd47+H4wYN7D/Hbzpi+3UlfpNH3O/9jKPs+lE8ffOpBObk9lL3xp7v39vHbzvjT/fs7HwglPRg/3Nl7+PWg7I8/3dvZTT8Ql33gcoB3D8YHDz+9//Wg7I4/3dkxdLm/+zWh0Ezf+3QX7x6Mdx58+vDrQbG4gLr3931cvrw9l…
A0716329371EC58E65839B980ADAAE3B	1	mol	JChemExcel/hEAAB+LCAAAAAAABADtvQdgHEmWJSYvbcp7f0r1StfgdKEIgGATJNiQQBDswYjN5pLsHWlHIymrKoHKZVZlXWYWQMztnbz33nvvvffee++997o7nU4n99//P1xmZAFs9s5K2smeIYCqyB8/fnwfPyKSNN0+e332ejtNdw729nf2d+/Rz6fpxidJ0v2D9P4evRP938OHD9Of3NvZ2SHo6e698e7upwf4bXd8b+/hLiDsjOnbnfRF2n+5/z+Gsh9A2bvvQTm5PZS98ae79/blN0LQx+VrQdkZ799/cPD1oOyPP91jDD4Il33g8iBVXHa/Jl12x5/u7NwzuHz6NaHcG+/t3uN3H44/3b+/8/Wg7I7v7+8xLjvj+wcPfChf3h7K/fGn9…
A3BA5DF3A8C1AFBAEF5A4746A0EEB481	1	mol	JChemExcelyhMAAB+LCAAAAAAABADtvQdgHEmWJSYvbcp7f0r1StfgdKEIgGATJNiQQBDswYjN5pLsHWlHIymrKoHKZVZlXWYWQMztnbz33nvvvffee++997o7nU4n99//P1xmZAFs9s5K2smeIYCqyB8/fnwfPyKSNN0+e332ejtNdw729nf2d+/t7u89TTc+SZLev5fef0DvRP/38OHD9Cf3dnZ2CHq6uzfeeXBwD+8djPcfHtzHbztj+nYnfZFG3+/8j6Hsjvd27z3Euw/GDx+ibwvl5PZQHC4Px/sPHu5/XSgP7+18incP6N2Dna8HhUa0t7OLdx/Qu3sM7/2h7Izv7d/jcfSo+x5QCJd7ewzl4fjhp/e+JnXvjR88vL+Ddw/G93d3Dr4eF…
FBF90ACD5E0C9675AFB6259A86745BA6	1	mol	JChemExcel1BAAAB+LCAAAAAAABADtvQdgHEmWJSYvbcp7f0r1StfgdKEIgGATJNiQQBDswYjN5pLsHWlHIymrKoHKZVZlXWYWQMztnbz33nvvvffee++997o7nU4n99//P1xmZAFs9s5K2smeIYCqyB8/fnwfPyKSNN0+e332ejtNdw729nf2d+/t3t97mm58kiTdv5/uH9A70f89fPgw/cm9nZ2dBK33xw8/ffApftsb33+4t4Pfdsb07U56kkbf7/xPoewc3NvHb/fGO/cf7n49KPfHB7v7ewJld+/B/a8LZWd3lzHYpRHdP/h6UO6N9/b3HuI3osveva+JC9Fl/9Md/e3+fR7b+0P5dPzpwwOm7t740093eLbeHwpR9+H9Xfy2S9Q9ePj1o…
E3F44BC8BE24AD5A7706223AA557E6E5	1	mol	JChemExcelbgwAAB+LCAAAAAAABADtvQdgHEmWJSYvbcp7f0r1StfgdKEIgGATJNiQQBDswYjN5pLsHWlHIymrKoHKZVZlXWYWQMztnbz33nvvvffee++997o7nU4n99//P1xmZAFs9s5K2smeIYCqyB8/fnwfPyKSNN0+e332ejtNdw729nf2d+/tPtx7mm58kiS9dy+9d5/eif7v4cOH6U/u7ezsJGh9b7x7sLuD3w7G93bv38dvO2P6dic9SaPvd/7HUPbGe/sP9wTKpw8O9r8elHvje3u7B/jtwfje/d3drwvl4f37D/Dbwfjhva+Ly+54/9OHOwJl59OdAw/Ki9tD2Rvv7uw9xG8Px59++pB/e39c9sb393d5RJ+OH9y79zXnaJ/maO9Ao…
0F3AF61B632DFB414E44D08AA6BB30C2	1	mol	JChemExcel8A8AAB+LCAAAAAAABADtvQdgHEmWJSYvbcp7f0r1StfgdKEIgGATJNiQQBDswYjN5pLsHWlHIymrKoHKZVZlXWYWQMztnbz33nvvvffee++997o7nU4n99//P1xmZAFs9s5K2smeIYCqyB8/fnwfPyKSNN0+e332ejtNdw729nf2d+/tHew9TTc+SZLu30v39+md6P8ePnyY/uTezs5OgtYH44c7D/fkt08fHNzDbztj+nYnPUmj73f+p1B29j+9L7/tPtj71IPy4vZQHo4fPHhwYKAcPPCgvBcuD3fu8Yge0oj2dr4elAfj3YN7BwKPoPDY3h+KowvBe3Bv92tB2d0Zf7q/o9T99AAz+zWggLqf0hsMz4zt/aF8Or63e38Xv33IT…
8B519C26FF74EF8807C4B277D2846CD1	1	mol	JChemExcel6BEAAB+LCAAAAAAABADtvQdgHEmWJSYvbcp7f0r1StfgdKEIgGATJNiQQBDswYjN5pLsHWlHIymrKoHKZVZlXWYWQMztnbz33nvvvffee++997o7nU4n99//P1xmZAFs9s5K2smeIYCqyB8/fnwfPyKSNN0+e332ejtNdw729nf2d+/dO9h7mm58kiTdP0jv79I70f89fPgw/cm9nZ2dBK3vje/f27uP3x6Odw729/Dbzpi+3UlP0uj7nf8xlL3xp5/uf4rfDsb3Dx4wPIXy4vZQgMuDA/pll9799MGuB+U9cNkf7+/s7OM34LLnj+g9cKER3d9nDB6M7z+49zVx2R0/ONjdwW9E3U/v3ft6UPbH9x7exziILvc/ffg1cbFzBCgPH…
FE941BE8E50B5B64461DB634637183A3	1	mol	JChemExcelwg4AAB+LCAAAAAAABADtvQdgHEmWJSYvbcp7f0r1StfgdKEIgGATJNiQQBDswYjN5pLsHWlHIymrKoHKZVZlXWYWQMztnbz33nvvvffee++997o7nU4n99//P1xmZAFs9s5K2smeIYCqyB8/fnwfPyKSNN0+e332ejtNdw729nf2d+/dO9h7mm58kiS99zDdv0fv8P92zS/6v4cPH6Y/ubezs5Og9d6YYO7ht0/HB/s79/Dbzpi+3UlfpJ03o/9jKPfGu3sPHgiUB/fuH3hQTm4PZXe8/+mnnwqUnYcHO18Xyqf37j/Ebw/GD3bu7349KPfG9+/tMjXuj4n0XxPKzvj+/f0D/Pbp+P7O/T357P2hfHr/IePyYLz/8NOvicve+OH+A…
4483CE65CFCB8F5E7B7D9D9A70CF5020	1	mol	JChemExcelmA0AAB+LCAAAAAAABADtvQdgHEmWJSYvbcp7f0r1StfgdKEIgGATJNiQQBDswYjN5pLsHWlHIymrKoHKZVZlXWYWQMztnbz33nvvvffee++997o7nU4n99//P1xmZAFs9s5K2smeIYCqyB8/fnwfPyKSNN0+e332ejtNdw727u/s7zzYf7j3NN34JEl679P03kN6J/q/hw8fpj+5t7Ozk6D1g/H9g537+O3++ODg/kP8tjOmb3fSkzT6fud/DOVgvL9/sI/fPh3fO9j79OtBAS739/DbPuFyb9eD8uL2UD4dP9jduy+/fX1cHo7v7e0yBt8MXR4QLjsPvh4UjOjBPfy2T1B2eWzvD4VwuX9PqXvv4FPG6v2hEDX2H+7rbwe7DO+9o…
12ADBF1575356263FF345179C20249F1	1	mol	JChemExcelMgkAAB+LCAAAAAAABADtvQdgHEmWJSYvbcp7f0r1StfgdKEIgGATJNiQQBDswYjN5pLsHWlHIymrKoHKZVZlXWYWQMztnbz33nvvvffee++997o7nU4n99//P1xmZAFs9s5K2smeIYCqyB8/fnwfPyKSNN0+e332ejtNdw727u/s7zy4v7P3NN34JEm6t5/ufUrvRP/38OHD9Cf3dnZ2ErS+N955sPspftsdP9zfv4ffdsb07U56kkbf7/yvA2Xng6A8vPdgF7/tjff3D+5/PSh7472dT3c+FArhsr+r49jf39/zoLy4PRSHSw/Ke+CyPz7Y+fQAv33YHBnq3uvS5T1GtDu+t79zX357+LWp60b0IfzicPkQKA6Xe90RvQddaH4f7…
334359725856D55E9D9F57AF75ECCBEB	1	mol	JChemExceluAoAAB+LCAAAAAAABADtvQdgHEmWJSYvbcp7f0r1StfgdKEIgGATJNiQQBDswYjN5pLsHWlHIymrKoHKZVZlXWYWQMztnbz33nvvvffee++997o7nU4n99//P1xmZAFs9s5K2smeIYCqyB8/fnwfPyKSNN0+e332ejtNdw727u/s7zy4f2/vabrxSZJ07yC9t0vvRP/38OHD9Cf3dnZ2ErT+dHz//s59/HZ//PAefUXPzpi+3UlP0uj7nf8xlAfj/d2DHYG3f+/B/teD4nDZHz/c3z/4elDujz89wOgZl/3dh18PysF478Gnnwo8wuXe14Pi6PIAuHxNutC7Ow/38Ns+QaHJ/VpQQBeZmQ+FItT9kBE56mKmd74mdR+OdwkF/Nab6…
D9E8EA8BAE8B5B4FE5573E6DFF019FE8	1	mol	JChemExcel/gMAAB+LCAAAAAAABADtvQdgHEmWJSYvbcp7f0r1StfgdKEIgGATJNiQQBDswYjN5pLsHWlHIymrKoHKZVZlXWYWQMztnbz33nvvvffee++997o7nU4n99//P1xmZAFs9s5K2smeIYCqyB8/fnwfPyKSNN0+e332ejtNdw727u/s7zy4/2DvabrxSZJ0dwf/S+P/e/jwYfqTezs7Owla744fHOx/it/2xnsH9/fw286Yvt1JT9Lo+53/MZS98acH9/cF3sH9nYdfD8rO+ODgHr/7IVDciO7RiB4ceFC+vD2UvfHDnQPF4OBgZ19+e19c7o33Pz24J/D2H3zqQ3lS3wjCQNkZf/qpweDr47Iz3t3Z3cFvH4ILuOQej4jefXj/wIPyH…
14E67929E0E70892515B88A0BDDC10D0	1	mol	JChemExcelogoAAB+LCAAAAAAABADtvQdgHEmWJSYvbcp7f0r1StfgdKEIgGATJNiQQBDswYjN5pLsHWlHIymrKoHKZVZlXWYWQMztnbz33nvvvffee++997o7nU4n99//P1xmZAFs9s5K2smeIYCqyB8/fnwfPyKSNN0+e332ejtNdw727u/s7xzs3Nt7mm58kiTdO0jv7dA70f89fPgw/cm9nZ2dBK0fjO/fPziQ3+7d27+H33bG9O1OepJG3+/8rwPl4AOgHIz39/b38Nun44OvDeXT8acP792T374+FIfLQRfKi9tDcbj0oLwHLg/HewcPH+C3D5kjN6L744P9ewzv/UdE7+49eIjfPgQXN6IP4ReHywdA2d0Z796/v4N3P4Rf9scPP30Q5…
1B333AF5467980AC43CA2D193140F6F0	1	mol	JChemExcelHggAAB+LCAAAAAAABADtvQdgHEmWJSYvbcp7f0r1StfgdKEIgGATJNiQQBDswYjN5pLsHWlHIymrKoHKZVZlXWYWQMztnbz33nvvvffee++997o7nU4n99//P1xmZAFs9s5K2smeIYCqyB8/fnwfPyKSNN0+e332ejtNdw727u/s7xzs3Nt7mm58kiTd20337tE70f89fPgw/cm9nZ2dBK33xns7B7v47f54d+fgAX7bGdO3O+lJGn2/878OlE8/AMq98c6DvYf4bX/86c6DHQ/Ki9tD2R3fu/fwIArla+Hy6fjT3Z37Xw+Kw+VDoNwbP9zf3cVvHzJHO+P9B7uMwYdAcbh8MzP9gOiyv+NBeY+ZdiP6EFz2xwc7D/flt6/PL/fH9…
F5CE053AE557D22B332354BEE02CD82B	1	mol	JChemExcelrA4AAB+LCAAAAAAABADtvQdgHEmWJSYvbcp7f0r1StfgdKEIgGATJNiQQBDswYjN5pLsHWlHIymrKoHKZVZlXWYWQMztnbz33nvvvffee++997o7nU4n99//P1xmZAFs9s5K2smeIYCqyB8/fnwfPyKSNN0+e332ejtNd+7vPti5v3Nw/8He03TjkyTpvYfp/h69E/3fw4cP05/c29nZSdD63vjezv2H+O3BeO/egwf4bWdM3+6kJ2n0/c7/GMreeP/e/gF++3T8YP/TT78eFMJld+8efjsY7+1/uvv1oOyPiVL8LuGy9+nB14NCI9rbZWrcHz+4d7D39aDsju9/SpORMnVp9r4eFBrRwUOGckDUvfc1odwf7+zL/BIuRN6vB4VGd…
DB1F38812AC5BB80A9D130F2BC48672F	1	mol	JChemExcelmA0AAB+LCAAAAAAABADtvQdgHEmWJSYvbcp7f0r1StfgdKEIgGATJNiQQBDswYjN5pLsHWlHIymrKoHKZVZlXWYWQMztnbz33nvvvffee++997o7nU4n99//P1xmZAFs9s5K2smeIYCqyB8/fnwfPyKSNN0+e332ejtNd+7vfkr/39s52HuabnySJL33aXrvIb0T/d/Dhw/Tn9zb2dlJ0Hpn/OBg94B+2d0dP/h0b0c+o2930pO0/3L/fwxld/zp/gOGsjfeC6F8eXsoe+P7u/cYCuOy60F5D1wclJ0PGNG98b0HRCiGsve1cdkf7+3fVyhff0T3x7u7PA7BZe8DoDAGDz8IykNiGPx2gBF9TSifjg/29x0u974elAfjB7s7DpevC…
18CD4B74D02FE4488529F9106DF25EDC	1	mol	JChemExcelPA0AAB+LCAAAAAAABADtvQdgHEmWJSYvbcp7f0r1StfgdKEIgGATJNiQQBDswYjN5pLsHWlHIymrKoHKZVZlXWYWQMztnbz33nvvvffee++997o7nU4n99//P1xmZAFs9s5K2smeIYCqyB8/fnwfPyKSNN0+e332ejtNdw5293b2dx/s3t97mm58kiS9dz+9d0DvRP/38OHD9Cf3dnZ2CHq6uzd+8ODePbx3MH5w7+E+ftsZ07c76Ukafb/zP4ayO36482AP7z4c7917yPAUypfvA4VGyFA+BJed8e6D+4xBD5fbQ6F37+08/FC6eFAefACUg/H+/j2mywOM6GtCeTC+/+CBQvn6uHw6frC7G8flxe2h3B8f7N//YFwclN4cvQcu+…
23C4C1ABA5B824DBF0102C937EF8CF0B	1	mol	JChemExcelogoAAB+LCAAAAAAABADtvQdgHEmWJSYvbcp7f0r1StfgdKEIgGATJNiQQBDswYjN5pLsHWlHIymrKoHKZVZlXWYWQMztnbz33nvvvffee++997o7nU4n99//P1xmZAFs9s5K2smeIYCqyB8/fnwfPyKSNN0+e332ejtNdw52P93Z393Z3997mm58kiTdO0jv7dA70f89fPgw/cm9nZ2dBK13xvt79w7w2/5478HDPfmMvt1JT9L+y/3/MZTd8d7BQ4Zyb/wghPLl7aHsjXfv33+I3z4El3vjnb3dh/JbB5f3gnJw8OCDcdkff/rpwwcC79P79/m394dyf/zp/r5COXhwcO/rQfl0vPPg4FP8tt+ly4vbQ3G40G8HOx9ClwOB8nBn7…
4C4CCDA5E2A6DD2CAA6B7A881D08D876	1	mol	JChemExcelCgcAAB+LCAAAAAAABADtvQdgHEmWJSYvbcp7f0r1StfgdKEIgGATJNiQQBDswYjN5pLsHWlHIymrKoHKZVZlXWYWQMztnbz33nvvvffee++997o7nU4n99//P1xmZAFs9s5K2smeIYCqyB8/fnwfPyKSNN0+e332ejtNd+7v7tL/P93f3XuabnySJN09SPd26J3o/x4+fJj+5N7Ozk6C1vfH9+4/2MVvO+OHD+4fyG/07U56kvZf7v+PoeyPDz69x+/ujg/27z/4elDuEZT7ewrl/gOG9/5QPh3fu/fpPYGy+2kA5fXtoeyN9/d2H8pvD/b3GN7743JvfO9g91OFcm+Pf3t/XIgaD+7vCrz7u3v3vx6U++P7+58qLvcfPPShvMeIP…
2CC55462299EE2D03015904E3340234E	1	mol	JChemExcelzAsAAB+LCAAAAAAABADtvQdgHEmWJSYvbcp7f0r1StfgdKEIgGATJNiQQBDswYjN5pLsHWlHIymrKoHKZVZlXWYWQMztnbz33nvvvffee++997o7nU4n99//P1xmZAFs9s5K2smeIYCqyB8/fnwfPyKSNN0+e332ejtNdw72dnb2dz/d3dt7mm58kiS9t5ve26d3ov97+PBh+pMEbCdB64PxzsGDe/jt/nh359OH+G1nTN/upCdp9P3O/xjKg/HDnR1+91OC95DhKZQX7wNl5/7+ffy2P36we8/H5T2gfDp+uHfvvvx2797ungflPUb06Xh/5+Gn+O3+eP9T+e39odC7ew925be9g4OviQtR48EDfpeou3tw8PWg3Bvv7u7zOD4df…
7BB5C0732292523790450E42542DA596	1	mol	JChemExcelHggAAB+LCAAAAAAABADtvQdgHEmWJSYvbcp7f0r1StfgdKEIgGATJNiQQBDswYjN5pLsHWlHIymrKoHKZVZlXWYWQMztnbz33nvvvffee++997o7nU4n99//P1xmZAFs9s5K2smeIYCqyB8/fnwfPyKSNN0+e332ejtNd+7vPti5v/Nw/2DvabrxSZJ0bzfdu0fvRP/38OHD9Cf3dnZ2ErTeGd/f2X+I3z4d7+083JXP6Nud9EXaeTP6Pwvl3n38dr8L5eT2UHbH9z59wFD2xw926d2vDeX+Pfz26fjBzsHXhLI33rsnGBBddmVsXxPKQ/xGdNnd3/16UO6Ndx7et3R5sP91oTy8//ABfgMuB/zb14Ny7yF+I7oQmK8LZefg4FOB8…
1D561DD29E0091E2F2566E0B722D5824	1	mol	JChemExcelhAwAAB+LCAAAAAAABADtvQdgHEmWJSYvbcp7f0r1StfgdKEIgGATJNiQQBDswYjN5pLsHWlHIymrKoHKZVZlXWYWQMztnbz33nvvvffee++997o7nU4n99//P1xmZAFs9s5K2smeIYCqyB8/fnwfPyKSNN0+e332ejtNdw72dnb2d3fv7+w9TTc+SZLeu5fe+5Teif7v4cOH6U8SsJ0ErT8d37+/cx+/HYwfPry/i992xvTtTnqSRt/v/M9A2X/I7z74ACgPxvu79xTK/sNPvyaUg/Heg4c7AoVwefD1odz/VH4jijGF3h8KRrTzEL89pBHt73w9KPfHnx7c31N4Dx/c86C8eD8o+/v4jWZrZ2fXg/KeuOw9xG/7BOWBT933wIX5h…
7F220D66934C08A2A7C651753995B7AF	1	mol	JChemExcelPgwAAB+LCAAAAAAABADtvQdgHEmWJSYvbcp7f0r1StfgdKEIgGATJNiQQBDswYjN5pLsHWlHIymrKoHKZVZlXWYWQMztnbz33nvvvffee++997o7nU4n99//P1xmZAFs9s5K2smeIYCqyB8/fnwfPyKSNN0+e332ejtNdw72dnb2d3fv7+w9TTc+SZLe20vvfUrvRP/38OHD9CcJ2E6C1p+O79872MVvD8f7D+89xG87Y/p2Jz1Jo+93/teBcvABUB6M7z0UKA/GDx8efE0oB+O9Tz8cF0C5x1BAl6+LC0ZkoDw8+LpQ7o8/fTBAlxfvB0VweUDvfl26OCj3xzu7AZT3wMXxy/3x/d2vSxcHhX7b+bpQ9scHu2ZE98MRvSeUD8fl3…
1282FE4F091AF99D55355B9232D273C2	1	mol	JChemExcelcAsAAB+LCAAAAAAABADtvQdgHEmWJSYvbcp7f0r1StfgdKEIgGATJNiQQBDswYjN5pLsHWlHIymrKoHKZVZlXWYWQMztnbz33nvvvffee++997o7nU4n99//P1xmZAFs9s5K2smeIYCqyB8/fnwfPyKSNN0+e332ejtNdw52D3b2d+/ff7D3NN34JEl6bye9d4/eif7v4cOH6U/u7ezsJGh9b7yzd/8eftsZ7z74VH+jb3fSk7T/cv9/DGVvvPPw3q68e//ewd7Xg7I7fri/c19+u7/3Kf/2/lD2xg9odPLb7v29B18Pyr3xp/f3eBy74wcPdw6+LhSaNH33YGfv068HZZfeOLgnvx0cHHxNuhAGxD34bW988OBTny5fvg+Uvb2DA…
324843F5C41E3E7ED6E411BEF1B8B718	1	mol	JChemExcelCAgAAB+LCAAAAAAABADtvQdgHEmWJSYvbcp7f0r1StfgdKEIgGATJNiQQBDswYjN5pLsHWlHIymrKoHKZVZlXWYWQMztnbz33nvvvffee++997o7nU4n99//P1xmZAFs9s5K2smeIYCqyB8/fnwfPyKSNN0+e332ejtNdw52D3b2d+/ff7j3NN34JEm6t5vu7dE70f89fPgw/cm9nZ2dBK3vjT/debiL3/bHD+7tPcBvO2P6dic9Sfsv9/9noOx/uiO/Pbh3b//rQdkbP3j4Kb97b7x3756Py4uvA2WPoOx/TVx2xns7n95XeAdEMgflPXDZHe/cP9gTKHsPd+55UN4Dl93xw50HB/Lbg3v7X3OO9sf7DwXKfaLLzq4H5T1GRNS4/…
6CCE1EFE3FD74F3623112A01ED569C88	1	mol	JChemExcelEA0AAB+LCAAAAAAABADtvQdgHEmWJSYvbcp7f0r1StfgdKEIgGATJNiQQBDswYjN5pLsHWlHIymrKoHKZVZlXWYWQMztnbz33nvvvffee++997o7nU4n99//P1xmZAFs9s5K2smeIYCqyB8/fnwfPyKSNN0+e332ejtNdw52H+7s7+7vPdh7mm58kiS9dz+99ym9E/3fw4cP05/c29nZSdB6b7x/sEcfp7t744c79/bw2c6Yvt1JX6TR9zv/c1AOAOVeF8rJ7aHsjj/dfYB3d/fH+zv3Hn49KPfG9/YfWih79782lPs7u4By/wOg7I/3dj/FuwTl4c7uwdeDcn+8u/fwgUDZf7j/Nefo/vjBw4eMy6fjvXufPvy6UO7t7NwDlAfj3…
403DB465E1EEC676D2ECFFCF900C207D	1	mol	JChemExcelCggAAB+LCAAAAAAABADtvQdgHEmWJSYvbcp7f0r1StfgdKEIgGATJNiQQBDswYjN5pLsHWlHIymrKoHKZVZlXWYWQMztnbz33nvvvffee++997o7nU4n99//P1xmZAFs9s5K2smeIYCqyB8/fnwfPyKSNP0iqy+LZZru7O493N3bpR97T1P7JEm6t5vu3aPvvf+55+HDh+lP7u3s7CT462C8SyDol+3d8af3HzzAZztj+nYnPUlDEPH/daDsjR/sPdz/elAejHcPdh6mjMvu3j38ZqC8uD2Uh+Od/Qf3FMruwwMPytfC5d5479N7e18PisPlQ6B8Ot7bf/hp+oFz9HD88MHB/Q+F4nD5ZmZ6f3zv3gF++1ozbUb0IbjcH9/b+xTv9…
82B92A46BAB46CC6E6199AA0F4DDD913	1	mol	JChemExcelCggAAB+LCAAAAAAABADtvQdgHEmWJSYvbcp7f0r1StfgdKEIgGATJNiQQBDswYjN5pLsHWlHIymrKoHKZVZlXWYWQMztnbz33nvvvffee++997o7nU4n99//P1xmZAFs9s5K2smeIYCqyB8/fnwfPyKSNP0iqy+LZZru7O493N3bpR97T1P7JEm6t5vu3aPvvf+55+HDh+lP7u3s7CT4a3f84N7+Af2yfW+8+/DePXy2M6Zvd9KTNAQR/18Hyu744e7Bg68HZW98/+HBpynjcnBv76EH5cXtoeyMDz59sB+F8rVw2R3vPXi4+/WgOFw+BMq98f6nn+4AyofMkb7xgVAcLt/ITDusvtZMmxF9CC7743v37n0wv9wf7zzc3xMoOzt7X…
80FC715F99D485C7C7486B2D68FD66D4	1	mol	JChemExcelWgUAAB+LCAAAAAAABADtvQdgHEmWJSYvbcp7f0r1StfgdKEIgGATJNiQQBDswYjN5pLsHWlHIymrKoHKZVZlXWYWQMztnbz33nvvvffee++997o7nU4n99//P1xmZAFs9s5K2smeIYCqyB8/fnwfPyKSNP0iqy+LZZru7u3t7O7uPtzb3Xua2idJ0t19/C/d8f7nnocPH6Y/ubezs5Pgr93xwac7D+iX7d3xpzsP8Vu6M6Zvd9KTNAQR/x9D2Rk/vLeHXrb3xrv3Ht7zoLy4PZS98YOHn+5Foby+PRQ3op3x/Xuf3vegvNeI+I1vjC73xjRLPi5f3h7KvfGD3f1P0xgu70EX4HLw0HvX/fZeIzJ0+RDq7o8/vffwIJWZ3uc5/xpQ7…
8B761A9980F881B2E183F305960ADF52	1	mol	JChemExcelHBEAAB+LCAAAAAAABADtvQdgHEmWJSYvbcp7f0r1StfgdKEIgGATJNiQQBDswYjN5pLsHWlHIymrKoHKZVZlXWYWQMztnbz33nvvvffee++997o7nU4n99//P1xmZAFs9s5K2smeIYCqyB8/fnwfPyKSNP0iqy+LZZru7O18uru3s7f3YO9pap8kSfc/Tfcf0vfe/9zz8OHD9Cf3dnZ2Evx1b7z76e5D/LYz3j04OJDf6Nud9CQNQcT/p1Ae7D/Au9s7408fHNzzoLy4PZS98f2H9/YFyoNPdx94UN4Ll939fUBJd8cPH+7f/7pQHnx6H+PY3hvvH+z7I3oPKPvjezRB8u7eA0Pn94WyR288UAx2d+5/bSif7u7gXRrR/U8fMIUMl…
D8629E0CB2056FB40CE467328ECB460F	1	mol	JChemExcelWhMAAB+LCAAAAAAABADtvQdgHEmWJSYvbcp7f0r1StfgdKEIgGATJNiQQBDswYjN5pLsHWlHIymrKoHKZVZlXWYWQMztnbz33nvvvffee++997o7nU4n99//P1xmZAFs9s5K2smeIYCqyB8/fnwfPyKSNP0iqy+LZZru7O3s7+7t3Nv5dO9pap8kSe/vpfc/pe+9/7nn4cOH6U/u7ezsJPhrZ3zw6c4uftsb39vb3ZfP6Nud9CQNQcT/ByjbO+O9vQcMZXf8cGdvz4Py4tZQPFzujXf3D3bls/fEBRjc/9Tgsnvv4GtB2d4latxjahBddu/f/3pQfLrsPPiaUDCOewf38Nu9MQ3t068FBbjcE7oQlPv3H3wtKPTuzv49xgX8ImN7b…
E81B657DE1242F5CB1B21C586FCCB512	1	mol	JChemExcelYhEAAB+LCAAAAAAABADtvQdgHEmWJSYvbcp7f0r1StfgdKEIgGATJNiQQBDswYjN5pLsHWlHIymrKoHKZVZlXWYWQMztnbz33nvvvffee++997o7nU4n99//P1xmZAFs9s5K2smeIYCqyB8/fnwfPyKSNP0iqy+LZZru7O3s7+7t7N0/2Hua2idJ0v0H6f5D+t77n3sePnyY/uTezs4OQUq3d8Z7Dw/u4bfd8e6DT/fRYmdM3+6kJ2kIIv4/hkLvHtx/KL/d/3Tn/teCQm/s3t/9NGWsdnf2Hspn7w9lb//TXUDZoxE99HF5cWso3oj2xg8eHgCr98eFoDx88HAHv+2MH366f/C1oKS7452DHaXLzkPM7NeAQu/e29vbkXcf3nv4N…
6708747A024F18013DAD8190DC0B0C5B	1	mol	JChemExcelVA0AAB+LCAAAAAAABADtvQdgHEmWJSYvbcp7f0r1StfgdKEIgGATJNiQQBDswYjN5pLsHWlHIymrKoHKZVZlXWYWQMztnbz33nvvvffee++997o7nU4n99//P1xmZAFs9s5K2smeIYCqyB8/fnwfPyKSNP0iqy+LZZru7u0+3N3debh3sPc0tU+SpPfup/s7aer/zz0PHz5Mf3JvZ2cnwV/3xzt7e3v0y/a98f6DnYf4bGdM3+6kJ2kIIv4/hrI/frgrUPbH9+8d7H5dKHv39/Du9t7404f37309KJ+Odx7sPUx5RHv3HuK3rwFlf7y7v7cDKPfHew93H3w9KPfHBw8/xbtEl4cPDkAhA+XL20O5N753795+qiPa/5p0cdTdHX+6t…
7ABD06E960D73D0B197A281FA380789E	1	mol	JChemExcelyhQAAB+LCAAAAAAABADtvQdgHEmWJSYvbcp7f0r1StfgdKEIgGATJNiQQBDswYjN5pLsHWlHIymrKoHKZVZlXWYWQMztnbz33nvvvffee++997o7nU4n99//P1xmZAFs9s5K2smeIYCqyB8/fnwfPyKSNP2ivty5v7+b7uztPtjd293febj3NLVPkqT3P00/3UlT+d8u/+uehw8fpj+5t7OzQ5DS7Z3x/sHefXy+Mz64d29PfqNvd9IXqQGx6X+AQm/s7t/bx2+743v37/tQTm4NZXt3vLu3c/ChUOyI6Le93U/vfS0oPKIHTJe98f7O/sHXhfLggdCFqLv3QH97TyhMl/2HePcDcCEoD+4LlA/ABXS5f/8gZeo+uHfw9ajLc/Tpp…
AF8018E9F08B79B5F3D2234D0960BBB7	1	mol	JChemExcelZRYAAB+LCAAAAAAABADtvQdgHEmWJSYvbcp7f0r1StfgdKEIgGATJNiQQBDswYjN5pLsHWlHIymrKoHKZVZlXWYWQMztnbz33nvvvffee++997o7nU4n99//P1xmZAFs9s5K2smeIYCqyB8/fnwfPyKSNP0iqy+LZZru7O3s7+7tfrq3t/c0tU+SpPcP0vsP6Xvvf+55+PBh+pN7Ozs7BCnd3h1/un9vH7/tjXcOHnyKFjtj+nYnPUlDEPH/MZSd8f2DT/EuQdnd2b339aA4XO6NH9LAvh4UwuDTB8CA4O0+/PRrQtkhKIwB/Xaw+wF0oYGkHzgiGsfuw/v4bX98cG8HvxkoL24PBXTZO1AoO/ceelDeA5e98acHnz5QeF93pumN/…
21D70215C795864DB3C0521294A7E718	1	mol	JChemExcelmg0AAB+LCAAAAAAABADtvQdgHEmWJSYvbcp7f0r1StfgdKEIgGATJNiQQBDswYjN5pLsHWlHIymrKoHKZVZlXWYWQMztnbz33nvvvffee++997o7nU4n99//P1xmZAFs9s5K2smeIYCqyB8/fnwfPyKSNP0iqy+LZZru7u0+3N3dvXfv4d7T1D5Jkt77NN3fSVP/f+55+PBh+pN7Ozs7Cf66N957sLdHv2zvj3d3H3yKz3bG9O1OepKGIOL/UygPH95/CCj3xvf2PsVvXwvKwc6De4Byf7yzv7fjQXlxeyh74717e7sp43Lw8OC+B+U9cNkfP3xwX6E8uH/wteny6YN7+4CyN75HU/X1oOyPDz69Dwxojg727n1NKDQznwoun4539…
C93776EEF004D2B0D08172AAEEE2ABCD	1	mol	JChemExcelURYAAB+LCAAAAAAABADtvQdgHEmWJSYvbcp7f0r1StfgdKEIgGATJNiQQBDswYjN5pLsHWlHIymrKoHKZVZlXWYWQMztnbz33nvvvffee++997o7nU4n99//P1xmZAFs9s5K2smeIYCqyB8/fnwfPyKSNP0iqy+LZZru7O3s7+7tfnpvb+9pap8kSe8fpJ/u0Pfe/9zz8OHD9Cf3dnZ2CFK6vTvevb+/L78dPLy3hxY7Y/p2Jz1JQxDx/zGUnfHug4cPBMq9g/2HXw/K3nh394Hicu/B/u7Xg0Ij+vRTjIPgPdzb+Zq4YET3Hspv9/Y/vfe1oNAbDw6Ypkzdgwfy2XtC2b433nm4Z6Ac7IFCXwMKqLv7afphI6J393bu4V3Can9/Z…
432516E43A8ADDC01BF70D75CAA4BE5B	1	mol	JChemExcel1RcAAB+LCAAAAAAABADtvQdgHEmWJSYvbcp7f0r1StfgdKEIgGATJNiQQBDswYjN5pLsHWlHIymrKoHKZVZlXWYWQMztnbz33nvvvffee++997o7nU4n99//P1xmZAFs9s5K2smeIYCqyB8/fnwfPyKSNP0iqy+LZZru7O3s7+7tHuzt7j1N7ZMk6ad76af36Hvvf+55+PBh+pN7Ozs7BCnd3hnvHHz6AL/tjvfu7e2iBX1GT3qShiDi/wOUdHe8s7e3L/AOdvfufy0o9O7uzr2H+G2PsDo4+HpQdse7Dw72BN7BzqdfDwpGdG/HvLu/v6e/vSeUvfHu3h7NBFN3/x7o/P5QMKKH95m6e+P7O3sHXw/K3njv4f1PBd7Xn2ka0f4BR…
5FFC7C85E8FB4C2B676E8BBBED015C70	1	mol	JChemExcelRgsAAB+LCAAAAAAABADtvQdgHEmWJSYvbcp7f0r1StfgdKEIgGATJNiQQBDswYjN5pLsHWlHIymrKoHKZVZlXWYWQMztnbz33nvvvffee++997o7nU4n99//P1xmZAFs9s5K2smeIYCqyB8/fnwfPyKSNP0iqy+LZZru7u0+3N3dfbD/YO9pap8kSe/tpPf20nTH+597Hj58mP7k3s7OToK/Ph3f29/7lH7Z3hsfPDy4j892xvTtTnqShiDi/2Mo98f7ezu7gHJvvH/v4MHXg/JgvPfg/kMD5d7+14NCI7r3gHHZHR/sPviauNCIdvfx7vb++P7u/t7Xg0IjOtgFTT8ICuGyc+8g5RHtHezht68BBTN9sAMo98c7+w93vx6U/fH+g…
58E5B4DE680D755B9F8240EE1B8E7134	1	mol	JChemExcelrA8AAB+LCAAAAAAABADtvQdgHEmWJSYvbcp7f0r1StfgdKEIgGATJNiQQBDswYjN5pLsHWlHIymrKoHKZVZlXWYWQMztnbz33nvvvffee++997o7nU4n99//P1xmZAFs9s5K2smeIYCqyB8/fnwfPyKSNP0iqy+LZZru7u3t7e7u7N7f23ua2idJ0v29dP9+mu54/3PPw4cP05/c29nZSfiv8YO9g3v0y/a98ae7+7v4bGdM3+6kJ2kIIv4/QNndGd/b3f0UUPbGD3YP7n9dKDsP9oDB9v740739rwclPRh/ev/+fioj2tt/4EH58vZQHo4P7u3xiHbHDz7dAVbvj8vu7vjeAY8DdHmwA6zeHwrhsvvwwQ6g3B/vfbqD374GlIPxv…
45677DBCE2C4926687921F580FD82089	1	mol	JChemExceljxAAAB+LCAAAAAAABADtvQdgHEmWJSYvbcp7f0r1StfgdKEIgGATJNiQQBDswYjN5pLsHWlHIymrKoHKZVZlXWYWQMztnbz33nvvvffee++997o7nU4n99//P1xmZAFs9s5K2smeIYCqyB8/fnwfPyKSNP0iqy+LZZru7O3s7+7t7e3e33ua2idJ0v176f4+fe/9zz0PHz5Mf3JvZ2eHIKXbO+P9/U/5+73xw/2HD/Dbzpi+3UlP0hBE/H8MZXe8//DenkDZf7j78GtBoTfuH3x6oFAOdr4eFIzo3sMdvHtvfHCwe//rQdkd39/Z4RHRb/cffj1cvBF9ABTC5dOdTxmX/fHu3i7/9v5QiC6fmhHtPNzd/3pQ9sYPHtxjLiHqPvh01…
69E561B6CF03FC4888D92BE549D2223D	1	mol	JChemExcelZBAAAB+LCAAAAAAABADtvQdgHEmWJSYvbcp7f0r1StfgdKEIgGATJNiQQBDswYjN5pLsHWlHIymrKoHKZVZlXWYWQMztnbz33nvvvffee++997o7nU4n99//P1xmZAFs9s5K2smeIYCqyB8/fnwfPyKSNP0iqy+LZZru7u0+3N3dPdi/t/c0tU+SpPv76f6DNN3x/ueehw8fpj+5t7OzQ5DS3d3x7i41T9Pt++N7ew8eoMXOmL7dSU/SEET8fx0on473d+4dfD0oe+Ode3v3AWV/fLCz8/DrQdkZ7z789N4HQkkfju/t38e72w/GOw/uASsD5cWtoXgjujd+sLf/9XDxRvQBUNIH430Ck37YHIEunx4wlIPx7sEDYPX+UDx+uUdj2…
885B1FB41712842742F8F26201C708D2	1	mol	JChemExcelgg4AAB+LCAAAAAAABADtvQdgHEmWJSYvbcp7f0r1StfgdKEIgGATJNiQQBDswYjN5pLsHWlHIymrKoHKZVZlXWYWQMztnbz33nvvvffee++997o7nU4n99//P1xmZAFs9s5K2smeIYCqyB8/fnwfPyKSNP0iqy+LZZru7u3t7u7u3du5v/c0tU+SpPcepvu7abrj/c89Dx8+TH9yb2dnJ8Ff98a7Dw726JftvfHB/f17+GxnTN/upCdpCCL+P4ayN/50/wHe3d4dP7y3s//1oOyP9/Y/fZjGcHl9eyjAZec+oNwbPzi4v+NBeQ9cdsf3Hxw8SD9wRPfH9/b2GJfeiF7cHoqjyy5G9KkH5cuvA+Xe+OHe3sHXg+LoQtR9eOBDeQ+67…
862B8B30715459249C611AE8CB8E0BCB	1	mol	JChemExcelRgsAAB+LCAAAAAAABADtvQdgHEmWJSYvbcp7f0r1StfgdKEIgGATJNiQQBDswYjN5pLsHWlHIymrKoHKZVZlXWYWQMztnbz33nvvvffee++997o7nU4n99//P1xmZAFs9s5K2smeIYCqyB8/fnwfPyKSNP2ivty5v7+b7uztHuzu7e7uf7r3NLVPkqT3dtJ7e2m6w//b5X/d8/Dhw/Qn93Z2dhL8tTfefXDvHv2yvTc++PTTPXy2M6Zvd9KT1IDY9L8OlHvjTw92H3xdKAcP9++njMv+pztfE8rueH//gY5o/8HO1xyRg7I/3nm4+/DrQcGIHgIDQDnY2/egvLg9FKLp3o7S5eD+pwcelPfD5eAh3t3eHX96n951UN4Dl53xg71Pd…
90F0C115549B52B144768B9D8F5BD5C5	1	mol	JChemExcelMhEAAB+LCAAAAAAABADtvQdgHEmWJSYvbcp7f0r1StfgdKEIgGATJNiQQBDswYjN5pLsHWlHIymrKoHKZVZlXWYWQMztnbz33nvvvffee++997o7nU4n99//P1xmZAFs9s5K2smeIYCqyB8/fnwfPyKSNP0iqy+LZZru7O3c393b2d39dO9pap8kSfc/Te/v0Pfe/9zz8OHD9Cf3dnZ2CFK6fW/86ae7e/h8Z7y3+/BT+Y2+3UlP0hBE/H8MZW+8+3Dn3odCsbhs74737u98TSj74/2d/X159+H+pztfD8rueH//gdLl60OxdPmgEe2NH+4dKJSHDz594EF5cXsoli59KO+By/3x7v6eUvfrz/TO+MHOww/mOjdHe+P93U93vx4UO…
AAD8A40ED901B469B3058E92B54E552A	1	mol	JChemExceljxAAAB+LCAAAAAAABADtvQdgHEmWJSYvbcp7f0r1StfgdKEIgGATJNiQQBDswYjN5pLsHWlHIymrKoHKZVZlXWYWQMztnbz33nvvvffee++997o7nU4n99//P1xmZAFs9s5K2smeIYCqyB8/fnwfPyKSNP0iqy+LZZru7O3c393b2d0/2Hua2idJ0v176f4+fe/9zz0PHz5Mf3JvZ2eHIKXbu+OHDx/cw+c743v7Dx7Kb/TtTnqShiDi/2Moe+NP7396H7/tjPf37yu894WyO753bw8YfCCUhw/39vAu/bZ379OvB8WNaG+8c28Xv30NKG5EHwLF4pLujR/sfnrw9aDYmSZ4B3v7PpQXt4dyb3xvb3cH7/ao++XtoThc9sf7Oztfk…
30EEFC672D2469827B43E9FE7D058102	1	mol	JChemExcelmQ0AAB+LCAAAAAAABADtvQdgHEmWJSYvbcp7f0r1StfgdKEIgGATJNiQQBDswYjN5pLsHWlHIymrKoHKZVZlXWYWQMztnbz33nvvvffee++997o7nU4n99//P1xmZAFs9s5K2smeIYCqyB8/fnwfPyKSNP0iqy+LZZru7O3c393b2dvb33ua2idJ0nv38b90x/ufex4+fJj+5N7Ozk6Cv+6Nd3bv8/e74/t7Dx/gt50xfbuTnqQhiPj/LJQDvLu9M7738P7e14Wy/+DT+/htb7z/cG/n60HZG9+/f+9ThfLgoQ/lxe2hEC4HO7v0y/bu+N7+Pn77GrjcGz+89+AhfiPq7u99TerujXfv7+8IlL29T3ls7w/F4oI5Otg98KC8J13u4…
F8E77807CAEACB2D0830EE8804298894	1	mol	JChemExcelkBAAAB+LCAAAAAAABADtvQdgHEmWJSYvbcp7f0r1StfgdKEIgGATJNiQQBDswYjN5pLsHWlHIymrKoHKZVZlXWYWQMztnbz33nvvvffee++997o7nU4n99//P1xmZAFs9s5K2smeIYCqyB8/fnwfPyKSNP0iqy+LZZru7u3t7O7uPrj/cO9pap8kSff30/2Habrj/c89Dx8+TH9yb2dnJ8Ffn473H+7j++298e6n9BU9O2P6dic9SUMQ8f8xlPvj+5/e/xRQdsef7j3c/XpQ9sef3nuAd4HL/Q+Csgco98Z79+jdrwWFR/RAoDx4sPs1oYC6e/dSxeXevgflxe2hPBjv7+0ydQmXT/cwtq+By8H43v7DXYGyt/cA8L4GlIfjvQf3L…
D447E9EAF8864FEF2103E048292000D5	1	mol	JChemExcel7BAAAB+LCAAAAAAABADtvQdgHEmWJSYvbcp7f0r1StfgdKEIgGATJNiQQBDswYjN5pLsHWlHIymrKoHKZVZlXWYWQMztnbz33nvvvffee++997o7nU4n99//P1xmZAFs9s5K2smeIYCqyB8/fnwfPyKSNP0iqy+LZZru7u3t7O7u7N3b2Xua2idJ0v376f2dNPX/556HDx+mP7m3s7OT4K+d8cN7O/fpl+298f7+/o58Rt/upCdpCCL+P4Wys3P/oUB5+GDvA6Ds4N3t/fHO/t5D77P3gLI7Prj/0OBycP/B14eyv5sKLvc//fTrQSHq7j1k6u6P7x/sf00ou+Pd+/QGQbk//vTeAX4zUF7cHsreeG/nIahBUB7sH9zzoLwHLnvjT…
ED606C6F98F8C69E26BEEA0071A0E6F2	1	mol	JChemExcel1AoAAB+LCAAAAAAABADtvQdgHEmWJSYvbcp7f0r1StfgdKEIgGATJNiQQBDswYjN5pLsHWlHIymrKoHKZVZlXWYWQMztnbz33nvvvffee++997o7nU4n99//P1xmZAFs9s5K2smeIYCqyB8/fnwfPyKSNP0iqy+LZZru7O3c293bu7f/6d7T1D5Jku49TO/t0Pfe/9zz8OHD9Cf3dnZ2CFK6vTu+d//gIT7fGT/Yffip/Ebf7qQv0hBE/H8Mhd69t7srv+3e333gQTm5PRSLC/22QwP7erjsje89+HRf3r138PC+B+U9cLFQaESfHuztfj0oGNGnB3h3d/zg4b5i9Z5QMI79HcwMU/eBj8vt6UJv7D98cIDfgMvDA/nsfXEhutzf2…
23483EEB54C175611FAFAE833AE7F413	1	mol	JChemExcelvxAAAB+LCAAAAAAABADtvQdgHEmWJSYvbcp7f0r1StfgdKEIgGATJNiQQBDswYjN5pLsHWlHIymrKoHKZVZlXWYWQMztnbz33nvvvffee++997o7nU4n99//P1xmZAFs9s5K2smeIYCqyB8/fnwfPyKSNP0iqy+LZZru7O3c293bu7e7v/c0tU+SpPv76f49+t77n3sePnyY/uTezs4OQUq3d8f3Hux+is93xwcPHxzgt50xfbuTnqQhiPj/AIXevffp/V2Bd/Dp3v2vB2VnvL//YF+g3Nvb2/taULYB5YAxICj7DwHva0DZG9/b/ZTf5bExhd4bSro33nvIuGBE978+Xe7v7jEGe+OH+/cPPCgvbg0FdDn4FFBobA93P/Wpe3soT…
3E408A297D57084276936BD40F549A04	1	mol	JChemExcelMgoAAB+LCAAAAAAABADtvQdgHEmWJSYvbcp7f0r1StfgdKEIgGATJNiQQBDswYjN5pLsHWlHIymrKoHKZVZlXWYWQMztnbz33nvvvffee++997o7nU4n99//P1xmZAFs9s5K2smeIYCqyB8/fnwfPyKSNP0iqy+LZZru7u1+urtL/+7vPU3tkyTp3oN072Ga7nj/c8/Dhw/Tn9zb2dlJ8Nf98f1Pd+/RL9u74093Huzhs50xfbuTnqQhiPj/OlD2xp8e7Nz/elA+He8fPNwFlHtjGtS+B+XF7aE8GO/v7WEcH4QLQdn99GGqdNk98KC8By4Y0b1PBcrOpw8A72vgYqGYd78WlIPxvf19xuVDqPtwvPdgD++Cug/u73pQbo/L7s6YG…
0E86FB13A3F5B8F717AC995A65734278	1	mol	JChemExcelMBIAAB+LCAAAAAAABADtvQdgHEmWJSYvbcp7f0r1StfgdKEIgGATJNiQQBDswYjN5pLsHWlHIymrKoHKZVZlXWYWQMztnbz33nvvvffee++997o7nU4n99//P1xmZAFs9s5K2smeIYCqyB8/fnwfPyKSNP0iqy+LZZru7O3c293bfXh/d+9pap8kSfcfpvf36Hvvf+55+PBh+pN7Ozs7BGl7d2e8s/Ppp/h8Z/zg3r19+Y2+3UlP0hBE/H8EJd1+ON55sKNQdh/e25HfGMqXt4dyMN69t39f3iVc7nlQ3gOXB4TBgULp4PIeUD4d732698G43B/f2/vU4rL30IPy4vZQ9sf3Hu7ozHx9XO6N9+/vK5QOXd4Dl73x/d0Dh8vX5Jfd8…
A10CED66F8562ED34623E3987C5BA2C6	1	mol	JChemExcelsQ4AAB+LCAAAAAAABADtvQdgHEmWJSYvbcp7f0r1StfgdKEIgGATJNiQQBDswYjN5pLsHWlHIymrKoHKZVZlXWYWQMztnbz33nvvvffee++997o7nU4n99//P1xmZAFs9s5K2smeIYCqyB8/fnwfPyKSNP0iqy+LZZru7O3c293bfbhzf+9pap8kSe8d4H/pjvc/9zx8+DD9yb2dnZ2E/xo/fHifv7833t/d/xS/7Yzp2530JA1BxP+nUD59sL+L3/bG9x7u3/96UA7Gn+493Bcou/c/3fm6UO7tfvoQv+2Od/cePPh6UB6M9x7s7cq7BwcP9bf3hfLp+OH93Xv0y/YO4bL3NXG5P3648yloSlDufcrwvhaU+w/vPQSU3fG9g4dfc…
A5A547C309C66231448B3269849B2110	1	mol	JChemExcelixIAAB+LCAAAAAAABADtvQdgHEmWJSYvbcp7f0r1StfgdKEIgGATJNiQQBDswYjN5pLsHWlHIymrKoHKZVZlXWYWQMztnbz33nvvvffee++997o7nU4n99//P1xmZAFs9s5K2smeIYCqyB8/fnwfPyKSNP0iqy+LZZru7O3c293bPdjf23ua2idJ0v2DdP8hfe/9zz0PHz5Mf3JvZ2eHIKXbO+P9+/ce4vPd8cH9hwf4bWdM3+6kJ2kIIv4/QKE39j+9z73sju/t7T2Uz94Xyu54f2dnX377+rjsje/d27knUO7tPmB4CuXL20O5N977dGdXoBzc32d474+Lg7I3frh3wL+9P5T98e5DgXKPZuuhP6L3gHJ/vLtz8BC/fQgun4539…
4F2B2C6338669EE1B9553E9F25B39DC8	1	mol	JChemExcelsxQAAB+LCAAAAAAABADtvQdgHEmWJSYvbcp7f0r1StfgdKEIgGATJNiQQBDswYjN5pLsHWlHIymrKoHKZVZlXWYWQMztnbz33nvvvffee++997o7nU4n99//P1xmZAFs9s5K2smeIYCqyB8/fnwfPyKSNP0iqy+LZZru7O3c293bfbizt/c0tU+SpPf30/v36Xvvf+55+PBh+pN7Ozs7BCndvjfeu7/D3++O7+19+hC/7Yzp2530JA1BxP/HUPbG93b3+d3d8cGnD3e/HhTC4OHOgUC5d+/B18RlZ7z/6S5j8AG40Bv79x98KlDu7d+7//Wg0LsHD/bkt4ODna+JC1F3b29f4YW4fHl7KJjpPcbgQ3BxUPbGDz/dP/h6UPbHu5/eZ…
847032131891CC372E9F94FFA7614AD7	1	mol	JChemExcelixIAAB+LCAAAAAAABADtvQdgHEmWJSYvbcp7f0r1StfgdKEIgGATJNiQQBDswYjN5pLsHWlHIymrKoHKZVZlXWYWQMztnbz33nvvvffee++997o7nU4n99//P1xmZAFs9s5K2smeIYCqyB8/fnwfPyKSNP0iqy+LZZru7O3c293bPdjf2Xua2idJ0v2DdP8hfe/9zz0PHz5Mf3JvZ2eHIG3v7ow/JQgpfh3fu/dwHy12xvTtTnqShiDi/0vw7sPxpw/vPRQoBw/u73pQvrw9lIPxg08/3REoXx8XB2VnvPfpAX77GlAejA/uHezJu3ufPnjw9aB8On64u3MvVVwePPx6UO6PHx7sKTUIysGHQmHq6tjed47siFLMNLjs6+Gyc3//f…
42F3F8455B3F42A47A74BBC0A4BF58DE	1	mol	JChemExcel+xMAAB+LCAAAAAAABADtvQdgHEmWJSYvbcp7f0r1StfgdKEIgGATJNiQQBDswYjN5pLsHWlHIymrKoHKZVZlXWYWQMztnbz33nvvvffee++997o7nU4n99//P1xmZAFs9s5K2smeIYCqyB8/fnwfPyKSNP0iqy+LZZru7O3c293bPbh3sPc0tU+SpPf30vv36Hvvf+55+PBh+pN7Ozs7BCnd3hk/PLi/j9/2xvfvP8Rv6c6Yvt1JT9IQRPx/BsrDTw/w273xp3v3P/16UHbHD+8dMJT98e6nuz4uX94eyt744P4Bj4hw2aXBOijvgYuDQnTZ3/uadLk3fvBgb0+g7NBUfW0on34KmoLOew+/JhQa0f4DvEtQ9nf273tQXtweCs3R7…
CA30A4FF6EE3823FB87F3C2924BE1AD9	1	mol	JChemExcel+xMAAB+LCAAAAAAABADtvQdgHEmWJSYvbcp7f0r1StfgdKEIgGATJNiQQBDswYjN5pLsHWlHIymrKoHKZVZlXWYWQMztnbz33nvvvffee++997o7nU4n99//P1xmZAFs9s5K2smeIYCqyB8/fnwfPyKSNP0iqy+LZZru7O3c293bfXB/Z+9pap8kSe/vpffv0ffe/9zz8OHD9Cf3dnZ2CFK6/en4/qcP8P32/fH+we59tNgZ07c76bM0BBH/n0IhTO7ht/3x/fv3PvWgnLwPlIf3H+4KlJ3dBw+/Hi40jof3gcH2vfGne/cPvi6U3Z17+/LbzsFDjO1rjGh/TLNzX37r0OXLrwPlHs3R3t7Xw8WNaG/8cP9Tf6a/FpTd8QFx3teD4…
B60A613F493714F97E0A03680D108A87	1	mol	JChemExcelsxQAAB+LCAAAAAAABADtvQdgHEmWJSYvbcp7f0r1StfgdKEIgGATJNiQQBDswYjN5pLsHWlHIymrKoHKZVZlXWYWQMztnbz33nvvvffee++997o7nU4n99//P1xmZAFs9s5K2smeIYCqyB8/fnwfPyKSNP0iqy+LZZru7O3c293bfbD/cO9pap8kSe/vp/fv0/fe/9zz8OHD9Cf3dnZ2CFK6vTe+t/vwAT7fHd+79/AeftsZ07c76Ukagoj/j6HcG+/tP1AoBw/uc3/vD2V/vPvg/qcC5evjcn+8u3NvX6B8fVw+HRNtGQPGZc+D8uXXgbIz3vv0wYEH5T1wsSPaZigPvx4Upu59effrQ+GZxhx9EC6O63pQXtweCs3Mw128u/0h1…
D77FFC2F04A507F22CD2D0FBB27E3AF2	1	mol	JChemExcelixIAAB+LCAAAAAAABADtvQdgHEmWJSYvbcp7f0r1StfgdKEIgGATJNiQQBDswYjN5pLsHWlHIymrKoHKZVZlXWYWQMztnbz33nvvvffee++997o7nU4n99//P1xmZAFs9s5K2smeIYCqyB8/fnwfPyKSNP0iqy+LZZru7O3c293bfbD/cO9pap8kSfcP0v2H9L33P/c8fPgw/cm9nZ0dgpRu743v7T78VH57uP/pfbTYGdO3O+lJGoKI/4+h3Bvv7T/4VH7bP9jb9aB8eXso++PdB/f3PxSX++PdnXv3LC747WtA+XQM2n4oLp+OH95/uPuhuDwYHxx8+vBDcXFQdscHD+4Dq68BxY1od3zv3kPM1teCYqj7Ibi4mf4QXBgKc93Oe…
A0EE0BCE04914050376A813A89A8660E	1	mol	JChemExcel9A4AAB+LCAAAAAAABADtvQdgHEmWJSYvbcp7f0r1StfgdKEIgGATJNiQQBDswYjN5pLsHWlHIymrKoHKZVZlXWYWQMztnbz33nvvvffee++997o7nU4n99//P1xmZAFs9s5K2smeIYCqyB8/fnwfPyKSNP0iqy+LZZru7u3e393d29nb3Xua2idJ0v2ddP9emu54/3PPw4cP05/c29nZSfDXwfje/Yef0i/b98cHD/b28NnOmL7dSU/SEET8fwzlwXj/3v6+QLm3d+/g60H5dHx/b4eh7I8fHOx8TSj3x/cP9jEO4LJ78DVHtD/+9P69+2kMly9vD+Xe+MHegcFl58HXxAVQ9g4A5dPxvYMHoNDXgLJH4/iUR/Tp+OHuvQdfD8ru+…
D3158A362B1EE4E8A7125AE7E6D31305	1	mol	JChemExcel6xAAAB+LCAAAAAAABADtvQdgHEmWJSYvbcp7f0r1StfgdKEIgGATJNiQQBDswYjN5pLsHWlHIymrKoHKZVZlXWYWQMztnbz33nvvvffee++997o7nU4n99//P1xmZAFs9s5K2smeIYCqyB8/fnwfPyKSNP0iqy+LZZru7O3c293bfbD/YO9pap8kSff30/379L33P/c8fPgw/cm9nZ0dgpRu747vPdx9KL8dPNjHb+nOmL7dSU/SEET8fwxlb3xv9+EDhUcAPShf3h7KvfHe/oOD1OCC374GLvvj3Qf37wsUwmXnQ6HsjPc+ffDp14PCI9J39z492PWgvLg9FEddxuXAg/IeuPBMA4rgsvP1oOyM9z+99zA1uOC394eSWijpB4wo5…
A6CF5A30A23265E9B2E998E64C43D208	1	mol	JChemExcelGxEAAB+LCAAAAAAABADtvQdgHEmWJSYvbcp7f0r1StfgdKEIgGATJNiQQBDswYjN5pLsHWlHIymrKoHKZVZlXWYWQMztnbz33nvvvffee++997o7nU4n99//P1xmZAFs9s5K2smeIYCqyB8/fnwfPyKSNP0iqy+LZZru7O3c293bfXB/d+9pap8kSff30/379L33P/c8fPgw/cm9nZ0dgpRu3xt/uvfwAX7bHe/t3ruHFjtj+nYnPUlDEPH/MZS98YOd3QP8tjP+9MGDTz0oX94eyu74wYN7D9MPxMVB2RvvHexjbF8Dys74YP/THYFysLez/7Wg4I2D3Q/FJd2lNx4epB+Iy+744b0HPNMfggth8On9+wLl6+Nyb/zg4T2828flx…
62CE35B49F43D4EB0BF869B676C92EDE	1	mol	JChemExcelixIAAB+LCAAAAAAABADtvQdgHEmWJSYvbcp7f0r1StfgdKEIgGATJNiQQBDswYjN5pLsHWlHIymrKoHKZVZlXWYWQMztnbz33nvvvffee++997o7nU4n99//P1xmZAFs9s5K2smeIYCqyB8/fnwfPyKSNP0iqy+LZZru7O3c293bfXB/d+9pap8kSfcP0v2H9L33P/c8fPgw/cm9nZ2dBH99On54f38Pv+3Sbw/4t50xfbuTnqQhiPj/DJR78u698c7ewT0PypfvA2VnZ3dfoNy/H0B5D1zujx/SQPDb/vjT/U8Z3teBsvNgd1d+273/8GtC2R/v7u88lN8+3bvHv70/lHvjvZ37O/iNcNnfu//1oOyN9w4+3cVvhMvOp18TFweF5…
156A30609FA081817AF5C4AB804472B4	1	mol	JChemExcelixIAAB+LCAAAAAAABADtvQdgHEmWJSYvbcp7f0r1StfgdKEIgGATJNiQQBDswYjN5pLsHWlHIymrKoHKZVZlXWYWQMztnbz33nvvvffee++997o7nU4n99//P1xmZAFs9s5K2smeIYCqyB8/fnwfPyKSNP0iqy+LZZru7O3c293bfXB/d+9pap8kSfcP0v2H9L33P/c8fPgw/cm9nZ2dBH/tje/tHPD3++P793cO8NvOmL7dSU/SEET8fx0o98b7Dw4+9aB8eXso98Z7+3sMZW/8cF/gvT8u++PdBzv3Bd7+wf7e14Nyf7zz8OEOfiNc7t/zR/QeUD4d7+w9sLg8/NpQHt6//xC/AZeHux8KZXd8cLC7/3WhmBHtju/de/jg60Fx1…
185F9798FACAD1440493DE584DF40440	1	mol	JChemExcel9wwAAB+LCAAAAAAABADtvQdgHEmWJSYvbcp7f0r1StfgdKEIgGATJNiQQBDswYjN5pLsHWlHIymrKoHKZVZlXWYWQMztnbz33nvvvffee++997o7nU4n99//P1xmZAFs9s5K2smeIYCqyB8/fnwfPyKSNP0iqy+LZZru7O3c293b3bm3v/c0tU+SpPfupff26Xvvf+55+PBh+pN7Ozs7BCnd3hnvfLqzh893xvce3N+X3+jbnfQkDUHE/6dQHj548EB+290/OPhQKLvjvd1PH349KLvjhzsHe/Lbg093Dj4Uyt74YG/va9KF3r138Cl+uze+9+mn9zwoL74OlP3x/r19H8p74OJGtD9++Ol9nfOvD+XT8c69hwdfD4ob0afj+wf3M…
2C34D75B1A0B369569750D5493C9B25C	1	mol	JChemExceldgsAAB+LCAAAAAAABADtvQdgHEmWJSYvbcp7f0r1StfgdKEIgGATJNiQQBDswYjN5pLsHWlHIymrKoHKZVZlXWYWQMztnbz33nvvvffee++997o7nU4n99//P1xmZAFs9s5K2smeIYCqyB8/fnwfPyKSNP0iqy+LZZru7O3c293bxT9PU/skSXpvF/9Ld7z/uefhw4fpT+7t7OwQpHR7b3ywf/8+frs3vv9gdx8tdsb07U56koYg4v9jKLvjh7sPPhUoO/fuH3w9KDvjhwcP8e4H4UJvfLqrUL42LvTGwaef7giUr41Lujt+8PDewzSGy5dfBwrR+dP9r4nL3vjBntBld7y/d4DZ+iAoO+N79x/sfT0odkT07u6Dr4uLg7I73rtP7…
3B44CF63A1C0FA0E4FD4B82C542C123B	1	mol	JChemExcelAxAAAB+LCAAAAAAABADtvQdgHEmWJSYvbcp7f0r1StfgdKEIgGATJNiQQBDswYjN5pLsHWlHIymrKoHKZVZlXWYWQMztnbz33nvvvffee++997o7nU4n99//P1xmZAFs9s5K2smeIYCqyB8/fnwfPyKSNP0iqy+LZZru7O3c293beXh/Z+9pap8kSfd30/19+t77n3sePnyY/uTezs5Ogr92xnuf7u7Lb7v3HzyU3+jbnfQkDUHE/8dQdse7B/d36ZftnfG9Bw8//VAou+P9+/v3vx6UvfHuzsGBQHl4cO+Dodwb79w/UAq9LxR6d393R6Dcf3j/oQflxdeBsj/+9NO9r43Lw0/3HwDK/fHuw4f47WtA2R8fPPz0IP1AXO6PD/Z2M…
2699ACC1E49B0E6FF1D8BD7810CCD093	1	mol	JChemExcelixIAAB+LCAAAAAAABADtvQdgHEmWJSYvbcp7f0r1StfgdKEIgGATJNiQQBDswYjN5pLsHWlHIymrKoHKZVZlXWYWQMztnbz33nvvvffee++997o7nU4n99//P1xmZAFs9s5K2smeIYCqyB8/fnwfPyKSNP0iqy+LZZru7O3c293b3dnd2Xua2idJ0v2DdP8hfe/9zz0PHz5Mf3JvZ2eHIKXbO+P9+/ce4vPd8cH9hwf4bWdM3+6kJ2kIIv4/QKE39j9Fj4Byb2/voXz2vlB2x/s7O/vy29fHZW98797OnkC5t/vgngfly9tDuTfe+9RAObi/70N5D1wclL3xw72D3a8HZX+8+5DeYHj79x8yhd4fyv3x7s7BQ/z2Ibh8Ot7ZF2rcs…
5EAD981E37255ED3F704F0EE8B3EE901	1	mol	JChemExcel+xMAAB+LCAAAAAAABADtvQdgHEmWJSYvbcp7f0r1StfgdKEIgGATJNiQQBDswYjN5pLsHWlHIymrKoHKZVZlXWYWQMztnbz33nvvvffee++997o7nU4n99//P1xmZAFs9s5K2smeIYCqyB8/fnwfPyKSNP0iqy+LZZru7O3c293b3dnZ23ua2idJ0vt76f179L33P/c8fPgw/cm9nZ0dgpRu743vP/j0Pn67N9759MEuWuyM6dud9Fkagoj/j6Hsjvcf7u0rlPuf+lBO3gfK/Z17DGV/vHv/00+/Hi474/39Tx8oLg/3Ae9rQKERPdi5L789PLi340F5jxHtjfcOPr0nUPYeMFYGype3h3JvvLe7C2oQlAcPPz3woLwHLg7K3vjg/…
D47341F194022C3381555571CC54F2CB	1	mol	JChemExcelQxMAAB+LCAAAAAAABADtvQdgHEmWJSYvbcp7f0r1StfgdKEIgGATJNiQQBDswYjN5pLsHWlHIymrKoHKZVZlXWYWQMztnbz33nvvvffee++997o7nU4n99//P1xmZAFs9s5K2smeIYCqyB8/fnwfPyKSNP0iqy+LZZru7O3c293b3d3f3Xua2idJ0vs76f1d+t77n3sePnyY/uTezs5Ogr92xvuf7t/Db/vj/Qc7O/IZfbuTnqQhiPj/GMru+N7Bpwf47f54Zxd9fx0oe+O9T+/xu/vj+3s7D78elHvjvf0Hn+I3wuXgIY/t/aHsj3cf3L8vv92/f4/hKZQvvw6Ue+P9g71dD8p74OJGtDd+SNP1oVB2xwcPiEW+FhQ3Iprzex9O3…
40EEB156803DDC88D031A798B4A2BC19	1	mol	JChemExcelZQ8AAB+LCAAAAAAABADtvQdgHEmWJSYvbcp7f0r1StfgdKEIgGATJNiQQBDswYjN5pLsHWlHIymrKoHKZVZlXWYWQMztnbz33nvvvffee++997o7nU4n99//P1xmZAFs9s5K2smeIYCqyB8/fnwfPyKSNP0iqy+LZZru7O3c293b3d3f2Xua2idJ0v0d/C/1/+eehw8fpj+5t7Ozk/Bf44OD3T38tjPe+3RPf6Nvd9KTNAQR/59C2bu/x73sjnf3P733daF8uruzj9/2xruf3n/w9aAc0LsHD/Eb4XLv4Gvi8mB8oLjsjHd3Dw6+HpRPxw/2HigGHSgv3gfKvU/53e2d8cOdnU89KO+By/3x3sN7oOkHQdkfP9jf39V39+59TereG…
F5A0A7C5DA3F4827726374A038EC88ED	1	mol	JChemExcelExMAAB+LCAAAAAAABADtvQdgHEmWJSYvbcp7f0r1StfgdKEIgGATJNiQQBDswYjN5pLsHWlHIymrKoHKZVZlXWYWQMztnbz33nvvvffee++997o7nU4n99//P1xmZAFs9s5K2smeIYCqyB8/fnwfPyKSNP0iqy+LZZru7O3c293b3b33YO9pap8kSe/vpPd36Xvvf+55+PBh+pN7Ozs7BCnd3h3vHOzv4/P98b2dg138tjOmb3fSkzQEEf8fQ6E3Dnbu4d1744f7+/c/FMre+ODB7t7XhfLw4YMDgXLvnoztQ6Dsjvc+3d35elB2xw/v7TGUnfGDvf178tv7QtkbP9zZ43d3x7sPghF9eXso98YHewefyruf7j3c8aC8By4EhRguZ…
001674EE1FD3F2F283B02317B8534F06	1	mol	JChemExcel+xMAAB+LCAAAAAAABADtvQdgHEmWJSYvbcp7f0r1StfgdKEIgGATJNiQQBDswYjN5pLsHWlHIymrKoHKZVZlXWYWQMztnbz33nvvvffee++997o7nU4n99//P1xmZAFs9s5K2smeIYCqyB8/fnwfPyKSNP0iqy+LZZru7O3c293b3b3/6d7T1D5Jkt7fS+/fo++9/7nn4cOH6U/u7ezsEKR0e3e8d//hPfz26fj+/j38lu6M6dud9Fkagoj/rwPl/nj/we5DD8rJ7aHsje/d23kQhfIeuOyMdw8e4N0PguJGtD/e39m570F5jxHt0Ih29/HbvfHBp/sYm4Hy5deBsjd+8DCYo9vjQm/cf/gpxkFQ9u4/+PTrQdkd39/bZ7owLsDqa…
4E401D87434E56AEE479067A3E93E3B1	1	mol	JChemExcelKgwAAB+LCAAAAAAABADtvQdgHEmWJSYvbcp7f0r1StfgdKEIgGATJNiQQBDswYjN5pLsHWlHIymrKoHKZVZlXWYWQMztnbz33nvvvffee++997o7nU4n99//P1xmZAFs9s5K2smeIYCqyB8/fnwfPyKSNP0iqy+LZZru7t3b2d3d3d/9dO9pap8kSe/tpfc+TdMd73/uefjwYfqTezs7Own+uj9+sLtHbdPtT8f793fxW7ozpm930hdpCCL+P4Vy/+CAodwf3zt4yP0plJPbQ/l0fP/+/i6g7I8ffrr3wIPy+vZQ7o0f7N/Du9v3xnv3PvVH9B647I8/PdjbFygPDnbx29eAsjc+2Lm/+6FQHC7744MHu4D3NeZod3zw6af30w+ky…
AACF55354027D181DE03C94B7289E526	1	mol	JChemExcelyg0AAB+LCAAAAAAABADtvQdgHEmWJSYvbcp7f0r1StfgdKEIgGATJNiQQBDswYjN5pLsHWlHIymrKoHKZVZlXWYWQMztnbz33nvvvffee++997o7nU4n99//P1xmZAFs9s5K2smeIYCqyB8/fnwfPyKSNP0iqy+LZZru7O3c293b/fT+wd7T1D5Jkt57kN57SN97/3PPw4cP05/c29nZIUjp9v74wYO9h/htd3xvZ/8BWuyM6dud9EUagoj/T6F8+ukuetneGe/de3jPg3Jyeyj3xp8e7O3Ju7sPP/3060HZGx/s3t9PGZf9e/d2vy6Uh3sPGMrueP/hgU+X94CyM3746cMD+e3TvQc6tveFsjs+uPfpffPunk+X288R3th/CAwwR…
F7CF8E293DB56E03449ACAFFBF5A33B3	1	mol	JChemExcelFRMAAB+LCAAAAAAABADtvQdgHEmWJSYvbcp7f0r1StfgdKEIgGATJNiQQBDswYjN5pLsHWlHIymrKoHKZVZlXWYWQMztnbz33nvvvffee++997o7nU4n99//P1xmZAFs9s5K2smeIYCqyB8/fnwfPyKSNP0iqy+LZZru7O3c293bvbezv/c0tU+SpPsP0/u79L33P/c8fPgw/cm9nZ0dgpRu748P9u7j++2d8cGDB5+ixc6Yvt1JX6QhiPj/GMr98d7Dhwxld3xw72Dfg3Jyeyj3xg/u3wMGwIWQ+XpQHox3P/30oUC5t/vwa46IoDx4sJvyiO493N3xoLwHLp+O7+3tARd6997+zteky8F4d+/Bgby7e3//a0IhXPbvg6bbe+Mdo…
849BF4905717E776751D4FAB23886CCE	1	mol	JChemExcelgg4AAB+LCAAAAAAABADtvQdgHEmWJSYvbcp7f0r1StfgdKEIgGATJNiQQBDswYjN5pLsHWlHIymrKoHKZVZlXWYWQMztnbz33nvvvffee++997o7nU4n99//P1xmZAFs9s5K2smeIYCqyB8/fnwfPyKSNP0iqy+LZZru7O3c293b3b33cO9pap8kSe89TPd36Xvvf+55+PBh+pN7Ozs7BCnd3h3vH9z7FJ/vjj+9d+8eftsZ07c76Ukagoj/j6Hsjfd3dw7w7t5499O9B18PCuHy4NNdeff+/Qf3vx6UnfH+/Z2H8u7evV1/RC9uDYXe2H2wr3TZ3dnf86C8Hy6f3tsVKA8f3PuaI7o3vndv96FAIeLufD0o++O9+w95RJij3WCOy…
27F6C3BDBFB3B4D0C116426A1BDE468E	1	mol	JChemExcelexAAAB+LCAAAAAAABADtvQdgHEmWJSYvbcp7f0r1StfgdKEIgGATJNiQQBDswYjN5pLsHWlHIymrKoHKZVZlXWYWQMztnbz33nvvvffee++997o7nU4n99//P1xmZAFs9s5K2smeIYCqyB8/fnwfPyKSNP0iqy+LZZru7O3c293bebizt/c0tU+SpPt76f49+t77n3sePnyY/uTezs4OQUq3d8b0/i5+2xvv7957gBb0GT3pizQEEf8foNAbB/t7+4CyOz54sHfPg3Jyeyj07qf7Bynjsvvw4KEH5T1woXHoiHbH9/YCKO+Hy/37DGVnvP/pzqdfDwqN42B3T969f//h14Ryb7y3Z959cHB/5+tCuX//U36Xxrazr1i9L5S98cG9+…
AF00E2EC2B6EE8633ACFDFB0DFB8B0B0	1	mol	JChemExcel9A4AAB+LCAAAAAAABADtvQdgHEmWJSYvbcp7f0r1StfgdKEIgGATJNiQQBDswYjN5pLsHWlHIymrKoHKZVZlXWYWQMztnbz33nvvvffee++997o7nU4n99//P1xmZAFs9s5K2smeIYCqyB8/fnwfPyKSNP0iqy+LZZru7u092N3du7f3YO9pap8kSfd30v17abrj/c89Dx8+TH9yb2dnJ8FfD8b7e7sH9Mv2vfH+/f0H+GxnTN/upCdpCCL+P4by6fj+vXu7gLI3Prj/6Z4H5cXtodwf33+wcz9lXO7tffqpB+U9cNkff3ogI9obP9g7AFZfC5f9h58yLvvjew/v73tQvrw9lIfj3YcPQQ2C8un9XZ+674HLwXjvnuByf0xzvutBe…
2F110D2E527AC45AFCD9061D1B72B80B	1	mol	JChemExceleBEAAB+LCAAAAAAABADtvQdgHEmWJSYvbcp7f0r1StfgdKEIgGATJNiQQBDswYjN5pLsHWlHIymrKoHKZVZlXWYWQMztnbz33nvvvffee++997o7nU4n99//P1xmZAFs9s5K2smeIYCqyB8/fnwfPyKSNP0iqy+LZZru7O3c293bOdjd23ua2idJ0v0H6f0d+t77n3sePnyY/uTezs4OQUq398ef7j7Yx28740937h+gxc6Yvt1Jv0xDEPH/MZT740/v76MXgnLw4GDPg3LyXlAIBfy2O364fwB4XwPKp+P7D3ce4re98f6Dhw++PpQHjMu98f39h/jNQHlxeyi74/1PH3wqvz04OPChvAcuu+Ode/fu4Tei7i7D+xq47Iwf7j5kK…
89A588E9D75B8865A2668405EF171CD3	1	mol	JChemExcelHBEAAB+LCAAAAAAABADtvQdgHEmWJSYvbcp7f0r1StfgdKEIgGATJNiQQBDswYjN5pLsHWlHIymrKoHKZVZlXWYWQMztnbz33nvvvffee++997o7nU4n99//P1xmZAFs9s5K2smeIYCqyB8/fnwfPyKSNP0iqy+LZZru7O3c293bOdjd23ua2idJ0v1P0/2H9L33P/c8fPgw/cm9nZ0dgpRu743v3fv0Pn7bHd9/8BC/pTtj+nYnfZGGIOL/Yyi7470HD3flt08PDvCbgXJyeyg744N94I3fHuw+8KG8By707r3dHfy2N/50796+B+U9cNkd7356j6HcIyg7X5MuO+N79xmD7f3xvf1dH8qXt4ZCb9w/2Pk0ZVwePGQKvT8uKXARK…
29C298ED2F938A2E3BF0D3700E624A05	1	mol	JChemExceleBEAAB+LCAAAAAAABADtvQdgHEmWJSYvbcp7f0r1StfgdKEIgGATJNiQQBDswYjN5pLsHWlHIymrKoHKZVZlXWYWQMztnbz33nvvvffee++997o7nU4n99//P1xmZAFs9s5K2smeIYCqyB8/fnwfPyKSNP0iqy+LZZru7O3c293bOdjd23ua2idJ0v0H6f0d+t77n3sePnyY/uTezs4OQUq398f7D+/v47ed8f2Hn95Di50xfbuTfpmGIOL/Yyj3x/fv7e0KlINPDx54UE7eD8rBp/htd/zw3sH9rwfl0/H+pw938NveeP/Bzt7XhvLgPuNyb3x/f2fXg/Li9lB2x/f27z+Q3x48eOhDeQ9cdsYPd3d1jg5our8eLjvjBw8fMJS98…
4CFF9D8EC12F0A62A3ED57128F81DF4E	1	mol	JChemExcel8hYAAB+LCAAAAAAABADtvQdgHEmWJSYvbcp7f0r1StfgdKEIgGATJNiQQBDswYjN5pLsHWlHIymrKoHKZVZlXWYWQMztnbz33nvvvffee++997o7nU4n99//P1xmZAFs9s5K2smeIYCqyB8/fnwfPyKSNP0iqy+LZZru7O3u7O7t7u4e7D1N7ZMk6ad76aef0vfe/9zz8OHD9Cf3dnZ2Evy1Oz64v7dPv2zvjO8/eLiHz3bG9O1OepKGIOL/60DZHX+6v3//60HZGz94+JCh7I13H+w++HpQ7o0f7O0/TAWXew93vzaU3YcYB+iyv/vp14NCI3rwgHGhd+/tYGxfA8r++NO9gwOFsrt/7+tBuU/zu2Nm+muP6NPx/oOHdmZ2D742l…
FBA4FD4E30E1F0A3F79540E47EEA4223	1	mol	JChemExcelUA8AAB+LCAAAAAAABADtvQdgHEmWJSYvbcp7f0r1StfgdKEIgGATJNiQQBDswYjN5pLsHWlHIymrKoHKZVZlXWYWQMztnbz33nvvvffee++997o7nU4n99//P1xmZAFs9s5K2smeIYCqyB8/fnwfPyKSNP0iqy+LZZru7O3u7O7tPLy/v/c0tU+SpPu76f4+fe/9zz0PHz5Mf3JvZ2eHIKXbu+NP9x/g++2d8cHupwdosTOmb3fSF2kIIv4/hrIzfrD7cE/g3bu/96kH5eT2UCwu9O7e/f2vBwXv7hwcpGZEDz8QiuBy34PyvnTZkXcfPNzZk9/eE5fte+P7O3sP8dve+OH9hz5d3gOX/fH+vZ0DgbK/dw/wviYu93YE3s69Xfz2N…
DF3ED104CCA4E26D7AEA2DAE5B488985	1	mol	JChemExcelzxIAAB+LCAAAAAAABADtvQdgHEmWJSYvbcp7f0r1StfgdKEIgGATJNiQQBDswYjN5pLsHWlHIymrKoHKZVZlXWYWQMztnbz33nvvvffee++997o7nU4n99//P1xmZAFs9s5K2smeIYCqyB8/fnwfPyKSNP0iqy+LZZru7O3u7O7tPNzb33ua2idJ0v2D9P4ufe/9zz0PHz5Mf3JvZ2eHIKXbu+MHnz58gM93xnsH9/bkN/p2J32RhiDi/zNQHuw+xG874wcP7+17UE5uD2VnfLC/uyvw7u19+unXh7KvGBzsfuqP6PZQ8MYDS5eH9O7XhXLg0eVr4rI73t3dAS5El92QLrefI4LyYP8e3iVc9u7v7npQ3g+XnQc6jk/3HtzzoLwHL…
8CC48D5EFA0061D83D70EF37947BA35C	1	mol	JChemExcel1gkAAB+LCAAAAAAABADtvQdgHEmWJSYvbcp7f0r1StfgdKEIgGATJNiQQBDswYjN5pLsHWlHIymrKoHKZVZlXWYWQMztnbz33nvvvffee++997o7nU4n99//P1xmZAFs9s5K2smeIYCqyB8/fnwfPyKSNP2ivty5v7+b7uzt7u7u7TzYO9h7mtonSdK9T9O9gzTd8f7nnocPH6Y/ubezs5Pgr0/Hn+4e3KdftvfGBzv38Fu6M6Zvd9IXaQgi/j+FcvDwYBdQ7o0P7j048KCc3B7KfcLlwX7KuOzv7T742lAe7O4Byu743v0AynuN6MHOfabL7pgovPv1oDwY7z3c3REoDz99eM+D8h4j2h8/2NsBBkTdHULGg/L69lAIg91dpe6ne…
296CCB29A1938672B0A3F80BDB38CCB1	1	mol	JChemExcel/gsAAB+LCAAAAAAABADtvQdgHEmWJSYvbcp7f0r1StfgdKEIgGATJNiQQBDswYjN5pLsHWlHIymrKoHKZVZlXWYWQMztnbz33nvvvffee++997o7nU4n99//P1xmZAFs9s5K2smeIYCqyB8/fnwfPyKSNP0iqy+LZZru7O3c393b29l7uPc0tU+SpPf20nv79L33P/c8fPgw/cm9nZ0dgpRu74539x7s4fPd8cP7uw/w286Yvt1JT9IQRPx/DGVnvLd78FCg7O/s7H8tKPTGg5379wXK18fFjejeeOfeDv/2/lDciO6N799/8PWgeCP6AFyIGp/uPWRcdsb39nb1N4by4utA+YA52t4b7+zf43d7UG6Pi0fd/fGn94MRnZQ3glAoj…
289886FAB293E21AB53BEC9BF579638F	1	mol	JChemExcelqhAAAB+LCAAAAAAABADtvQdgHEmWJSYvbcp7f0r1StfgdKEIgGATJNiQQBDswYjN5pLsHWlHIymrKoHKZVZlXWYWQMztnbz33nvvvffee++997o7nU4n99//P1xmZAFs9s5K2smeIYCqyB8/fnwfPyKSNP2ivty5v7+b7uztPtjd2324u7P3NLVPkqT799P9B2m6w//b5X/d8/Dhw/Qn93Z2dghSur07fnh/bx+f74x3du/t6m/0pC9SA2LT/wyU/Qf38NvO+GB398CDcvI+UPbu7ezpb7uE5teCsjO+v3uwL78d7Ox9fSh79+7ru3t7Ox6U96LL3v6OQtm/t+NDeQ9cAOX+p3iXfrt/f9eDcntc6I3dhwcPFN7u7s7XhXKw90Cp+…
B3B3983582965FDCF3943733C7BC36FC	1	mol	JChemExcelBhEAAB+LCAAAAAAABADtvQdgHEmWJSYvbcp7f0r1StfgdKEIgGATJNiQQBDswYjN5pLsHWlHIymrKoHKZVZlXWYWQMztnbz33nvvvffee++997o7nU4n99//P1xmZAFs9s5K2smeIYCqyB8/fnwfPyKSNP2ivty5v7+b7uztPtjd2324s7/3NLVPkqT7n6b7B2m6w//b5X/d8/Dhw/Qn93Z2dghSur033t3bOcDnO+O9vd178ht9u5O+SA2ITf8zUHbvP8BvO+NPd+4pPIZycnsou+N7Dw8+ld92dne/JhTC4OBTxeX+Q9Dha0J5uPtQ3t27t7PnQXkPuuyO93cOFMqn9w586r4HLgRld38H79Jvn977erjgjXs7wADU3dlTrN4fy…
89D744AFB1E55119248AA4889079D771	1	mol	JChemExcel8g8AAB+LCAAAAAAABADtvQdgHEmWJSYvbcp7f0r1StfgdKEIgGATJNiQQBDswYjN5pLsHWlHIymrKoHKZVZlXWYWQMztnbz33nvvvffee++997o7nU4n99//P1xmZAFs9s5K2smeIYCqyB8/fnwfPyKSNP2ivty5v7+b7uztPtjF/x/uPU3tkyTp/r10/36a7vD/dvlf9zx8+DD9yb2dnR2ClG7vje/t3DvA5zvj3U8/3ZPf6Nud9EVqQGz6n0LZe3jwAL/tjD+9f6DwGMrJ7aHsju8f7D6Q33Y+/fTh14OyMz749OGB/PbpfXr360J5cF/f3bW/vS9daEQPdx/Ku/cP7vlQ3gMXQHmwi3d3x/s7B/zb++NC47i/Z6h7/4Fi9Z5Q6…
3AEAD3C0C5A6477ABEDADD78EF8A7039	1	mol	JChemExcelohIAAB+LCAAAAAAABADtvQdgHEmWJSYvbcp7f0r1StfgdKEIgGATJNiQQBDswYjN5pLsHWlHIymrKoHKZVZlXWYWQMztnbz33nvvvffee++997o7nU4n99//P1xmZAFs9s5K2smeIYCqyB8/fnwfPyKSNP0iqy+LZZru7u3t7+7u3tvf23ua2idJ0vs76f39NN3x/ueehw8fpj+5t7Ozk+CvnfHOzu4B/bK9M/50595D89nOTnqShiDi/7NQdvYBZXf86YODT78ulId7D3cAZW+8t3sfv30NKLvjg/sPH6QGl92vD+VTvEt0uf/w4c7Xg4IRfcq40LufPvgAuhwcAMq98d7Bpwfy2ftDoRcUysEuw/u6UHYAZX98cMB0/lpQzIjuj…
E52C620294BD9E2E52619EE283DBE9FB	1	mol	JChemExcelRhIAAB+LCAAAAAAABADtvQdgHEmWJSYvbcp7f0r1StfgdKEIgGATJNiQQBDswYjN5pLsHWlHIymrKoHKZVZlXWYWQMztnbz33nvvvffee++997o7nU4n99//P1xmZAFs9s5K2smeIYCqyB8/fnwfPyKSNP0iqy+LZZru7u3t7+7u3tu7t/c0tU+SpPsP0/v30nTH+597Hj58mP7k3s7OToK/dsY7O7sH9Mv27vjT/U8PzGc7O+lJGoKI/89C2bkHKHvjB3t79+xn7wnl4d7D+4Byb7x3/+Hu14OyOz74dOdhqrjsPvjaUO4/2EuVLns7Xw8KRmSg7O7u7H59KA+Zuvvje/d2P/26UOgFvEtQDj7d3/kAKHh3+/744b37XxsXGtE+o…
7E1FC3B178000097A5FC135A0A64F3F8	1	mol	JChemExcel3g4AAB+LCAAAAAAABADtvQdgHEmWJSYvbcp7f0r1StfgdKEIgGATJNiQQBDswYjN5pLsHWlHIymrKoHKZVZlXWYWQMztnbz33nvvvffee++997o7nU4n99//P1xmZAFs9s5K2smeIYCqyB8/fnwfPyKSNP0iqy+LZZru7O3c393beXj/YO9pap8kSfd30v09+t77n3sePnyY/uTezs4OQUq3d8cPPkXbdHtn/OAefUXPzpi+3UlfpCGI+P8Yys7404cHn8pvB/d3fSgnt4eyN957aDDYPXjwNaHsjPcf3Me7NLYDC+99oeyO93fuHaSM1f69+xjb14BCI8IbQmca0teCQm/c37nHUPbG9+7d/5pQaByf7twHlHuE1YN7HpQv3wfKv…
6029273F4235366344C1E7A6E70FFD79	1	mol	JChemExcelgg4AAB+LCAAAAAAABADtvQdgHEmWJSYvbcp7f0r1StfgdKEIgGATJNiQQBDswYjN5pLsHWlHIymrKoHKZVZlXWYWQMztnbz33nvvvffee++997o7nU4n99//P1xmZAFs9s5K2smeIYCqyB8/fnwfPyKSNP0iqy+LZZru7O3c393beXj/YO9pap8kSe89TPd36Xvvf+55+PBh+pN7Ozs7BCnd3h1/un//AX7bGd9/eMAtd8b07U76Ig1BxP/HUOjdg51d+e3BLv9moJzcHsreePdgd1/evbf38ODrQaF37z+4l/LYHtw/+Jq47I73Du7vpYzV3sN7B18Pyt5452D3vsC7/+DTh18LCr3x6Z5AIQo9vPc1oewRBg93AOXeeOfT+4Bno…
2CD539BCAE19C16A6E9EEB9EA033E011	1	mol	JChemExcelgg4AAB+LCAAAAAAABADtvQdgHEmWJSYvbcp7f0r1StfgdKEIgGATJNiQQBDswYjN5pLsHWlHIymrKoHKZVZlXWYWQMztnbz33nvvvffee++997o7nU4n99//P1xmZAFs9s5K2smeIYCqyB8/fnwfPyKSNP0iqy+LZZru7O3c393beXj/YO9pap8kSe89TPd36Xvvf+55+PBh+pN7Ozs7BCnd3h1/urf/EL/tjO/f27+HFjtj+nYnfZGGIOL/Yyj07v2H+/Lbp/uf4jcD5eT2UPbGu5/ufCrv3nt47/7Xg0Lv3vsUUDC2h8GI3gPK7njv031gQFjt3aN3vxaUvfHOpzsPBN793Xu7XwtKCpruYRyg0L2dva8HZW98/+HDA0C5R+/uA…
C84DFF0E9A3FDC112922CB03E4C285AB	1	mol	JChemExcelgg4AAB+LCAAAAAAABADtvQdgHEmWJSYvbcp7f0r1StfgdKEIgGATJNiQQBDswYjN5pLsHWlHIymrKoHKZVZlXWYWQMztnbz33nvvvffee++997o7nU4n99//P1xmZAFs9s5K2smeIYCqyB8/fnwfPyKSNP0iqy+LZZru7O3c393beXj/YO9pap8kSe89TPd36Xvvf+55+PBh+pN7Ozs7BCnd3h1/urf/EL/tjO/f27+HFjtj+nYnfZGGIOL/Yyj07v2H+/Lbp/uf4jcD5eT2UPbGu5/ufCrv3nt47/7Xg0Lv3vsUUDC2h8GI3gPK7njv031gQFjt3aN3vxaUvfHOpzsPBN793Xu7XwtKCpruYRyg0L2dva8HZW98/+HDA0C5R+/uA…
57CBB2419856C331FA3CD202A8C3B464	1	mol	JChemExcellg8AAB+LCAAAAAAABADtvQdgHEmWJSYvbcp7f0r1StfgdKEIgGATJNiQQBDswYjN5pLsHWlHIymrKoHKZVZlXWYWQMztnbz33nvvvffee++997o7nU4n99//P1xmZAFs9s5K2smeIYCqyB8/fnwfPyKSNP0iqy+LZZru7O3c393beXj/YO9pap8kSff30v19+t77n3sePnyY/uTezs4OQUq398b3Hu4+xG874wcHe7tosTOmb3fSF2kIIv4/hrI7vrf36b5AOXhI3TsoJ7eHsjd+uPfgU3l3d//+g68HZXe8u3PvU/mNUPnauOzc270vv+0/ePDw60I52HtwkDIuDz7d3fl6UIgae/vAALP14ODrQUl3xwf39g4A5d6YwCmdGcqX7…
2ACFCA149D4F3ADF6C2BEE654004D4BD	1	mol	JChemExcellg8AAB+LCAAAAAAABADtvQdgHEmWJSYvbcp7f0r1StfgdKEIgGATJNiQQBDswYjN5pLsHWlHIymrKoHKZVZlXWYWQMztnbz33nvvvffee++997o7nU4n99//P1xmZAFs9s5K2smeIYCqyB8/fnwfPyKSNP0iqy+LZZru7O3c393beXj/YO9pap8kSff30v19+t77n3sePnyY/uTezs4OQUq398Z7Dx/u47ed8f3dB/fRYmdM3+6kL9IQRPx/DGV3vHfv3kOB8unew089KCe3h7I3Prh3f1fe3d/duff1oOyOd3Z3d+W3Tx8EI3ovKA/vPdzBb0Sh3Xt7Xw/K3vjBvft4l+DtP/z0a46I3ri3x1D2xru7974elJRGtHcf7xKUhwf7D…
1C3E9B662D649DDAF2AAF9BE3C84C95B	1	mol	JChemExcelJg4AAB+LCAAAAAAABADtvQdgHEmWJSYvbcp7f0r1StfgdKEIgGATJNiQQBDswYjN5pLsHWlHIymrKoHKZVZlXWYWQMztnbz33nvvvffee++997o7nU4n99//P1xmZAFs9s5K2smeIYCqyB8/fnwfPyKSNP0iqy+LZZru7O3c393beXj/YO9pap8kSe8dpPs79L33P/c8fPgw/cm9nZ0dgpRu743vfbp/X37bfbj3AC12xvTtTvoiDUHE/6dQdu7du4ffdse7D+596kE5uT2Ue+N7B/f2Bd79PRrE14KyM3746e7D9ANx2Rl/em+HofTo8h5Qdsf7Dx8AA4JysLcHOn8NKDvje/f27ulvO58Cq/eHQm/QMAAlJaz2PvVH9OXtoewSv…
FCCAA78DBF2EDA8AC5BC02AAED4EE3F0	1	mol	JChemExcel7AkAAB+LCAAAAAAABADtvQdgHEmWJSYvbcp7f0r1StfgdKEIgGATJNiQQBDswYjN5pLsHWlHIymrKoHKZVZlXWYWQMztnbz33nvvvffee++997o7nU4n99//P1xmZAFs9s5K2smeIYCqyB8/fnwfPyKSNP0iqy+LZZru7O7s7u7tfrr36d7T1D5Jku59mu49pO+9/7nn4cOH6U/u7ezsJPjr0/G9T/fu0y/b98Z7ezt7+GxnTN/upC/SEET8fwzlwXjv4YOHgLI3frC7s+9BObk9lPvj/fu7Ox8KxY1od7zz8MHXhOJGtDv+dPfe7teD4kb0IVD2x/sPH8Tn6GtB+RC67I2J3T4FlP3xvX2G90FQaET3P/2aXLc7frDzcAdQ9scHD…
D11EAAB8C872A6E7B7E2B787DED65F7C	1	mol	JChemExcelyg0AAB+LCAAAAAAABADtvQdgHEmWJSYvbcp7f0r1StfgdKEIgGATJNiQQBDswYjN5pLsHWlHIymrKoHKZVZlXWYWQMztnbz33nvvvffee++997o7nU4n99//P1xmZAFs9s5K2smeIYCqyB8/fnwfPyKSNP0iqy+LZZru7O3c393b2d3d33ua2idJ0nsP0nsP6Xvvf+55+PBh+pN7Ozs7BCnd3h0/uHfvPn7bGd+/t/MQLXbG9O1O+iINQcT/x1B2xgc79z817+4feFBOvg6U3fHOg0/3PChf3hoKvbG7t4d3+yO6PS7A4P6OxeBrjoigPHxwsJt+IC57452HOwxld3z/4aeYra8F5eH9Tw9SxmXn4f2vSd174917BzuAsjs+2H3oQ…
BA6BF20AF4ADE051F5D9ECBFAA96DD4F	1	mol	JChemExceljAsAAB+LCAAAAAAABADtvQdgHEmWJSYvbcp7f0r1StfgdKEIgGATJNiQQBDswYjN5pLsHWlHIymrKoHKZVZlXWYWQMztnbz33nvvvffee++997o7nU4n99//P1xmZAFs9s5K2smeIYCqyB8/fnwfPyKSNP0iqy+LZZru7O3s7+7t7e3f33ua2idJ0nu76b09+t77n3sePnyY/uTezs4OQUq3d8b3d/f28fnOeP/B3gP5jb7dSV+kIYj4/xjK7vjePeqU4e3tfrrnQTm5NRRgsHv/U4Gy8ynD+yAou+Pde/v3PShf3h4KjWj/3gfTZY+g0Bv87u79nXselNuPiKDc3/uUoeyO93buK1bvi8u98f17ew8Fyv0Hu/zb++OyO36wc5/Hs…
281F82FDF9FC0C5F6898B67C0F16D79A	1	mol	JChemExcelzRMAAB+LCAAAAAAABADtvQdgHEmWJSYvbcp7f0r1StfgdKEIgGATJNiQQBDswYjN5pLsHWlHIymrKoHKZVZlXWYWQMztnbz33nvvvffee++997o7nU4n99//P1xmZAFs9s5K2smeIYCqyB8/fnwfPyKSNP0iqy+LZZru7O3s7+7tPtg92Hua2idJ0vu76f179L33P/c8fPgw/cm9nZ2dBH/dGx/sfvoAv+2ODz79dB+/7Yzp2530JA1BxP/HUPbHB/fucy97492HD+97UF7fHsru+OGnOw/lt4NP9z71oLwHLnvjg4MHD+S3/Z2de18PCuhycCDvPni4/1B+e18ohMvDvR15d+/+g69JXdDl3q68++Dh7t7Xg/LpmDiF/kq3740/3…
CE16E4AACDA3674512E34C67A333E828	1	mol	JChemExcelrRUAAB+LCAAAAAAABADtvQdgHEmWJSYvbcp7f0r1StfgdKEIgGATJNiQQBDswYjN5pLsHWlHIymrKoHKZVZlXWYWQMztnbz33nvvvffee++997o7nU4n99//P1xmZAFs9s5K2smeIYCqyB8/fnwfPyKSNP0iqy+LZZru7O3s7+7t7tzf33ua2idJ0vufpvcf0Pfe/9zz8OHD9Cf3dnZ2CFK6fW/84OHDPfy2O3547x633BnTtzvpSRqCiP+vA2VnfPDp7n0PyotbQ0nvj/c/vber797b/9SDcntc0v3xvYe7Dz4Uyr3xpw/2AYVG9OBTC+89R7Q3/vThpzsC5d7e/QMPynvgsjc+2HnwUN59cO+hD+U9cNmlcRzsprE5eg9c7o0P7…
3A03836B1A640F42D44008D162AE624E	1	mol	JChemExcelURUAAB+LCAAAAAAABADtvQdgHEmWJSYvbcp7f0r1StfgdKEIgGATJNiQQBDswYjN5pLsHWlHIymrKoHKZVZlXWYWQMztnbz33nvvvffee++997o7nU4n99//P1xmZAFs9s5K2smeIYCqyB8/fnwfPyKSNP0iqy+LZZru7O3s7+7t7tzf33ua2idJ0vv30/uf0vfe/9zz8OHD9Cf3dnZ2CFK6fW/84NP9Xfy2O97be8gtd8b07U56koYg4v9jKPtjAMRvO+O9+zt7HpQXt4aSfjre39u/j9/2xvc+vXfPg3J7XNIH4/37D/ndvfHOwae7HpRnt4dyb0yUJRpiRA8Odg48KO+By9549+G9BylT997upzy2rwNl52D3AFCILgd7u18Py…
D3BFDE706AFE3BF39182E0F85030FB23	1	mol	JChemExcelcRMAAB+LCAAAAAAABADtvQdgHEmWJSYvbcp7f0r1StfgdKEIgGATJNiQQBDswYjN5pLsHWlHIymrKoHKZVZlXWYWQMztnbz33nvvvffee++997o7nU4n99//P1xmZAFs9s5K2smeIYCqyB8/fnwfPyKSNP0iqy+LZZru7O3s7+7t7ty7v/c0tU+SpPd30vt79L33P/c8fPgw/cm9nZ0dgpRu3xs/vL+7j9/2xrv7D3bRYmdM3+6kJ2kIIv6/DpTd8c6D+w88KC9uDSW9P763u/MQUHbGuw8efupBuT0u6f54797D+x8K5d74/t4e3iUoDx/cB1ZfY0R74/v79w4Eyv19etdBeQ9c9saf3jc0vb933x/Re+CyO/509/5BGpuj98Dl3…
963E20C73AC5C6C9C873904E3AAF32A9	1	mol	JChemExcelARIAAB+LCAAAAAAABADtvQdgHEmWJSYvbcp7f0r1StfgdKEIgGATJNiQQBDswYjN5pLsHWlHIymrKoHKZVZlXWYWQMztnbz33nvvvffee++997o7nU4n99//P1xmZAFs9s5K2smeIYCqyB8/fnwfPyKSNP0iqy+LZZru7O3s7+7t7ty7v/c0tU+SpPufpvsH9L33P/c8fPgw/cm9nZ0dgpRu3xvvPri3h992x3s7D++hxc6Yvt1JT9IQRPx/CuXTnYOH+G1nvHdv574H5cWtoaT3x/s7B/v4bXe8f//+rgfl9rikn473Hzw8+FAoD8Y7u/d1HPf3HuzJb+8LxeJCdNnf2fn060G5N36wu4d3CcqDT3d3vy6Ug739B/LuvZ39ffntf…
02B94DC54F826DE5DC386CC07AA960BF	1	mol	JChemExcelRxIAAB+LCAAAAAAABADtvQdgHEmWJSYvbcp7f0r1StfgdKEIgGATJNiQQBDswYjN5pLsHWlHIymrKoHKZVZlXWYWQMztnbz33nvvvffee++997o7nU4n99//P1xmZAFs9s5K2smeIYCqyB8/fnwfPyKSNP0iqy+LZZru7O3s7+7t7O0+2Hua2idJ0v0H6f4Bfe/9zz0PHz5Mf3JvZ2cnwV974wd7+/fx2874YH/vU/mNvt1JT9IQRPx/DOXe+P7+/Xvy7u79/R0PyovbQ7k/3nvo3t31obwHLp+O7+3sPJB37336YP/rQbk/3t158JB+2d4d79zf3/t6UPbH+w/u7cq7nx48VKzeF8qD8e7eLuZom0a0t6t0fl8o98cP9w4wvzSiB…
3FAEC3425DE479A518F97A48389665D4	1	mol	JChemExceluRIAAB+LCAAAAAAABADtvQdgHEmWJSYvbcp7f0r1StfgdKEIgGATJNiQQBDswYjN5pLsHWlHIymrKoHKZVZlXWYWQMztnbz33nvvvffee++997o7nU4n99//P1xmZAFs9s5K2smeIYCqyB8/fnwfPyKSNP0iqy+LZZru7O3s7+7Rv7t7T1P7JEm6f5De36Hvvf+55+HDh+lP7u3s7CT46954b3/nIf2yvTve/XT/Hj7bGdO3O+lJGoKI/0+hPHjw6aeAsjPeu/fpvgflxe2h7I8P9g92olDeA5f74/0HDx7Ku5/e27n/gVBAl517u18Pyqfj/YefKi57Dx9+zRE9GO/v7T+Qdw/u3f9QXIi6Dx7sfU0oB+N79/cw0x80Igvlg3Cxd…
4F2AFAF7AA3C7EF0337A2FF0D3A678E1	1	mol	JChemExcelrQ4AAB+LCAAAAAAABADtvQdgHEmWJSYvbcp7f0r1StfgdKEIgGATJNiQQBDswYjN5pLsHWlHIymrKoHKZVZlXWYWQMztnbz33nvvvffee++997o7nU4n99//P1xmZAFs9s5K2smeIYCqyB8/fnwfPyKSNP0iqy+LZZru7O3c293bfbC7v/c0tU+SpPcO8L90x/ufex4+fJj+5N7Ozg5BSrfvjT/9dOdTfL4/3nm4dw+/7Yzp2530JA1BxP/HUPbGD+7tPcC798b373/K8D4Eyt54/+D+7teDsjs+2Nl/iHd3xw/3H+5/PSg744MHD3bw7gfggjfu73woLvTGwwcHcbq8uD0UwmDn0wf629fGZW98cG//U/nt69Pl3vjBp3v38duH4…
DAA05D85032C31BCC4A2B9DE1EE0E671	1	mol	JChemExcelywwAAB+LCAAAAAAABADtvQdgHEmWJSYvbcp7f0r1StfgdKEIgGATJNiQQBDswYjN5pLsHWlHIymrKoHKZVZlXWYWQMztnbz33nvvvffee++997o7nU4n99//P1xmZAFs9s5K2smeIYCqyB8/fnwfPyKSNP0iqy+LZZru7O3c293bfbCzt/c0tU+SpPfupff26Hvvf+55+PBh+pN7Ozs7BCndvje+T2Dw+d74/v7OPn7bGdO3O+lJGoKI/4+h7I/39wgsQ9nZ2X/woVB2xg/vYQRfB4ob0c743sMH978eFKLGg/1deffr47I7/nT/03vy7tfHZWf8YPdAoXRweXFrKPTG3s7DT+W3r41LujvevfdAueRr00WgMAYfwC9499P79+S3r…
4A66AF59587353E3D74B5E85F1C98F22	1	mol	JChemExcelIAgAAB+LCAAAAAAABADtvQdgHEmWJSYvbcp7f0r1StfgdKEIgGATJNiQQBDswYjN5pLsHWlHIymrKoHKZVZlXWYWQMztnbz33nvvvffee++997o7nU4n99//P1xmZAFs9s5K2smeIYCqyB8/fnwfPyKSNP0iqy+LZZru7u3e393d2dl/sPc0tU+SpHu76d5+mu54/3PPw4cP05/c29nZSfDX3vjBwb1P6ZftnfH9e/cf4LOdMX27k75IQxDx/3Wg7I4/3Xmw60E5uT2U3fHBfcZge2+8u7/38OtB2Rk/3HuAdz8IF33jg3ExUO6N93b3731dKGZE98YP9h9+TVyYugfpB+LiZrqHy3vwC727u3s//UBc9sef3nu4L1C+Pl3uj+9/+…
125E21556FFF99856E113914813E207A	1	mol	JChemExceldxEAAB+LCAAAAAAABADtvQdgHEmWJSYvbcp7f0r1StfgdKEIgGATJNiQQBDswYjN5pLsHWlHIymrKoHKZVZlXWYWQMztnbz33nvvvffee++997o7nU4n99//P1xmZAFs9s5K2smeIYCqyB8/fnwfPyKSNP0iqy+LZZru7O3c293bOdjZ33ua2idJ0v1P0/379L33P/c8fPgw/cm9nZ2dBH/tjO89ePgp/bK9M97fvfdQPqNvd9KTNAQR/x9D2R3f23lwX97d3ds9+FAou+Pdh/f2PCgvbg9lb7x37/6+QHmw93DHg/IeuNwb7356755A6eDyHlAsdRmXg4dfCwrNzP39gzgut6fL9u54/8Gn/O6H4LI33t/Z3xUoX5su2/fG9+7tM…
8A3087B3A8000FEFE5979EF6DCD9B240	1	mol	JChemExceldxEAAB+LCAAAAAAABADtvQdgHEmWJSYvbcp7f0r1StfgdKEIgGATJNiQQBDswYjN5pLsHWlHIymrKoHKZVZlXWYWQMztnbz33nvvvffee++997o7nU4n99//P1xmZAFs9s5K2smeIYCqyB8/fnwfPyKSNP0iqy+LZZru7O3c293bOdjZ33ua2idJ0v1P0/379L33P/c8fPgw/cm9nZ2dBH/tj/cO7j+Q3/bpV/y2M6Zvd9KTNAQR/x9DuTd+cH9nV367v7PD8N4fisNlb3z/wd6BB+XF7aHcH9+7/4Bx6UF5D1zujw8e7j3Ebx8yIkeX3fGn+/sM7/2h7I0/fXDwaRTKe9Blb7y7LyP6ELrsjnce7O5/KJSd8f179/ndD6DuNkPhd…
2B9BAEC738D39EAFD13F184B7801A729	1	mol	JChemExcelBxAAAB+LCAAAAAAABADtvQdgHEmWJSYvbcp7f0r1StfgdKEIgGATJNiQQBDswYjN5pLsHWlHIymrKoHKZVZlXWYWQMztnbz33nvvvffee++997o7nU4n99//P1xmZAFs9s5K2smeIYCqyB8/fnwfPyKSNP0iqy+LZZru7O3c293bOdi5t/c0tU+SpPt76f4ufe/9zz0PHz5Mf3JvZ2cnwV/7472D+w/w273xwc7+Pfy2M6Zvd9KTNAQR/x9DuTd+cH+He9kbHzz4dP/rQXG47I4f7h986kF5cXso98f37j/YjUJ5D1zujw8e7j3Ebx8yIkeX3THNFo/t/aE4utC7D/d8KO9BF4vL9s744N79XQ/Ke+CyN/70wcH9KJT3wMWOaHt3/…
AF7C0E1DB3D33ACF58470B04BEE62C88	1	mol	JChemExcelWxIAAB+LCAAAAAAABADtvQdgHEmWJSYvbcp7f0r1StfgdKEIgGATJNiQQBDswYjN5pLsHWlHIymrKoHKZVZlXWYWQMztnbz33nvvvffee++997o7nU4n99//P1xmZAFs9s5K2smeIYCqyB8/fnwfPyKSNP2ivty5v7+b7uztPtzd27l3/9O9p6l9kiTdP0j3H6bpDv9vl/91z8OHD9Of3NvZ2SFI6fa98cHOw/v4fGe8+2BvR36jb3fSk9SA2PS/HpSHDz/9NApl7yYo++P7e/d28dvOeG//U/z2tXDZebh375uAIu/ujvd39+MjuhEKRvTpQ4Wy82DHg/Ll+0ERuuyOdx58XVwcXT4Eyt743oP7O3iXoOzsA56B8uL2UCy/EC77B…
9ED58C1B388D48FC53BEDDDFDBD32B4D	1	mol	JChemExcelbwwAAB+LCAAAAAAABADtvQdgHEmWJSYvbcp7f0r1StfgdKEIgGATJNiQQBDswYjN5pLsHWlHIymrKoHKZVZlXWYWQMztnbz33nvvvffee++997o7nU4n99//P1xmZAFs9s5K2smeIYCqyB8/fnwfPyKSNP0iqy+LZZru7O3c293bebj7YO9pap8kSe/tpfd26Xvvf+55+PBh+pN7Ozs7BCnd3hs/3Hmwj9/2x/fpQ7TYGe/gt5M0BBH/H0PZHT988PA+frs3fvjp/r2vC2Xn/u6n6QfisjPe3bt3kH4gLg7K3vjg4d7DrwWF3jjY2d8TKPfuP9j9UCi7472D+w++FhRvRDvjB0TeD4RC797b292X394TihsRfvvadNkdP7i3tyPvd…

## Sheet: 98 compounds
Compound			IC50 Pf Gametocytes average			Cytotoxicity in HepG2		Ratio IC50 HepG2/IC50 P. falciparum
TCAMS ID	Structure		IC50 (µM) average	SD		IC50 (µM) Malaria DPU
TCMDC-123475			1.17	0.154		>25		>2551
TCMDC-123792			1.78667	0.187705		>25		>14
TCMDC-123865			0.26	0.105357		>25		>96
TCMDC-123885			0.67			20.8		31.0448
TCMDC-123886			0.496667	0.64291		>25		>50
TCMDC-124178			1.08667	0.311341		>25		>23
TCMDC-124379			0.44	0.282843		24.1		54.7727
TCMDC-124436			0.105333	0.0671218		>25		>237
TCMDC-124478			0.9125	0.512079		>50		>55
TCMDC-124542			0.3	-		>25		>83
TCMDC-124790			0.923333	0.196554		>25		>27
TCMDC-124791			0.47	0.0264575		>25		>53
TCMDC-124805			0.256667	0.085049		14.11		54.974
TCMDC-124917			1.90333	0.359212		>25		>13
TCMDC-124918			1.94333	0.99631		>25		>13
TCMDC-125004			0.185	0.00707107		10.3		55.6757
TCMDC-125114			0.67	0.485386		49.31		73.597
TCMDC-125133			0.5375	0.324692		>50		>93
TCMDC-125200			0.84	0.0282843		>25		29.76
TCMDC-125289			0.426667	0.115902		>25		>58
TCMDC-125487			0.27	0.027		>25		>2551
TCMDC-125491			0.143333	0.0896289		20		139.535
TCMDC-125520			<0.0098	-		12.8		>1306
TCMDC-125521			0.12	0.0282843		23.35		194.583
TCMDC-125531			0.346667	0.120968		21.03		60.6635
TCMDC-125539			0.496667	0.111505		>25		>50
TCMDC-125550			0.585	0.148492		>25		>43
TCMDC-125769			0.0433333	0.011547		>25		>577
TCMDC-125802			1.3059	0.350719		14.82		11.3485
TCMDC-125849			0.116667	0.0152753		17.68		151.543
TCMDC-131271			0.533333	0.430155		13.5		25.3125
TCMDC-131806			0.84	0.46		43.6		52
TCMDC-131807			0.365	0.0353553		>25		>68
TCMDC-131811			0.375	0.0636396		22.9		61.0667
TCMDC-131812			1.03	0.212132		>25		>24
TCMDC-131816			0.365	0.0636396		>25		>68
TCMDC-131817			0.79	-		>25		>32
TCMDC-131821			0.615	0.00707107		12.4		20.1626
TCMDC-131825			0.3	0.0141421		>25		>83
TCMDC-132071			1.95	-		>25		>13
TCMDC-132251			1.14	0.0565685		16.6		14.5614
TCMDC-132295			0.716667	0.484183		11.4		15.907
TCMDC-132809			0.855	0.586899		24		28.0702
TCMDC-132811			0.855	0.0212132		24.3		28.4211
TCMDC-132815			0.483333	0.386566		21.82		45.1448
TCMDC-132859			0.71	0.533573		19.3		27.1831
TCMDC-132860			0.736667	0.246847		19.63		26.6471
TCMDC-132863			1.45333	0.942992		24.16		16.6239
TCMDC-132864			1.08	0.367696		17.5		16.2037
TCMDC-132867			0.84	0.717147		13.4		15.9524
TCMDC-132869			0.53	0.419047		>25		>47
TCMDC-132872			0.86	0.28		12.62		14.6744
TCMDC-133343			1.24333	0.405134		>25		>20
TCMDC-133351			1.17667	0.490951		>25		>21
TCMDC-133920			0.293333	0.236925		13.1		45
TCMDC-134315			0.383333	0.208407		11.66		30.4174
TCMDC-134446			0.605	0.106066		11.3		18.6777
TCMDC-135184			1.425	1.492		>25		>18
TCMDC-135397			0.613333	0.309246		>25		>41
TCMDC-136289			0.533333	0.366652		>25		>47
TCMDC-136307			0.47	0.113137		>25		>53
TCMDC-136560			1.635	1.63342		>25		>15
TCMDC-136642			0.326667	0.126623		>25		>77
TCMDC-136678			0.333333	0.231157		16.66		49.98
TCMDC-137261			0.333333	0.136137		>25		>75
TCMDC-137442			0.746667	0.1823		19		25.4464
TCMDC-137453			0.313333	0.360879		12.8		40.8511
TCMDC-137457			0.28	0.0424264		14		50
TCMDC-137461			0.55	-		19		34.5455
TCMDC-137476			1.87667	1.72088		19.33		10.3002
TCMDC-137503			0.05	-		>25		>500
TCMDC-137569			1.19	0.0282843		12.68		10.6555
TCMDC-137614			0.506667	0.434665		>25		>49
TCMDC-137615			0.29	0.19799		>25		>86
TCMDC-137771			0.14	0.0282843		20.07		143.357
TCMDC-137803			0.466667	0.439811		>25		>54
TCMDC-137895			1.495	1.95869		>25		>17
TCMDC-137907			0.16	0.0848528		17		106.25
TCMDC-137913			0.963333	0.498631		16.4		17.0242
TCMDC-137914			1.11	0.183848		13.7		12.3423
TCMDC-138218			0.2	0.072111		14.47		72.35
TCMDC-138494			0.4	0.0565685		10.59		26.475
TCMDC-138723			1.42	-		>25		>18
TCMDC-139222			0.995	0.0353553		>25		>25
TCMDC-139286			0.56	0.122882		13.98		24.9643
TCMDC-139559			1.43	0.392301		>25		>17
TCMDC-139725			0.26	0.242693		17.3		66.5385
TCMDC-139839			0.473333	0.185831		17.2		36.338
TCMDC-140483			1.56333	0.819288		>25		>16
TCMDC-140558			0.7	0.16		>25		>36
TCMDC-140592			0.66	0.314325		15.78		23.9091
TCMDC-140605			0.176667	0.0321455		14.26		80.717
TCMDC-140643			0.413333	0.258134		18.24		44.129
TCMDC-140964			0.173333	0.0404145		14.4		83.0769
TCMDC-141633			0.996667	0.811008		17.3		17.3579
TCMDC-141931			1.175	0.162635		14.5		12.3404
TCMDC-142246			0.206667	0.085049		12.6		60.9677
TCMDC-142295			0.205	0.0494975		12		58.5366
