# Supplementary material for: A New Set of Chemical Starting Points with Plasmodium falciparum Transmission-Blocking Potential for Antimalarial Drug Discovery
Source: PLoS One. 2015 Aug 28;10(8):e0135139. doi: 10.1371/journal.pone.0135139 (PMC4552634; doi:10.1371/journal.pone.0135139)
Supplement: S6 Table — (XLSX) [file pone.0135139.s006.xlsx]

## Sheet: 98physchem_manuscript
SMILES	EXT_CMPD_NUMBER	aring	charge	clogp	cmr	hba	hbd	heavy	mw	rb	tpsa
Fc1ccc(NC(=S)NN=Cc2ccccn2)cc1	TCMDC-125521	2	0	2.816	8.056	3	2	19	274.32	1	49.31
CC(C)c1ccc(NC(=S)NN=Cc2ccccn2)cc1	TCMDC-125520	2	0	4.1	9.432	3	2	21	298.41	3	49.31
Oc1ccc(CCNCCCCCCNCCc2ccc(Cl)c3ccccc23)cc1O	TCMDC-131271	3	0	5.203	13.061	2	4	31	441	13	64.52
CNC(=S)NN=C(C)c1ccccn1	TCMDC-123475	1	0	1.21	6.457	3	2	14	208.28	1	49.31
CCN(CC)C(NC(=N)c1ccc(Cl)cc1)=NCCCCCCN=C(NC(=N)c1ccc(Cl)cc1)N(CC)CC	TCMDC-131806	2	0	7.032	16.771	2	4	40	587.63	13	102.96
CCN(CC)C(Nc1ccc(Cl)cc1)=NC(=N)NCCCCCCNC(=N)N=C(Nc1ccc(Cl)cc1)N(CC)CC	TCMDC-131807	2	0	6.664	17.508	0	6	42	617.66	15	127.02
Clc1ccc(NC(=N)N=C(NCCCCCCNC(=NC(=N)Nc2ccc(Cl)cc2)N2CCCCC2)N2CCCCC2)cc1	TCMDC-131811	2	0	8.322	18.081	2	6	44	641.68	11	127.02
CCN(CC)C(NCCCCCCCCNC(=NC(=N)Nc1ccc(Cl)cc1)N(CC)CC)=NC(=N)Nc1ccc(Cl)cc1	TCMDC-131812	2	0	9.11	18.436	2	6	44	645.71	17	127.02
Clc1ccc(CNC(=N)N=C(NCCCCCCNC(=NC(=N)NCc2ccc(Cl)c(Cl)c2)N2CCCCC2)N2CCCCC2)cc1Cl	TCMDC-131816	2	0	10.174	19.992	0	6	48	738.62	15	127.02
CCN(CC)C(NCCCCCCNC(=NC(=N)NCc1ccc(Cl)cc1)N(CC)CC)=NC(=N)NCc1ccc(Cl)cc1	TCMDC-131817	2	0	8.718	18.436	0	6	44	645.71	19	127.02
CCCCN(CCCC)C(NCCCCCCNC(=NC(=N)NCc1ccc(Cl)c(Cl)c1)N(CCCC)CCCC)=NC(=N)NCc1ccc(Cl)c(Cl)c1	TCMDC-131821	2	0	14.136	23.129	0	6	54	826.82	27	127.02
CCC1=C(C[C@H]2NCCc3cc(OC)c(OC)cc23)C[C@@H]2N(CCc3cc(OC)c(OC)cc23)C1	TCMDC-131825	2	0	4.664	13.877	0	1	35	478.62	7	52.19
CC[C@H]1CN2CCc3cc(OC)c(OC)cc3[C@@H]2C[C@@H]1C[C@H]1NCCc2cc(OC)c(OC)cc12	TCMDC-125531	2	0	4.948	13.902	0	1	35	480.64	7	52.19
CCN(CC)CCCOC(=O)c1ccc-2c(c1)-c1ccc(C(=O)OCCCN(CC)CC)c3cccc-2c13	TCMDC-125491	3	0	7.882	15.392	2	0	38	516.67	14	59.08
Cc1c(Cl)cccc1NC(=S)NN=Cc1ccccn1	TCMDC-125487	2	0	3.885	8.996	3	2	20	304.8	2	49.31
COc1cc2C(CN(CCc2c(Cl)c1OC)C(=O)C(F)(F)F)c1ccccc1	TCMDC-132071	2	0	3.929	9.981	1	0	28	413.82	4	38.77
COc1ccc(CNC2Cc3ccccc3C2)cc1-c1ccc(OC)c(c1)S(=O)(=O)NCCN1CCCC1	TCMDC-132251	3	0	4.379	15.207	2	2	38	535.7	10	79.9
COc1ccc(CNCc2ccc(F)cc2)cc1-c1ccc(OC)c(c1)S(=O)(=O)NCCN1CCCC1	TCMDC-132295	3	0	3.698	14.472	2	2	37	527.65	11	79.9
Cc1cccc2nc([nH]c12)-c1ccc(s1)-c1ccc(CNCc2ccc(CN)cc2)cc1	TCMDC-132809	5	0	5.644	13.53	1	3	32	438.59	7	66.73
NCc1ccc(CNCc2cccc(c2)-c2ccc(cc2)-c2nc3cc(ccc3[nH]2)C(F)(F)F)cc1	TCMDC-132811	5	0	6.048	13.768	1	3	36	486.53	6	66.73
NCc1ccc(CNCc2cccc(c2)-c2ccc(cc2)-c2nc3ccccc3[nH]2)cc1	TCMDC-132815	5	0	5.029	13.257	1	3	32	418.53	6	66.73
C(CN1CCNCC1)NCc1cccc(c1)-c1cccc(c1)-c1nc2ccccc2[nH]1	TCMDC-132859	4	0	4.751	12.793	1	3	31	411.54	7	55.98
Fc1ccc2[nH]c(nc2c1)-c1cccc(c1)-c1cccc(CNCCN2CCNCC2)c1	TCMDC-132860	4	0	5.102	12.808	1	3	32	429.53	7	55.98
Fc1ccc2[nH]c(nc2c1)-c1cccc(c1)-c1ccc(CNCCN2CCNCC2)cc1	TCMDC-132863	4	0	5.102	12.808	1	3	32	429.53	7	55.98
FC(F)(F)c1ccc2[nH]c(nc2c1)-c1ccc(cc1)-c1cccc(CNCCN2CCNCC2)c1	TCMDC-132864	4	0	5.901	13.303	1	3	35	479.54	6	55.98
Cc1cccc2nc([nH]c12)-c1ccc(cc1)-c1cccc(CNCCN2CCNCC2)c1	TCMDC-132867	4	0	5.381	13.256	1	3	32	425.57	6	55.98
Fc1ccc2[nH]c(nc2c1)-c1ccc(s1)-c1ccc(CNCCN2CCNCC2)cc1	TCMDC-132869	4	0	5.204	12.617	1	3	31	435.56	7	55.98
FC(F)(F)c1ccc2[nH]c(nc2c1)-c1cccc(c1)-c1ccc(CNCCN2CCNCC2)cc1	TCMDC-132872	4	0	5.901	13.303	1	3	35	479.54	7	55.98
COc1cc(ccc1O)-c1cc(cnc1N)-c1ccc(cc1)S(C)(=O)=O	TCMDC-133343	3	0	1.943	9.975	3	2	26	370.42	3	102.51
COc1ccc(cn1)-c1cc(cnc1N)-c1ccc(cc1)S(C)(=O)=O	TCMDC-133351	3	0	2.048	9.611	3	1	25	355.41	3	95.17
COc1ccc(NC(=O)C2C(N(CC(C)C)C(=O)c3ccccc23)c2cccs2)cc1OC	TCMDC-125289	3	0	4.561	13.096	2	1	33	464.58	7	67.87
CCOc1ccc(cc1OCC)-c1nonc1NC(=O)c1cccc(Cl)c1	TCMDC-125200	3	0	4.079	10.024	3	1	27	387.82	7	86.48
C(CN1CCCCC1)C1CCN(Cc2cccc(c2)-c2cccc(c2)-c2nc3ccccc3[nH]2)CC1	TCMDC-133920	4	0	7.614	15.029	1	1	36	478.67	7	35.16
COc1cccc(NC(=O)[C@H](C(C)C)n2c(=O)[nH]c3ccccc3c2=O)c1	TCMDC-125133	3	0	3.694	10.232	3	2	27	367.4	5	93.19
CC(Sc1nnc([nH]1)-c1ccccc1Br)C(=O)c1c(C)[nH]c2ccccc12	TCMDC-125114	4	0	4.772	11.31	3	2	27	441.34	5	74.43
CCOc1ccc2nc3cc(NC(=O)c4ccco4)ccc3c(N)c2c1	TCMDC-125004	4	0	4.229	9.896	1	2	26	347.37	4	90.38
Cc1nn2c(Nc3ccncc3)cc(C)nc2c1-c1ccccc1Cl	TCMDC-124918	4	0	4.375	9.983	3	1	25	349.82	2	55.11
CCc1nn2c(Nc3ccncc3)cc(C)nc2c1-c1ccccc1	TCMDC-124917	4	0	4.44	9.955	3	1	25	329.4	2	55.11
Cc1n[nH]c2ccc(cc12)-c1ccc2nccc(N3CCC(N)CC3)c2c1	TCMDC-134315	4	0	3.069	10.926	1	2	27	357.45	2	70.83
COc1cccc(c1)C(=O)NC(C=Cc1ccccc1)c1cc(Cl)c2cccnc2c1O	TCMDC-125550	4	0	5.904	12.759	3	2	32	444.91	5	71.45
CC(C)(C)c1ccc(CN2CCC(CNC(=O)c3cc(cs3)-c3cccc(Cl)c3)C2)cc1	TCMDC-134446	3	0	7.047	13.709	1	1	32	467.07	6	32.34
FC(F)(F)c1ccc(CC2CCN(CC2)C(=O)c2ccc(o2)N(=O)=O)cc1	TCMDC-124805	2	0	3.701	9.009	2	0	27	382.33	4	79.27
COc1cccc(CC(=O)N2CCC(CC2)n2c(C)nc3ccc(C)cc23)c1	TCMDC-124791	3	0	3.194	11.124	2	0	28	377.48	5	47.36
Cc1nc2ccc(F)cc2n1C1CCN(CC1)C(=O)Cc1cc(C)ccc1C	TCMDC-124790	3	0	3.893	10.987	2	0	28	379.47	4	38.13
COc1cccc(Nc2c(cnc3ccc(cc23)-c2ccc(cc2)S(C)=O)C(N)=O)c1	TCMDC-135184	4	0	4.17	12.345	3	2	31	431.51	5	94.31
COc1cc(NC(=O)c2sc(cc2NC(=O)c2cccnc2)-c2ccc(Cl)cc2)ccc1OCCN1CCCC1	TCMDC-135397	4	0	5.847	15.792	3	2	40	577.09	9	92.79
Cn1nc(c(c1NC(=O)Cc1ccccc1F)-c1ccc(Br)cc1)C(F)(F)F	TCMDC-123792	3	0	4.206	10.028	2	1	28	456.23	3	46.92
Clc1cccc(c1)C(=O)Nc1nc(cc2ccccc12)-c1ccccn1	TCMDC-123886	4	0	4.878	10.336	3	1	26	359.81	3	54.88
COc1cc2nc(nc(N)c2cc1OC)N1CCN(CC1)c1nc(N)c2cc(OC)c(OC)cc2n1	TCMDC-123865	4	0	3.765	13.352	4	2	36	492.53	6	147
Clc1ccc(Nc2nc(cs2)-c2ccccn2)nc1	TCMDC-123885	3	0	3.314	7.747	3	1	19	288.76	3	50.7
Cc1nc2c(Nc3ccc(cc3)-c3ccncc3)ncnc2n1-c1ccc(C)cc1C	TCMDC-136289	5	0	6.002	12.255	4	1	31	406.48	3	68.52
CS(=O)(=O)c1cccc(c1)-c1cnc2[nH]cc(-c3cccc(CCN)c3)c2c1	TCMDC-136307	4	0	2.724	11.25	3	2	28	391.49	5	88.84
CCn1ncc2c(NC3CCOCC3)c(CNC(=O)c3ccnn3C)c(C)nc12	TCMDC-136560	3	0	0.859	10.964	4	2	29	397.47	6	98.89
COc1ccc(Nc2nccc(n2)-c2ccc3ccnc(NCCCCN)c3c2)cc1	TCMDC-136642	4	0	4.216	12.344	2	3	31	414.5	8	97.98
Cc1sc2ncnc(Sc3nnc(N)s3)c2c1C	TCMDC-124542	3	0	2.274	7.764	4	1	18	295.41	2	77.58
CN(C)CCNC(=O)c1ccc(cc1)-c1cnc2ccc(NCc3ccc(Cl)c(Cl)c3)nn12	TCMDC-136678	4	0	4.863	13.314	3	2	33	483.39	7	74.56
Cc1nn2c(Nc3ccncc3)cc(C)nc2c1-c1ccc(Cl)cc1	TCMDC-124478	4	0	4.625	9.983	3	1	25	349.82	1	55.11
Clc1ccc(cc1N(=O)=O)C(=O)N(CC=C)c1nc(cs1)-c1ccccc1	TCMDC-124436	3	0	4.086	10.646	3	0	27	399.85	5	79.02
S(c1nc2ccccc2s1)c1ncnc2sccc12	TCMDC-125539	4	0	4.229	8.367	3	0	19	301.41	2	38.67
Oc1c(ccc2cccnc12)C(Nc1nc2ccccc2s1)c1ccc(OC(F)F)cc1	TCMDC-124379	5	0	5.673	12.107	3	2	32	449.47	6	67.27
Ic1cc(CNC2CCCCC2)ccc1OCc1cccc(COc2ccc(CNC3CCCCC3)cc2I)c1	TCMDC-137261	3	0	10.28	18.433	0	2	40	764.52	12	42.52
CCCOc1ccc2C(\C=C\C=C\C)=NCCc2c1	TCMDC-137442	1	0	4.827	8.439	1	0	19	255.35	5	21.59
N=C(NCCCc1ccccc1)c1cccc(n1)C(=N)NCCCc1ccccc1	TCMDC-137453	3	0	4.435	12.33	1	4	30	399.53	10	84.65
COc1cc(CCNC(=N)\C=C\c2ccc(Cl)cc2)ccc1Cl	TCMDC-137457	2	0	5.517	9.957	0	2	23	349.25	5	45.11
CCCCN(CCCC)CCCCNc1c2ccccc2nc2ccccc12	TCMDC-137461	3	0	7.44	12.156	0	1	28	377.57	12	28.16
COc1ccc2nc3cc(Cl)ccc3c(NCCN3CCN(C)CC3)c2c1	TCMDC-137476	3	0	4.261	11.137	0	1	27	384.9	5	40.63
COc1ccc2nc3cc(Cl)ccc3c(NCCCCCCNc3c4ccc(Cl)cc4nc4ccc(OC)cc34)c2c1	TCMDC-137503	6	0	11.37	17.266	0	2	42	599.55	11	68.3
CCCCN1CCN(CCCCNc2c3ccccc3nc3ccccc23)CC1	TCMDC-137569	3	0	5.073	12.348	0	1	29	390.56	9	31.4
CC(C)CCNC(=N)Nc1ccc(OCCCCCOc2ccc(NC(=N)NCCC(C)C)cc2)cc1	TCMDC-137614	2	0	6.063	15.248	0	6	37	510.71	14	114.28
CC(C)CCNC(=N)Nc1ccc(OCCCOc2ccc(NC(=N)NCCC(C)C)cc2)cc1	TCMDC-137615	2	0	5.249	14.32	0	6	35	482.66	12	114.28
CC1CCCCN1CCCNc1nc(NCc2ccccc2)c2ccccc2n1	TCMDC-137771	3	0	6.217	12.032	2	2	29	389.54	8	53.08
C(COc1ccc(cc1)C1=N[C@@H]2CCCC[C@H]2N1)COc1ccc(cc1)C1=N[C@H]2CCCC[C@@H]2N1	TCMDC-137803	2	0	8.067	14.105	0	2	35	472.62	6	67.24
CC(=NNC(=S)NCCc1ccccn1)c1ccccn1	TCMDC-137895	2	0	1.81	9.221	4	2	21	299.39	4	62.2
COCCCNC(=S)NN=C(C)c1ccccn1	TCMDC-137907	1	0	1.589	8.002	4	2	18	266.36	5	58.54
C(CCCNc1ccnc2ccccc12)CCNc1ccnc2ccccc12	TCMDC-137913	4	0	6.422	11.674	0	2	28	370.49	9	49.84
C(CNCc1cc2ccccc2c2ccccc12)CN1CCN(CCCNCc2cc3ccccc3c3ccccc23)CC1	TCMDC-137914	6	0	7.816	18.815	0	2	44	580.8	12	30.54
COc1ccc2nc3cc(Cl)ccc3c(NCCCCNc3c4ccc(Cl)cc4nc4ccc(OC)cc34)c2c1	TCMDC-138218	6	0	10.312	16.339	0	2	40	571.5	9	68.3
CN1c2ccc(cc2C(C)(C)C11Oc2c(C=C1)cc(Br)cc2N(=O)=O)N(=O)=O	TCMDC-124178	2	0	6.252	10.588	2	0	28	446.25	0	104.11
COc1cc2nc(nc(NCc3ccccn3)c2cc1OC)N1CCC(CCCC2CCNCC2)CC1	TCMDC-138494	3	0	5.651	14.733	3	2	37	504.67	10	84.43
COc1cc2nc(NCC3CCN(CC3)c3nc(N)c4cc(OC)c(OC)cc4n3)nc(N)c2cc1OC	TCMDC-138723	4	0	4.666	14.279	4	3	38	520.58	8	155.79
CCN(CC)Cc1cc(Nc2c3ccc(Cl)cc3nc3cccc(OC)c23)ccc1O	TCMDC-139222	4	0	6.978	12.682	2	2	31	435.95	7	57.62
COc1ccc(COc2cc(NCCCN)nc3ccccc23)cc1	TCMDC-139286	3	0	4.321	10.039	0	2	25	337.42	8	69.4
NC(=N)Nc1nc(cs1)-c1ccc(NC(=O)Nc2cccc(c2)-c2csc(NC(N)=N)n2)cc1	TCMDC-139559	4	0	3.005	13.44	3	8	34	492.58	5	190.71
N(c1nc(cs1)-c1ccc(cc1)-c1csc(Nc2ccncc2)n1)c1ccncc1	TCMDC-139725	5	0	5.365	12.245	4	2	30	428.53	3	75.62
CCCCCCCN1CC[C@@H](CCCc2ccnc3ccc(OCCCCNC(N)=NO)cc23)[C@@H](CC)C1	TCMDC-139839	2	0	7.204	15.947	2	3	38	525.77	17	96
CC(C)CNCc1cccc(c1)-c1cccc(CNCCCN2CCN(C)CC2)c1	TCMDC-140483	2	0	3.879	12.99	0	2	30	408.62	11	30.54
CC(C)CNCc1cccc(c1)-c1ccc(CN(CCCN2CCN(C)CC2)C(=O)CCC2CCCC2)cc1	TCMDC-140558	2	0	6.15	16.559	1	1	39	532.8	15	38.82
CC(C)CNCc1cccc(c1)-c1cccc(CN(CCN(C)C)C(=O)Nc2ccccc2)c1	TCMDC-140592	3	0	5.702	14.323	1	2	34	458.64	11	47.61
CN1CCN(CCCN(Cc2ccc(cc2)-c2cccc(CNC3CCCC3)c2)C(=O)Nc2ccccc2)CC1	TCMDC-140605	3	0	4.975	16.656	1	2	40	539.75	11	50.85
CN1CCN(CCCNCc2cccc(c2)-c2ccc(CNCCc3ccccc3)cc2)CC1	TCMDC-140643	3	0	4.545	14.574	0	2	34	456.67	12	30.54
O=N(=O)c1ccc(C=NNc2nc(Nc3ccccc3)nc(Nc3ccccc3)n2)o1	TCMDC-125802	4	0	5.792	11.479	5	3	31	416.39	4	146.08
Cc1ccnc(Nc2nc(cs2)-c2ccccn2)c1	TCMDC-125769	3	0	3.061	7.719	3	1	19	268.34	3	50.7
CCN(CC)CCN(Cc1ccc(cc1)-c1ccc(cc1)C(F)(F)F)C(=O)Cn1cc(Cc2cnn(C)c2)c(=O)nc1\C=C\c1cccc(F)c1F	TCMDC-140964	5	0	8.082	19.365	4	0	52	718.76	15	76.26
CN(C)CCCNc1nccc(n1)N(C)c1ccc(NC(=O)Nc2cc(ccc2F)C(F)(F)F)cc1	TCMDC-141633	3	0	5.786	12.94	3	3	36	505.51	8	85.42
Cc1c(Cn2ncc(N3CCC(N)CC3)c(Cl)c2=O)cccc1NC(=O)Nc1ccc(cc1)-c1ccccc1	TCMDC-141931	4	0	3.806	15.548	3	3	39	543.06	5	105.28
CCC1CN2CCc3cc(OC)c(OC)cc3C2CC1CC1NCCc2cc(OC)c(OC)cc12	TCMDC-125849	2	0	4.948	13.902	0	1	35	480.64	7	52.19
Brc1ccccc(Br)c1=O	TCMDC-142246	1	0	2.338	4.815	1	0	10	263.91	0	17.07
Nc1cc(C=Cc2ccc(o2)N(=O)=O)nc2ccccc12	TCMDC-142295	3	0	3.313	7.925	1	1	21	281.27	2	97.87
Structure and main physicochemical properties of the 100 compounds. aring = Number of aromatic rings; charge = formal charge of the molecule; clogP = clogP of BioByte; cmr = calculated molar refractivity of BioByte; hba = number of hydrogen bond acceptors; hbd = number of hydrogen bond donors; heavy = number of heavy atoms; mw = molecular weight; rb = number of rotational bonds; tpsa = topologica…
