# Supplementary material for: A New Set of Chemical Starting Points with Plasmodium falciparum Transmission-Blocking Potential for Antimalarial Drug Discovery
Source: PLoS One. 2015 Aug 28;10(8):e0135139. doi: 10.1371/journal.pone.0135139 (PMC4552634; doi:10.1371/journal.pone.0135139)
Supplement: S8 Table — (XLSX) [file pone.0135139.s008.xlsx]

## Sheet: __JChemStructureSheet
Hash	StructureStringLength	StructureStringFormat	StructureString
39E19E7F4357907C0CE5CDFB1800CF1A	1	mrv	JChemExcelmgwAAB+LCAAAAAAABADtvQdgHEmWJSYvbcp7f0r1StfgdKEIgGATJNiQQBDswYjN5pLsHWlHIymrKoHKZVZlXWYWQMztnbz33nvvvffee++997o7nU4n99//P1xmZAFs9s5K2smeIYCqyB8/fnwfPyIe/x7vFmV6mddNUS0/+2h3vPPR73H0eOp/djLPF8fvqmV6XpR5el7Vi6xNL++Pd3fGO6P0Il/mddbms3RynV6OX5y+Semr3fH+R0fJ4y+eVtP1Il+2R4+/AJhimpWv23o9pQ8WVZlP1wSRfjl7+tlHi92Pjh5nbbU4ruvsWn5Ni9lnH2W7H6V5mQPMm+tV/tlHrz5K64u6Wq9e5eeffbTzUfpu77OPth+O799/eP/Bp/f39…
9E1B0C9BA32066C6C9477514762EAFE5	1	mrv	JChemExceljwQAAB+LCAAAAAAABADtvQdgHEmWJSYvbcp7f0r1StfgdKEIgGATJNiQQBDswYjN5pLsHWlHIymrKoHKZVZlXWYWQMztnbz33nvvvffee++997o7nU4n99//P1xmZAFs9s5K2smeIYCqyB8/fnwfPyIe/x7vFmV6mddNUS0/+2h3vPNR+nscJY+ni5L+/eJpNV0v8mV7lKTp4y9O5vmimGbl67ZeT/kz+nRRlfl0XeYp/XL29LOPFrsfyTf0XdZWi+O6zq71Azz4DO2y3TTbS7N7abafZvfT7NM0e5BmB2n2MM12dz7y3sjLHDi8uV7ln330pE5PvP/4zy/91u/2Pvtof7z7cGf/3v7O7v7De7u7D9O98cODT/d3792/t/vw3s7+3…
48D88AB7ACF3E77900AF090C4D8A6538	1	mrv	JChemExcelmwUAAB+LCAAAAAAABADtvQdgHEmWJSYvbcp7f0r1StfgdKEIgGATJNiQQBDswYjN5pLsHWlHIymrKoHKZVZlXWYWQMztnbz33nvvvffee++997o7nU4n99//P1xmZAFs9s5K2smeIYCqyB8/fnwfPyIe/x7vFmV6mddNUS0/+2h3vPPR73H0eOp/djLPF8fvqmV6XpR5el7Vi6xNL++Pd3fGO6P0Il/mddbms3RynV6OX5y+Semr3fH+R0fJ4y+eVtP1Il+2R4+/AJhimpWv23o9pQ8WVZlP1wSRfjl7+tlHi92Pjh5nbbU4ruvsWn5Ni9lnH2W7H6V5mQPMm+tV/tlHrz5K64u6Wq9e5eeE8kfpu73PPtojfA4+3Tt4eO/Th/c/3…
1A7131E9E7FA4F16C9D07277D95DA48E	1	mrv	JChemExcelYAcAAB+LCAAAAAAABADtvQdgHEmWJSYvbcp7f0r1StfgdKEIgGATJNiQQBDswYjN5pLsHWlHIymrKoHKZVZlXWYWQMztnbz33nvvvffee++997o7nU4n99//P1xmZAFs9s5K2smeIYCqyB8/fnwfPyIe/x7vFmV6mddNUS0/+2h3vPNR+nscJY+ni5L+/eJpNV0v8mV7lKTp4y9O5vmimGbl67ZeT/kz+nRRlfl0XeYp/XL29LOPFrsfyTf0XdZWi+O6zq71Azz4DO2y3TTbS7N7abafZvfT7NM0e5BmB2n2MM12d+j/9P0uNdilFrvUZJfa7FKj3QcfedDyMgd+b65X+WcfnaTmv9f0/xf0H/59rT/pU//Nd3uffbS9M763+/D+g…
B93513AF0D022921ACCB3A4BF96923F7	1	mrv	JChemExcelvgcAAB+LCAAAAAAABADtvQdgHEmWJSYvbcp7f0r1StfgdKEIgGATJNiQQBDswYjN5pLsHWlHIymrKoHKZVZlXWYWQMztnbz33nvvvffee++997o7nU4n99//P1xmZAFs9s5K2smeIYCqyB8/fnwfPyIe/x7vFmV6mddNUS0/+2h3vPNR+nscJY+ni5L+/eJpNV0v8mV7lKTp4y9O5vmimGbl67ZeT/kz+nRRlfl0XeYp/XL29LOPFrsfyTf0XdZWi+O6zq71Azz4DO2y3TTbS7N7abafZvfT7NM0e5BmB2n2MM12d+j/9P0uNdilFrvUZJfa7FKjXWq1e/CRBzEvc+D45nqVf/bRSXqSvqb/v9D/y+/yF36n//x33+199tH2zvje7…
2B39C8CEF66DC78615B2D9EB60C94A9F	1	mrv	JChemExcelngYAAB+LCAAAAAAABADtvQdgHEmWJSYvbcp7f0r1StfgdKEIgGATJNiQQBDswYjN5pLsHWlHIymrKoHKZVZlXWYWQMztnbz33nvvvffee++997o7nU4n99//P1xmZAFs9s5K2smeIYCqyB8/fnwfPyIe/x7vFmV6mddNUS0/+2h3vPPR73H0eOp/djLPF8fvqmV6XpR5el7Vi6xNL++Pd3fGO6P0Il/mddbms3RynV6OX5y+Semr3fH+R0fJ4y+eVtP1Il+2R4+/AJhimpWv23o9pQ8WVZlP1wSRfjl7+tlHi92Pjh5nbbU4ruvsWn5Ni9lnH2W7H6V5mQPMm+tV/tlHrz9K3+199tGn4929nU8/vX9/797OzsMHu/sfpdf08b3xw…
EE6080D4A962C05B82EC745D2D41F2CF	1	mrv	JChemExcelRQgAAB+LCAAAAAAABADtvQdgHEmWJSYvbcp7f0r1StfgdKEIgGATJNiQQBDswYjN5pLsHWlHIymrKoHKZVZlXWYWQMztnbz33nvvvffee++997o7nU4n99//P1xmZAFs9s5K2smeIYCqyB8/fnwfPyIe/x7vFmV6mddNUS0/+2h3vPNR+nscJY+ni5L+/eJpNV0v8mV7lKTp4y9O5vmimGbl67ZeT/kz+nRRlfl0XeYp/XL29LOPFrsfyTf0XdZWi+O6zq71Azz4DO2y3TTbS7N7abafZvfT7NM0e5BmB2n2MM12d+j/9P0uNdilFrvUZJfa7FKjXWq1S812H37kQc3LHHi+uV7ln330Oj1JX9D/3X/mkxf6O/3nv/1u77OPPh3v7…
4EA8C47C480E39F6E037E036D5E74C5A	1	mrv	JChemExcelfAkAAB+LCAAAAAAABADtvQdgHEmWJSYvbcp7f0r1StfgdKEIgGATJNiQQBDswYjN5pLsHWlHIymrKoHKZVZlXWYWQMztnbz33nvvvffee++997o7nU4n99//P1xmZAFs9s5K2smeIYCqyB8/fnwfPyIe/x7vFmV6mddNUS0/+2h3vPNR+nscJY+ni5L+/eJpNV0v8mV7lKTp4y9O5vmimGbl67ZeT/kz+nRRlfl0XeYp/XL29LOPFrsfyTf0XdZWi+O6zq71Azz4DO2y3TTbS7N7abafZvfT7NM0e5BmB2n2MM12d+j/9P0uNdilFrvUZJfa7FKjXWq1S812qd0etdvb/ciDnpc58H1zvco/++hFetL778v0Bf0f/3qf+hDqbIYxf…
005D7607A86FDC326A66131D0E83B55D	1	mrv	JChemExcelNQkAAB+LCAAAAAAABADtvQdgHEmWJSYvbcp7f0r1StfgdKEIgGATJNiQQBDswYjN5pLsHWlHIymrKoHKZVZlXWYWQMztnbz33nvvvffee++997o7nU4n99//P1xmZAFs9s5K2smeIYCqyB8/fnwfPyIe/x7vFmV6mddNUS0/+2h3vPNR+nscJY+ni5L+/eJpNV0v8mV7lKTp4y9O5vmimGbl67ZeT/kz+nRRlfl0XeYp/XL29LOPFrsfyTf0XdZWi+O6zq71Azz4DO2y3TTbS7N7abafZvfT7NM0e5BmB2n2MM12d+j/9P0uNdilFrvUZJfa7FKjXWq1S812qd0etdvb/ciDnpc58H1zvco/++hFetL778v0Bf0f/3qf+hDe7X320…
F776438733101AC0B04A3C9C09E89CF7	1	mrv	JChemExcel0gcAAB+LCAAAAAAABADtvQdgHEmWJSYvbcp7f0r1StfgdKEIgGATJNiQQBDswYjN5pLsHWlHIymrKoHKZVZlXWYWQMztnbz33nvvvffee++997o7nU4n99//P1xmZAFs9s5K2smeIYCqyB8/fnwfPyIe/x7vFmV6mddNUS0/+2h3vPPR73H0eOp/djLPF8fvqmV6XpR5el7Vi6xNL++Pd3fGO6P0Il/mddbms3RynV6OX5y+Semr3fH+R0fJ4y+eVtP1Il+2R4+/AJhimpWv23o9pQ8WVZlP1wSRfjl7+tlHi92Pjh5nbbU4ruvsOsVv+DjbTbO9NLuXZvtpdj/NPk2zB2l2kGYP02x3h/5P3+9Sg11qsbv/UZqXOTp8c73KP/voV…
93F6641A0B247C21F884CDF47EFAED4D	1	mrv	JChemExcelQwsAAB+LCAAAAAAABADtvQdgHEmWJSYvbcp7f0r1StfgdKEIgGATJNiQQBDswYjN5pLsHWlHIymrKoHKZVZlXWYWQMztnbz33nvvvffee++997o7nU4n99//P1xmZAFs9s5K2smeIYCqyB8/fnwfPyIe/x7vFmV6mddNUS0/+2h3vPNR+nscJY+ni5L+/eJpNV0v8mV7lKTp4y9O5vmimGbl67ZeT/kz+nRRlfl0XeYp/XL29LOPFrsfyTf0XdZWi+O6zq71Azz4DO2y3TTbS7N7abafZvfT7NM0e5BmB2n2MM12d+j/9P0uNdilFrvUZJfa7FKjXWq1S812qd0etdsDHGq3R+32qN0etdujdnsPPvJ6zcsc43hzvco/++jL9EX6Z…
AC2ECB30B9697C1D23DEBDABBE298591	1	mrv	JChemExcel6goAAB+LCAAAAAAABADtvQdgHEmWJSYvbcp7f0r1StfgdKEIgGATJNiQQBDswYjN5pLsHWlHIymrKoHKZVZlXWYWQMztnbz33nvvvffee++997o7nU4n99//P1xmZAFs9s5K2smeIYCqyB8/fnwfPyIe/x7vFmV6mddNUS0/+2h3vPNR+nscJY+ni5L+/eJpNV0v8mV7lKTp4y9O5vmimGbl67ZeT/kz+nRRlfl0XeYp/XL29LOPFrsfyTf0XdZWi+O6zq71Azz4DO2y3TTbS7N7abafZvfT7NM0e5BmB2n2MM12d+j/9P0uNdilFrvUZJfa7FKjXWq1S812qd0etdsDHGq3R+32qN0etdujdnsPPvJ6zcsc43hzvco/++hZepI+S…
53CE024B530CB02ECCBB8644D22F2AC5	1	mrv	JChemExcelHwgAAB+LCAAAAAAABADtvQdgHEmWJSYvbcp7f0r1StfgdKEIgGATJNiQQBDswYjN5pLsHWlHIymrKoHKZVZlXWYWQMztnbz33nvvvffee++997o7nU4n99//P1xmZAFs9s5K2smeIYCqyB8/fnwfPyIe/x7vFmV6mddNUS0/+2h3vPNR+nscJY+ni5L+/eJpNV0v8mV7lKTp4y9O5vmimGbl67ZeT/kz+nRRlfl0XeYp/XL29LOPFrsfyTf0XdZWi+O6zq71Azz4DO2y3TTbS7N7abafZvfT7NM0e5BmB2n2MM12d+j/9P0uNdilFrvUZJfa7FKjXWq1S812H37kQc3LHHi+uV7ln310UqYn/n/RP1+nX/oA3u199tH2zvje7sP7D…
AE12941EA29F0D9AD4348CAD96B8A10D	1	mrv	JChemExcelTwkAAB+LCAAAAAAABADtvQdgHEmWJSYvbcp7f0r1StfgdKEIgGATJNiQQBDswYjN5pLsHWlHIymrKoHKZVZlXWYWQMztnbz33nvvvffee++997o7nU4n99//P1xmZAFs9s5K2smeIYCqyB8/fnwfPyIe/x7vFmV6mddNUS0/+2h3vPPR73H0eOp/djLPF8fvqmV6XpR5el7Vi6xNL++Pd3fGO6P0Il/mddbms3RynV6OX5y+Semr3fH+R0fJ4y+eVtP1Il+2R4+/AJhimpWv23o9pQ8WVZlP1wSRfjl7+tlHi92Pjh5nbbU4ruvsWn5Ni9lnH2W7H6V5mQPMm+tV/tlHLz5K3+199tHeeHfv/qe7ew8+vf/g4e6D3YeffpRe0+fbe…
4AB8BD76440BE48B4711F513DD89DD7E	1	mrv	JChemExcelSwoAAB+LCAAAAAAABADtvQdgHEmWJSYvbcp7f0r1StfgdKEIgGATJNiQQBDswYjN5pLsHWlHIymrKoHKZVZlXWYWQMztnbz33nvvvffee++997o7nU4n99//P1xmZAFs9s5K2smeIYCqyB8/fnwfPyIe/x7vFmV6mddNUS0/+2h3vPNR+nscJY+ni5L+/eJpNV0v8mV7lKTp4y9O5vmimGbl67ZeT/kz+nRRlfl0XeYp/XL29LOPFrsfyTf0XdZWi+O6zq71Azz4DO2y3TTbS7N7abafZvfT7NM0e5BmB2n2MM12d+j/9P0uNdilFrvUZJfa7FKjXWq1S812qd0etdsDHGq3R+32qN3e/Y+83vIyB/5vrlf5Zx+dpK/TL+m/k85/L…
D3386B694EDCEE05FE0056E82EC09F2D	1	mrv	JChemExceltxEAAB+LCAAAAAAABADtvQdgHEmWJSYvbcp7f0r1StfgdKEIgGATJNiQQBDswYjN5pLsHWlHIymrKoHKZVZlXWYWQMztnbz33nvvvffee++997o7nU4n99//P1xmZAFs9s5K2smeIYCqyB8/fnwfPyIe/x7vFmV6mddNUS0/+2h3vPNR+nscJY+ni5L+/eJpNV0v8mV7lKTp4y9O5vmimGbl67ZeT/kz+nRRlfl0XeYp/XL29LOPFrsfyTf0XdZWi+O6zq7NJ/pZWsw++yjb/SjNyxzg31yv8s8+OvnItpLn3d5nHx2MH+7tP7z/6d7Bwe7Dg3sPDz5Kr+njh+MHD/YO9u4/3L2///DThwf08d1oJ3udTl6/RycH4717ficPhzq51…
25EC9078700FB6752EF2F09FB4F3C278	1	mrv	JChemExcelQwoAAB+LCAAAAAAABADtvQdgHEmWJSYvbcp7f0r1StfgdKEIgGATJNiQQBDswYjN5pLsHWlHIymrKoHKZVZlXWYWQMztnbz33nvvvffee++997o7nU4n99//P1xmZAFs9s5K2smeIYCqyB8/fnwfPyIe/x7vFmV6mddNUS0/+2h3vPPR73H0eOp/djLPF8fvqmV6XpR5el7Vi6xNL++Pd3fGO6P0Il/mddbms3RynV6OX5y+Semr3fH+R0fJ4y+eVtP1Il+2R4+/AJhimpWv23o9pQ8WVZlP1wSRfjl7+tlHi92Pjh5nbbU4ruvsWn5Ni9lnH2W7H6V5mQPMm+tVTgh9lL7bA6737t379MHD3b3dg72DnXt7n36UXtPnO+MHnz70n…
9636DC0C766E7B7559EFCC11E40D95AD	1	mrv	JChemExcelWQoAAB+LCAAAAAAABADtvQdgHEmWJSYvbcp7f0r1StfgdKEIgGATJNiQQBDswYjN5pLsHWlHIymrKoHKZVZlXWYWQMztnbz33nvvvffee++997o7nU4n99//P1xmZAFs9s5K2smeIYCqyB8/fnwfPyIe/x7vFmV6mddNUS0/+2h3vPNR+nscJY+ni5L+/eJpNV0v8mV7lKTp4y9O5vmimGbl67ZeT/kz+nRRlfl0XeYp/XL29LOPFrsfyTf0XdZWi+O6zq71Azz4DO2y3TTbS7N7abafZvfT7NM0e5BmB2n2MM12d+j/9P0uNdilFrvUZJfa7FKjXWq1S812qd0etdsDHGq3R+32qN3e/Y+83vIyB/5vrlf5Zx+dpF+mJ/a/F8Fv7…
F350A74BE6168BEF03A2B732ECBA873A	1	mrv	JChemExcelmAoAAB+LCAAAAAAABADtvQdgHEmWJSYvbcp7f0r1StfgdKEIgGATJNiQQBDswYjN5pLsHWlHIymrKoHKZVZlXWYWQMztnbz33nvvvffee++997o7nU4n99//P1xmZAFs9s5K2smeIYCqyB8/fnwfPyIe/x7vFmV6mddNUS0/+2h3vPNR+nscJY+ni5L+/eJpNV0v8mV7lKTp4y9O5vmimGbl67ZeT/kz+nRRlfl0XeYp/XL29LOPFrsfyTf0XdZWi+O6zq71Azz4DO2y3TTbS7N7abafZvfT7NM0e5BmB2n2MM12d+j/9P0uNdilFrvUZJfa7FKjXWq1S812qd0etdsDHGq3R+32qN0etdv79COvx7zMMYY316v8s49O0i/TE+8/9…
28DF39F4E0A224FE2201AA90BECFACA6	1	mrv	JChemExcelwQYAAB+LCAAAAAAABADtvQdgHEmWJSYvbcp7f0r1StfgdKEIgGATJNiQQBDswYjN5pLsHWlHIymrKoHKZVZlXWYWQMztnbz33nvvvffee++997o7nU4n99//P1xmZAFs9s5K2smeIYCqyB8/fnwfPyIe/x7vFmV6mddNUS0/+2h3vPPR73H0eOp/djLPF8fvqmV6XpR5el7Vi6xNL++Pd3fGO6P0Il/mddbms3RynV6OX5y+Semr3fH+R0fJ4y+eVtP1Il+2R4+/AJhimpWv23o9pQ8WVZlP1wSRfjl7+tlHi92Pjh5nbbU4ruvsWn5Ni9lnH2W7H6V5mQPMm+tV/tlHrz5K64u6Wq9e5eeffbTzUfpu77OPtvfGe7v7+wd7D+89u…
59ED9EBE86437306A85E624098DCBDAE	1	mrv	JChemExcelpQgAAB+LCAAAAAAABADtvQdgHEmWJSYvbcp7f0r1StfgdKEIgGATJNiQQBDswYjN5pLsHWlHIymrKoHKZVZlXWYWQMztnbz33nvvvffee++997o7nU4n99//P1xmZAFs9s5K2smeIYCqyB8/fnwfPyIe/x7vFmV6mddNUS0/+2h3vPNR+nscJY+ni5L+/eJpNV0v8mV7lKTp4y9O5vmimGbl67ZeT/kz+nRRlfl0XeYp/XL29LOPFrsfyTf0XdZWi+O6zq71Azz4DO2y3TTbS7N7abafZvfT7NM0e5BmB2n2MM12d+j/9P0uNdilFrvUZJfa7FKjXWq1S812H37kQc3LHHi+uV7ln310kuK/L1P5af57Ef7tv/1u77OPtvfHOzu7O…
F16EE0B2F843F4F657448371F92CF4EC	1	mrv	JChemExcelcwgAAB+LCAAAAAAABADtvQdgHEmWJSYvbcp7f0r1StfgdKEIgGATJNiQQBDswYjN5pLsHWlHIymrKoHKZVZlXWYWQMztnbz33nvvvffee++997o7nU4n99//P1xmZAFs9s5K2smeIYCqyB8/fnwfPyIe/x7vFmV6mddNUS0/+2h3vPNR+nscJY+ni5L+/eJpNV0v8mV7lKTp4y9O5vmimGbl67ZeT/kz+nRRlfl0XeYp/XL29LOPFrsfyTf0XdZWi+O6zq71Azz4DO2y3TTbS7N7abafZvfT7NM0e5BmB2n2MM12d+j/9P0uNdilFrvUZJfa7FKjXWq1S812H37kQc3LHHi+uV7ln310kuK/L1P5af57Ef7tv/1u77OPtvfHOzu7O…
3ACE94A8E7A27C7B1D6EA32FFD895856	1	mrv	JChemExcelGw0AAB+LCAAAAAAABADtvQdgHEmWJSYvbcp7f0r1StfgdKEIgGATJNiQQBDswYjN5pLsHWlHIymrKoHKZVZlXWYWQMztnbz33nvvvffee++997o7nU4n99//P1xmZAFs9s5K2smeIYCqyB8/fnwfPyIe/x7vFmV6mddNUS0/+2h3vPPR73H0eOp/djLPF8fvqmV6XpR5el7Vi6xNL++Pd3fGO6P0Il/mddbms3RynV6OX5y+Semr3fH+R0fJ4y+eVtP1Il+2R4+/AJhimpWv23o9pQ8WVZlP1wSRfjl7+tlHi92Pjh5nbbU4ruvsWn5Ni9lnH2W7H6V5mQPMm+tV/tlHrz5K64u6Wq9e5eeE8kfpu73PPtreHT/Yf3j//s7Bp5/e2…
DD51C85BB1B0A6D524F0FA5460B8E2A2	1	mrv	JChemExcelSwsAAB+LCAAAAAAABADtvQdgHEmWJSYvbcp7f0r1StfgdKEIgGATJNiQQBDswYjN5pLsHWlHIymrKoHKZVZlXWYWQMztnbz33nvvvffee++997o7nU4n99//P1xmZAFs9s5K2smeIYCqyB8/fnwfPyIe/x7vFmV6mddNUS0/+2h3vPNR+nscJY+ni5L+/eJpNV0v8mV7lKTp4y9O5vmimGbl67ZeT/kz+nRRlfl0XeYp/XL29LOPFrsfyTf0XdZWi+O6zq71Azz4DO2y3TTbS7N7abafZvfT7NM0e5BmB2n2MM12d+j/9P0uNdilFrvUZJfa7FKjXWq1S812qd0etdsDHGq3R+32qN0etdujdnvUbu/gI6/nvMwxljfXq/yzj07SL…
C6BD7FD467149497D984FF343BF3578C	1	mrv	JChemExcelXAcAAB+LCAAAAAAABADtvQdgHEmWJSYvbcp7f0r1StfgdKEIgGATJNiQQBDswYjN5pLsHWlHIymrKoHKZVZlXWYWQMztnbz33nvvvffee++997o7nU4n99//P1xmZAFs9s5K2smeIYCqyB8/fnwfPyIe/x7vFmV6mddNUS0/+2h3vPPR73H0eOp/djLPF8fvqmV6XpR5el7Vi6xNL++Pd3fGO6P0Il/mddbms3RynV6OX5y+Semr3fH+R0fJ4y+eVtP1Il+2R4+/AJhimpWv23o9pQ8WVZlP1wSRfjl7+tlHi92Pjh5nbbU4ruvsOsVv+DjbTbO9NLuXZvtpdj/NPk2zB2l2kGYP02x3h/5P3+9Sg11qsUtNdqnNLjXapVa7Bx+le…
66CCEE981A9F9FC3A737025C57CEF1BA	1	mrv	JChemExcelKw4AAB+LCAAAAAAABADtvQdgHEmWJSYvbcp7f0r1StfgdKEIgGATJNiQQBDswYjN5pLsHWlHIymrKoHKZVZlXWYWQMztnbz33nvvvffee++997o7nU4n99//P1xmZAFs9s5K2smeIYCqyB8/fnwfPyIe/x7vFmV6mddNUS0/+2h3vPNR+nscJY+ni5L+/eJpNV0v8mV7lKTp4y9O5vmimGbl67ZeT/kz+nRRlfl0XeYp/XL29LOPFrsfyTf0XdZWi+O6zq71Azz4DO2y3TTbS7N7abafZvfT7NM0e5BmB2n2MM12d+j/9P0uNdilFrvUZJfa7FKjXWq1S812qd0etdsDHGq3R+32qN0etdujdnvUbo/a7VG7e9TuHrW7hw6p3T1qd…
FD63008FEB3CA1A803D80F087FE3CB29	1	mrv	JChemExcel+hYAAB+LCAAAAAAABADtvQdgHEmWJSYvbcp7f0r1StfgdKEIgGATJNiQQBDswYjN5pLsHWlHIymrKoHKZVZlXWYWQMztnbz33nvvvffee++997o7nU4n99//P1xmZAFs9s5K2smeIYCqyB8/fnwfPyIe/x7vFmV6mddNUS0/+2h3vPNR+nscJY+ni5L+/eJpNV0v8mV7lKTp4y9O5vmimGbl67ZeT/kz+nRRlfl0XeYp/XL29LOPFrsfpdmked3mdV599hE1zT+SptQ4a6vFcV1n1+YT/SwtZp99lNGbeZmjvzfXq/yzj04+sq3kebf32UcPx/fu3X9w/97B/b0HDz/du7/3UXpNH2/vje/t7njP/Y/Su9Fe9m7Ty8F4Z2dv58H+g…
B8BDF31FB40294B61A616C229C0C464F	1	mrv	JChemExcelawcAAB+LCAAAAAAABADtvQdgHEmWJSYvbcp7f0r1StfgdKEIgGATJNiQQBDswYjN5pLsHWlHIymrKoHKZVZlXWYWQMztnbz33nvvvffee++997o7nU4n99//P1xmZAFs9s5K2smeIYCqyB8/fnwfPyIe/x7vFmV6mddNUS0/+2h3vPNR+nscJY+ni5L+/eJpNV0v8mV7lKTp4y9O5vmimGbl67ZeT/kz+nRRlfl0XeYp/XL29LOPFrsfyTf0XdZWi+O6zq71Azz4DO2y3TTbS7N7abafZvfT7NM0e5BmB2n2MM12d+j/9P0uNdilFrvUZJfa7FKjXWq1e/CRBzEvc+D45nqVf/bRSer+e+H9fpJ+aX7z332399lH2/fH9/d3d+49u…
CC8574F7BC8DAFEE65FC8863AF1DFA5E	1	mrv	JChemExcelaxYAAB+LCAAAAAAABADtvQdgHEmWJSYvbcp7f0r1StfgdKEIgGATJNiQQBDswYjN5pLsHWlHIymrKoHKZVZlXWYWQMztnbz33nvvvffee++997o7nU4n99//P1xmZAFs9s5K2smeIYCqyB8/fnwfPyIe/x7vFmV6mddNUS0/+2h3vPNR+nscJY+ni5L+/eJpNV0v8mV7lKTp4y9O5vmimGbl67ZeT/kz+nRRlfl0XeYp/XL29LOPFrsfpdmked3mdV599hE1zT+SptQ4a6vFcV1n1+YT/SwtZp99lNGbeZmjvzfXq/yzj04+sq3kebf32UcPxwc79z598HB3b/dgj369/1F6TR9v74zvf+p/fu/go/RutJu923VDIHxw0s3O+MGDH…
5D2F25A8CE4E25E5266AB50ABD58D34F	1	mrv	JChemExceleAoAAB+LCAAAAAAABADtvQdgHEmWJSYvbcp7f0r1StfgdKEIgGATJNiQQBDswYjN5pLsHWlHIymrKoHKZVZlXWYWQMztnbz33nvvvffee++997o7nU4n99//P1xmZAFs9s5K2smeIYCqyB8/fnwfPyIe/x7vFmV6mddNUS0/+2h3vPPR73H0eOp/djLPF8fvqmV6XpR5el7Vi6xNL++Pd3fGO6P0Il/mddbms3RynV6OX5y+Semr3fH+R0fJ4y+eVtP1Il+2R4+/AJhimpWv23o9pQ8WVZlP1wSRfjl7+tlHi92Pjh5nbbU4ruvsWn5Ni9lnH2W7H6V5mQPMm+tV/tlHLz5K3+199hF18/DBg4N7Dz+9/+DBw/t7+x+l13sYwr2dv…
3414B648BB11C6A754A8908B82370E4B	1	mrv	JChemExcelLwkAAB+LCAAAAAAABADtvQdgHEmWJSYvbcp7f0r1StfgdKEIgGATJNiQQBDswYjN5pLsHWlHIymrKoHKZVZlXWYWQMztnbz33nvvvffee++997o7nU4n99//P1xmZAFs9s5K2smeIYCqyB8/fnwfPyIe/x7vFmV6mddNUS0/+2h3vPNR+nscJY+ni5L+/eJpNV0v8mV7lKTp4y9O5vmimGbl67ZeT/kz+nRRlfl0XeYp/XL29LOPFrsfyTf0XdZWi+O6zq71Azz4DO2y3TTbS7N7abafZvfT7NM0e5BmB2n2MM12d+j/9P0uNdilFrvUZJfa7FKjXWq1S812qd0etdsDnL2PvB7yMgfOb65X+WcfnaTy3wv96f/mPuHPfBjv9j77a…
F2DA8AD90083EBB519577B74681D36FB	1	mrv	JChemExcelPQ0AAB+LCAAAAAAABADtvQdgHEmWJSYvbcp7f0r1StfgdKEIgGATJNiQQBDswYjN5pLsHWlHIymrKoHKZVZlXWYWQMztnbz33nvvvffee++997o7nU4n99//P1xmZAFs9s5K2smeIYCqyB8/fnwfPyIe/x7vFmV6mddNUS0/+2h3vPNR+nscJY+ni5L+/eJpNV0v8mV7lKTp4y9O5vmimGbl67ZeT/kz+nRRlfl0XeYp/XL29LOPFrsfyTf0XdZWi+O6zq71Azz4DO2y3TTbS7N7abafZvfT7NM0e5BmB2n2MM12d+j/9P0uNdilFrvUZJfa7FKjXWq1S812qd0etdsDHGq3R+32qN0etdujdnvUbo/a7VG7e9TuHrW7hw7vfeRhk…
0E196104AA66071264ECD23FED73BC00	1	mrv	JChemExcel+goAAB+LCAAAAAAABADtvQdgHEmWJSYvbcp7f0r1StfgdKEIgGATJNiQQBDswYjN5pLsHWlHIymrKoHKZVZlXWYWQMztnbz33nvvvffee++997o7nU4n99//P1xmZAFs9s5K2smeIYCqyB8/fnwfPyIe/x7vFmV6mddNUS0/+2h3vPPR73H0eOp/djLPF8fvqmV6XpR5el7Vi6xNL++Pd3fGO6P0Il/mddbms3RynV6OX5y+Semr3fH+R0fJ4y+eVtP1Il+2R4+/AJhimpWv23o9pQ8WVZlP1wSRfjl7+tlHi92Pjh5nbbU4ruvsWn5Ni9lnH2W7H6V5mQPMm+tV/tlHrz5K64u6Wq9e5eeffXTvo/Td3mcf7Y0//fTBvfsHe/v3P…
09EBC258A4A5FCA5DFC33A146BA97464	1	mrv	JChemExcel8wcAAB+LCAAAAAAABADtvQdgHEmWJSYvbcp7f0r1StfgdKEIgGATJNiQQBDswYjN5pLsHWlHIymrKoHKZVZlXWYWQMztnbz33nvvvffee++997o7nU4n99//P1xmZAFs9s5K2smeIYCqyB8/fnwfPyIe/x7vFmV6mddNUS0/+2h3vPNR+nscJY+ni5L+/eJpNV0v8mV7lKTp4y9O5vmimGbl67ZeT/kz+nRRlfl0XeYp/XL29LOPFrsfyTf0XdZWi+O6zq71Azz4DO2y3TTbS7N7abafZvfT7NM0e5BmB2n2MM12d+j/9P0uNdilFrvUZJfa7FKjXWq1S812H37kQc3LHHi+uV7ln310kn6Znnj/yV8v6OcL/smf+W+/28PQdx/u3…
A33BF4A3AE1431A1441E48DF3FCA28C7	1	mrv	JChemExcelDgsAAB+LCAAAAAAABADtvQdgHEmWJSYvbcp7f0r1StfgdKEIgGATJNiQQBDswYjN5pLsHWlHIymrKoHKZVZlXWYWQMztnbz33nvvvffee++997o7nU4n99//P1xmZAFs9s5K2smeIYCqyB8/fnwfPyIe/x7vFmV6mddNUS0/+2h3vPNR+nscJY+ni5L+/eJpNV0v8mV7lKTp4y9O5vmimGbl67ZeT/kz+nRRlfl0XeYp/XL29LOPFrsfyTf0XdZWi+O6zq71Azz4DO2y3TTbS7N7abafZvfT7NM0e5BmB2n2MM12d+j/9P0uNdilFrvUZJfa7FKjXWq1S812qd0etdsDHGq3R+32qN0etdujdnsPPvJ6zcsc43hzvco/++gkPUm/T…
CFBF4E07772879C4692153086F481FE2	1	mrv	JChemExcelrAkAAB+LCAAAAAAABADtvQdgHEmWJSYvbcp7f0r1StfgdKEIgGATJNiQQBDswYjN5pLsHWlHIymrKoHKZVZlXWYWQMztnbz33nvvvffee++997o7nU4n99//P1xmZAFs9s5K2smeIYCqyB8/fnwfPyIe/x7vFmV6mddNUS0/+2h3vPPR73H0eOp/djLPF8fvqmV6XpR5el7Vi6xNL++Pd3fGO6P0Il/mddbms3RynV6OX5y+Semr3fH+R0fJ4y+eVtP1Il+2R4+/AJhimpWv23o9pQ8WVZlP1wSRfjl7+tlHi92Pjh5nbbU4ruvsOsVv+DjbTbO9NLuXZvtpdj/NPk2zB2l2kGYP02x3h/5P3+9Sg11qsUtNdqnNLjXapVa71GyX2…
D06BA124EE7FF9FAF9793BF8695C4C11	1	mrv	JChemExcel1gkAAB+LCAAAAAAABADtvQdgHEmWJSYvbcp7f0r1StfgdKEIgGATJNiQQBDswYjN5pLsHWlHIymrKoHKZVZlXWYWQMztnbz33nvvvffee++997o7nU4n99//P1xmZAFs9s5K2smeIYCqyB8/fnwfPyIe/x7vFmV6mddNUS0/+2h3vPNR+nscJY+ni5L+/eJpNV0v8mV7lKTp4y9O5vmimGbl67ZeT/kz+nRRlfl0XeYp/XL29LOPFrsfyTf0XdZWi+O6zq71Azz4DO2y3TTbS7N7abafZvfT7NM0e5BmB2n2MM12d+j/9P0uNdilFrvUZJfa7FKjXWq1S812qd0etdsDHGq3R+32qN3e/Y+83vIyB/5vrlf5Zx+dpF+mJ/a/F6n5W…
FDB25CBEC0D0888C4A231A945350C7DD	1	mrv	JChemExcelQhEAAB+LCAAAAAAABADtvQdgHEmWJSYvbcp7f0r1StfgdKEIgGATJNiQQBDswYjN5pLsHWlHIymrKoHKZVZlXWYWQMztnbz33nvvvffee++997o7nU4n99//P1xmZAFs9s5K2smeIYCqyB8/fnwfPyIe/x7vFmV6mddNUS0/+2h3vPNR+nscJY+ni5L+/eJpNV0v8mV7lKTp4y9O5vmimGbl67ZeT/kz+nRRlfl0XeYp/XL29LOPFrsfpdmked3mdV599hE1zT+SptQ4a6vFcV1n1+YT/SwtZp99lNGbeZmjvzfXq/yzj04+sq3kebf32Ufb98f79/b2Dj69/+n9nb3dew9290+3d+9/lF7jy73xp7v3dx7e/3R/Z+fe/Z17nz6QL…
5BA4DB5AA280A663482623C1149EA8A9	1	mrv	JChemExcelcwsAAB+LCAAAAAAABADtvQdgHEmWJSYvbcp7f0r1StfgdKEIgGATJNiQQBDswYjN5pLsHWlHIymrKoHKZVZlXWYWQMztnbz33nvvvffee++997o7nU4n99//P1xmZAFs9s5K2smeIYCqyB8/fnwfPyIe/x7vFmV6mddNUS0/+2h3vPPR73H0eOp/djLPF8fvqmV6XpR5el7Vi6xNL++Pd3fGO6P0Il/mddbms3RynV6OX5y+Semr3fH+R0fJ4y+eVtP1Il+2R4+/AJhimpWv23o9pQ8WVZlP1wSRfjl7+tlHi92Pjh5nbbU4ruvsWn5Ni9lnH2W7H6V5mQPMm+tV/tlHLz5K3+199tH+eGdnd+feg3uf3t8/2N/d2f8ovaaPt++P7…
2BB2D47D24FA6DE566384AD8436AE6B0	1	mrv	JChemExcelkAoAAB+LCAAAAAAABADtvQdgHEmWJSYvbcp7f0r1StfgdKEIgGATJNiQQBDswYjN5pLsHWlHIymrKoHKZVZlXWYWQMztnbz33nvvvffee++997o7nU4n99//P1xmZAFs9s5K2smeIYCqyB8/fnwfPyIe/x7vFmV6mddNUS0/+2h3vPNR+nscJY+ni5L+/eJpNV0v8mV7lKTp4y9O5vmimGbl67ZeT/kz+nRRlfl0XeYp/XL29LOPFrsfyTf0XdZWi+O6zq71Azz4DO2y3TTbS7N7abafZvfT7NM0e5BmB2n2MM12d+j/9P0uNdilFrvUZJfa7FKjXWq1S812qd0etdsDHGq3R+32qN0etdv79COvx7zMMYY316v8s49O0hfpCf/3p…
6AC57259037E5B74ACDCD1EE4A50FBEB	1	mrv	JChemExcelRw0AAB+LCAAAAAAABADtvQdgHEmWJSYvbcp7f0r1StfgdKEIgGATJNiQQBDswYjN5pLsHWlHIymrKoHKZVZlXWYWQMztnbz33nvvvffee++997o7nU4n99//P1xmZAFs9s5K2smeIYCqyB8/fnwfPyIe/x7vFmV6mddNUS0/+2h3vPNR+nscJY+ni5L+/eJpNV0v8mV7lKTp4y9O5vmimGbl67ZeT/kz+nRRlfl0XeYp/XL29LOPFrsfyTf0XdZWi+O6zq71Azz4DO2y3TTbS7N7abafZvfT7NM0e5BmB2n2MM12d+j/9P0uNdilFrvUZJfa7FKjXWq1S812qd0etdsDHGq3R+32qN0etdujdnvUbo/a7VG7e9TuHrW7hw7vfeRhk…
96B2FE0E2E080F2EF19CA3B84DC8AC5F	1	mrv	JChemExcel3gsAAB+LCAAAAAAABADtvQdgHEmWJSYvbcp7f0r1StfgdKEIgGATJNiQQBDswYjN5pLsHWlHIymrKoHKZVZlXWYWQMztnbz33nvvvffee++997o7nU4n99//P1xmZAFs9s5K2smeIYCqyB8/fnwfPyIe/x7vFmV6mddNUS0/+2h3vPPR73H0eOp/djLPF8fvqmV6XpR5el7Vi6xNL++Pd3fGO6P0Il/mddbms3RynV6OX5y+Semr3fH+R0fJ4y+eVtP1Il+2R4+/AJhimpWv23o9pQ8WVZlP1wSRfjl7+tlHi92Pjh5nbbU4ruvsWn5Ni9lnH2W7H6V5mQPMm+tV/tlHLz5K3+199tH2vfH9Tz/df3iwu/fpg/37BzsHDz5Kr/EFd…
68E77FFAA2439BC35AFDA13C937DA2AB	1	mrv	JChemExcelOQcAAB+LCAAAAAAABADtvQdgHEmWJSYvbcp7f0r1StfgdKEIgGATJNiQQBDswYjN5pLsHWlHIymrKoHKZVZlXWYWQMztnbz33nvvvffee++997o7nU4n99//P1xmZAFs9s5K2smeIYCqyB8/fnwfPyIe/x7vFmV6mddNUS0/+2h3vPNR+nscJY+ni5L+/eJpNV0v8mV7lKTp4y9O5vmimGbl67ZeT/kz+nRRlfl0XeYp/XL29LOPFrsfyTf0XdZWi+O6zq71Azz4DO2y3TTbS7N7abafZvfT7NM0e5BmB2n2MM12d+j/9P0uNdilFrvUZJfa7FKj3QcfedDyMgd+b65X+WcfnaT47wX9/8tUfj9JX9vf6D//zXd7n320fW+8d/Dg0…
ACBC63A9BEBBF9B7273F739747E1E798	1	mrv	JChemExcelAA0AAB+LCAAAAAAABADtvQdgHEmWJSYvbcp7f0r1StfgdKEIgGATJNiQQBDswYjN5pLsHWlHIymrKoHKZVZlXWYWQMztnbz33nvvvffee++997o7nU4n99//P1xmZAFs9s5K2smeIYCqyB8/fnwfPyIe/x7vFmV6mddNUS0/+2h3vPNR+nscJY+ni5L+/eJpNV0v8mV7lKTp4y9O5vmimGbl67ZeT/kz+nRRlfl0XeYp/XL29LOPFrsfyTf0XdZWi+O6zq71Azz4DO2y3TTbS7N7abafZvfT7NM0e5BmB2n2MM12d+j/9P0uNdilFrvUZJfa7FKjXWq1S812qd0etdsDHGq3R+32qN0etdujdnvUbo/a7VG7e9TuHrW7t/eRh0le5…
9B211F9D46DB35B6F799F6C6CAAF6925	1	mrv	JChemExcelngkAAB+LCAAAAAAABADtvQdgHEmWJSYvbcp7f0r1StfgdKEIgGATJNiQQBDswYjN5pLsHWlHIymrKoHKZVZlXWYWQMztnbz33nvvvffee++997o7nU4n99//P1xmZAFs9s5K2smeIYCqyB8/fnwfPyIe/x7vFmV6mddNUS0/+2h3vPPR73H0eOp/djLPF8fvqmV6XpR5el7Vi6xNL++Pd3fGO6P0Il/mddbms3RynV6OX5y+Semr3fH+R0fJ4y+eVtP1Il+2R4+/AJhimpWv23o9pQ8WVZlP1wSRfjl7+tlHi92Pjh5nbbU4ruvsOsVv+DjbTbO9NLuXZvtpdj/NPk2zB2l2kGYP02x3h/5P3+9Sg11qsUtNdqnNLjXapVa71GyX2…
6F081EB5E202E1F16EA8B5E338901E76	1	mrv	JChemExceldAoAAB+LCAAAAAAABADtvQdgHEmWJSYvbcp7f0r1StfgdKEIgGATJNiQQBDswYjN5pLsHWlHIymrKoHKZVZlXWYWQMztnbz33nvvvffee++997o7nU4n99//P1xmZAFs9s5K2smeIYCqyB8/fnwfPyIe/x7vFmV6mddNUS0/+2h3vPNR+nscJY+ni5L+/eJpNV0v8mV7lKTp4y9O5vmimGbl67ZeT/kz+nRRlfl0XeYp/XL29LOPFrsfyTf0XdZWi+O6zq71Azz4DO2y3TTbS7N7abafZvfT7NM0e5BmB2n2MM12d+j/9P0uNdilFrvUZJfa7FKjXWq1S812qd0etdsDHGq3R+32qN3e/Y+83vIyB/5vrlf5Zx89qdOT4L8X9N9J+…
AC73FE9B7812E049234CDBE2F8F0D952	1	mrv	JChemExcelXxEAAB+LCAAAAAAABADtvQdgHEmWJSYvbcp7f0r1StfgdKEIgGATJNiQQBDswYjN5pLsHWlHIymrKoHKZVZlXWYWQMztnbz33nvvvffee++997o7nU4n99//P1xmZAFs9s5K2smeIYCqyB8/fnwfPyIe/x7vFmV6mddNUS0/+2h3vPNR+nscJY+ni5L+/eJpNV0v8mV7lKTp4y9O5vmimGbl67ZeT/kz+nRRlfl0XeYp/XL29LOPFrsfyTf0XdZWi+O6zq7NJ/pZWsw++yjb/SjNyxzg31yv8s8+OvnItpLn3d5nH23vjA8OHuwc7B7s7+9/erC/s/fgo/QaX9wb7x483DnY2Xm4f//+vd2dTz9K70b72btNPzvj3f179x483Dt4e…
AF4D0B7962989DEDBD87944517C8C8D0	1	mrv	JChemExcelKA0AAB+LCAAAAAAABADtvQdgHEmWJSYvbcp7f0r1StfgdKEIgGATJNiQQBDswYjN5pLsHWlHIymrKoHKZVZlXWYWQMztnbz33nvvvffee++997o7nU4n99//P1xmZAFs9s5K2smeIYCqyB8/fnwfPyIe/x7vFmV6mddNUS0/+2h3vPPR73H0eOp/djLPF8fvqmV6XpR5el7Vi6xNL++Pd3fGO6P0Il/mddbms3RynV6OX5y+Semr3fH+R0fJ4y+eVtP1Il+2R4+/AJhimpWv23o9pQ8WVZlP1wSRfjl7+tlHi92Pjh5nbbU4ruvsWn5Ni9lnH2W7H6V5mQPMm+tV/tlHrz5K64u6Wq9e5eeE8kfpu73PPtreGT/Yv/fg008/3fl09…
BF306A2909516A39052B90D6F9EBB5B3	1	mrv	JChemExcelfQkAAB+LCAAAAAAABADtvQdgHEmWJSYvbcp7f0r1StfgdKEIgGATJNiQQBDswYjN5pLsHWlHIymrKoHKZVZlXWYWQMztnbz33nvvvffee++997o7nU4n99//P1xmZAFs9s5K2smeIYCqyB8/fnwfPyIe/x7vFmV6mddNUS0/+2h3vPNR+nscJY+ni5L+/eJpNV0v8mV7lKTp4y9O5vmimGbl67ZeT/kz+nRRlfl0XeYp/XL29LOPFrsfyTf0XdZWi+O6zq71Azz4DO2y3TTbS7N7abafZvfT7NM0e5BmB2n2MM12d+j/9P0uNdilFrvUZJfa7FKjXWq1S812qd0etdsDHGq3d+8jr5e8zIH3m+tV/tlHJ+lJ+oL+O+H/zM8v9ad88…
249351A3E70423F0C0BA83D9365AC431	1	mrv	JChemExcel0QsAAB+LCAAAAAAABADtvQdgHEmWJSYvbcp7f0r1StfgdKEIgGATJNiQQBDswYjN5pLsHWlHIymrKoHKZVZlXWYWQMztnbz33nvvvffee++997o7nU4n99//P1xmZAFs9s5K2smeIYCqyB8/fnwfPyIe/x7vFmV6mddNUS0/+2h3vPNR+nscJY+ni5L+/eJpNV0v8mV7lKTp4y9O5vmimGbl67ZeT/kz+nRRlfl0XeYp/XL29LOPFrsfyTf0XdZWi+O6zq71Azz4DO2y3TTbS7N7abafZvfT7NM0e5BmB2n2MM12d+j/9P0uNdilFrvUZJfa7FKjXWq1S812qd0etdsDHGq3R+32qN0etdujdnvUbo/a7T38yOs9L3OM5831Kv/so…
0AD53A3BFB1AE609D3243401604F1D52	1	mrv	JChemExcelkggAAB+LCAAAAAAABADtvQdgHEmWJSYvbcp7f0r1StfgdKEIgGATJNiQQBDswYjN5pLsHWlHIymrKoHKZVZlXWYWQMztnbz33nvvvffee++997o7nU4n99//P1xmZAFs9s5K2smeIYCqyB8/fnwfPyIe/x7vFmV6mddNUS0/+2h3vPPR73H0eOp/djLPF8fvqmV6XpR5el7Vi6xNL++Pd3fGO6P0Il/mddbms3RynV6OX5y+Semr3fH+R0fJ4y+eVtP1Il+2R4+/AJhimpWv23o9pQ8WVZlP1wSRfjl7+tlHi92Pjh5nbbU4ruvsWn5Ni9lnH2W7H6V5mQPMm+tV/tlHrz5K64u6Wq9e5eeE8kfpu73PPtreGz/Yvbfz6cMHe/fu7…
20BE421527BB52DB1027ED595047C314	1	mrv	JChemExcelYQoAAB+LCAAAAAAABADtvQdgHEmWJSYvbcp7f0r1StfgdKEIgGATJNiQQBDswYjN5pLsHWlHIymrKoHKZVZlXWYWQMztnbz33nvvvffee++997o7nU4n99//P1xmZAFs9s5K2smeIYCqyB8/fnwfPyIe/x7vFmV6mddNUS0/+2h3vPNR+nscJY+ni5L+/eJpNV0v8mV7lKTp4y9O5vmimGbl67ZeT/kz+nRRlfl0XeYp/XL29LOPFrsfyTf0XdZWi+O6zq71Azz4DO2y3TTbS7N7abafZvfT7NM0e5BmB2n2MM12d+j/9P0uNdilFrvUZJfa7FKjXWq1S812qd0etdsDHGq3R+32qN3e/Y+83vIyB/5vrlf5Zx+dpPjvBf13wv8/8…
BA6A47C59C07E02D91DDA85369802C56	1	mrv	JChemExcel5AkAAB+LCAAAAAAABADtvQdgHEmWJSYvbcp7f0r1StfgdKEIgGATJNiQQBDswYjN5pLsHWlHIymrKoHKZVZlXWYWQMztnbz33nvvvffee++997o7nU4n99//P1xmZAFs9s5K2smeIYCqyB8/fnwfPyIe/x7vFmV6mddNUS0/+2h3vPPR73H0eOp/djLPF8fvqmV6XpR5el7Vi6xNL++Pd3fGO6P0Il/mddbms3RynV6OX5y+Semr3fH+R0fJ4y+eVtP1Il+2R4+/AJhimpWv23o9pQ8WVZlP1wSRfjl7+tlHi92Pjh5nbbU4ruvsOsVv+DjbTbO9NLuXZvtpdj/NPk2zB2l2kGYP02x3h/5P3+9Sg11qsUtNdqnNLjXapVa71GyX2…
B6856B63C97D26DA96DAB08A0EDD5F2F	1	mrv	JChemExcelBQoAAB+LCAAAAAAABADtvQdgHEmWJSYvbcp7f0r1StfgdKEIgGATJNiQQBDswYjN5pLsHWlHIymrKoHKZVZlXWYWQMztnbz33nvvvffee++997o7nU4n99//P1xmZAFs9s5K2smeIYCqyB8/fnwfPyIe/x7vFmV6mddNUS0/+2h3vPNR+nscJY+ni5L+/eJpNV0v8mV7lKTp4y9O5vmimGbl67ZeT/kz+nRRlfl0XeYp/XL29LOPFrsfyTf0XdZWi+O6zq71Azz4DO2y3TTbS7N7abafZvfT7NM0e5BmB2n2MM12d+j/9P0uNdilFrvUZJfa7FKjXWq1S812qd0etdsDHGq3R+329j/yesrLHLi/uV7ln310kp6kL+i/E/7/ifez+…
3FD700C55BEF8847F0F31A3387495492	1	mrv	JChemExcelYQoAAB+LCAAAAAAABADtvQdgHEmWJSYvbcp7f0r1StfgdKEIgGATJNiQQBDswYjN5pLsHWlHIymrKoHKZVZlXWYWQMztnbz33nvvvffee++997o7nU4n99//P1xmZAFs9s5K2smeIYCqyB8/fnwfPyIe/x7vFmV6mddNUS0/+2h3vPNR+nscJY+ni5L+/eJpNV0v8mV7lKTp4y9O5vmimGbl67ZeT/kz+nRRlfl0XeYp/XL29LOPFrsfyTf0XdZWi+O6zq71Azz4DO2y3TTbS7N7abafZvfT7NM0e5BmB2n2MM12d+j/9P0uNdilFrvUZJfa7FKjXWq1S812qd0etdsDHGq3R+32qN3e/Y+83vIyB/5vrlf5Zx+dpCfpC/rvhP9/4…
5626FCCF4B566AF420C8B73A26C30830	1	mrv	JChemExcelOwsAAB+LCAAAAAAABADtvQdgHEmWJSYvbcp7f0r1StfgdKEIgGATJNiQQBDswYjN5pLsHWlHIymrKoHKZVZlXWYWQMztnbz33nvvvffee++997o7nU4n99//P1xmZAFs9s5K2smeIYCqyB8/fnwfPyIe/x7vFmV6mddNUS0/+2h3vPPR73H0eOp/djLPF8fvqmV6XpR5el7Vi6xNL++Pd3fGO6P0Il/mddbms3RynV6OX5y+Semr3fH+R0fJ4y+eVtP1Il+2R4+/AJhimpWv23o9pQ8WVZlP1wSRfjl7+tlHi92Pjh5nbbU4ruvsWn5Ni9lnH2W7H6V5mQPMm+tVTgh9lL7bA6737t379MHD3b3dg72DnXt7Bx+l1/T59s74wacPv…
5C7E987707DEF71D0F9FD75A7997A502	1	mrv	JChemExcelXAsAAB+LCAAAAAAABADtvQdgHEmWJSYvbcp7f0r1StfgdKEIgGATJNiQQBDswYjN5pLsHWlHIymrKoHKZVZlXWYWQMztnbz33nvvvffee++997o7nU4n99//P1xmZAFs9s5K2smeIYCqyB8/fnwfPyIe/x7vFmV6mddNUS0/+2h3vPNR+nscJY+ni5L+/eJpNV0v8mV7lKTp4y9O5vmimGbl67ZeT/kz+nRRlfl0XeYp/XL29LOPFrsfyTf0XdZWi+O6zq71Azz4DO2y3TTbS7N7abafZvfT7NM0e5BmB2n2MM12d+j/9P0uNdilFrvUZJfa7FKjXWq1S812qd0etdsDHGq3R+32qN0etdujdnvUbu/gI6/nvMwxljfXq/yzj07SF…
6F6223250DA3DB847E8A6FF87B5AF6FA	1	mrv	JChemExcelwQoAAB+LCAAAAAAABADtvQdgHEmWJSYvbcp7f0r1StfgdKEIgGATJNiQQBDswYjN5pLsHWlHIymrKoHKZVZlXWYWQMztnbz33nvvvffee++997o7nU4n99//P1xmZAFs9s5K2smeIYCqyB8/fnwfPyIe/x7vFmV6mddNUS0/+2h3vPNR+nscJY+ni5L+/eJpNV0v8mV7lKTp4y9O5vmimGbl67ZeT/kz+nRRlfl0XeYp/XL29LOPFrsfyTf0XdZWi+O6zq71Azz4DO2y3TTbS7N7abafZvfT7NM0e5BmB2n2MM12d+j/9P0uNdilFrvUZJfa7FKjXWq1S812qd0etdsDHGq3R+32qN0etdv79COvx7zMMYY316v8s49OyvQk+O/L9…
20DF3768A568A8FED50CC85A83104357	1	mrv	JChemExcelrggAAB+LCAAAAAAABADtvQdgHEmWJSYvbcp7f0r1StfgdKEIgGATJNiQQBDswYjN5pLsHWlHIymrKoHKZVZlXWYWQMztnbz33nvvvffee++997o7nU4n99//P1xmZAFs9s5K2smeIYCqyB8/fnwfPyIe/x7vFmV6mddNUS0/+2h3vPPR73H0eOp/djLPF8fvqmV6XpR5el7Vi6xNL++Pd3fGO6P0Il/mddbms3RynV6OX5y+Semr3fH+R0fJ4y+eVtP1Il+2R4+/AJhimpWv23o9pQ8WVZlP1wSRfjl7+tlHi92Pjh5nbbU4ruvsWn5Ni9lnH2W7H6V5mQPMm+tV/tlHrz5K64u6Wq9e5eeffbTzUfpu77OP9saffvrg3v2Dvf17n…
DF352380497D52B043279638A1410E47	1	mrv	JChemExcelSgsAAB+LCAAAAAAABADtvQdgHEmWJSYvbcp7f0r1StfgdKEIgGATJNiQQBDswYjN5pLsHWlHIymrKoHKZVZlXWYWQMztnbz33nvvvffee++997o7nU4n99//P1xmZAFs9s5K2smeIYCqyB8/fnwfPyIe/x7vFmV6mddNUS0/+2h3vPNR+nscJY+ni5L+/eJpNV0v8mV7lKTp4y9O5vmimGbl67ZeT/kz+nRRlfl0XeYp/XL29LOPFrsfyTf0XdZWi+O6zq71Azz4DO2y3TTbS7N7abafZvfT7NM0e5BmB2n2MM12d+j/9P0uNdilFrvUZJfa7FKjXWq1S812qd0etdsDHGq3R+32qN0etdujdnsPPvJ6zcsc43hzvco/++jL9EX6Z…
D760D0845ECA8C05EFAFB976924D07F2	1	mrv	JChemExcel+goAAB+LCAAAAAAABADtvQdgHEmWJSYvbcp7f0r1StfgdKEIgGATJNiQQBDswYjN5pLsHWlHIymrKoHKZVZlXWYWQMztnbz33nvvvffee++997o7nU4n99//P1xmZAFs9s5K2smeIYCqyB8/fnwfPyIe/x7vFmV6mddNUS0/+2h3vPNR+nscJY+ni5L+/eJpNV0v8mV7lKTp4y9O5vmimGbl67ZeT/kz+nRRlfl0XeYp/XL29LOPFrsfyTf0XdZWi+O6zq71Azz4DO2y3TTbS7N7abafZvfT7NM0e5BmB2n2MM12d+j/9P0uNdilFrvUZJfa7FKjXWq1S812qd0etdsDHGq3R+32qN0etdujdnsPPvJ6zcsc43hzvco/++ikTE+8/…
C5AB910F21DB66F882893D7297121DF8	1	mrv	JChemExcelpQcAAB+LCAAAAAAABADtvQdgHEmWJSYvbcp7f0r1StfgdKEIgGATJNiQQBDswYjN5pLsHWlHIymrKoHKZVZlXWYWQMztnbz33nvvvffee++997o7nU4n99//P1xmZAFs9s5K2smeIYCqyB8/fnwfPyIe/x7vFmV6mddNUS0/+2h3vPPR73H0eOp/djLPF8fvqmV6XpR5el7Vi6xNL++Pd3fGO6P0Il/mddbms3RynV6OX5y+Semr3fH+R0fJ4y+eVtP1Il+2R4+/AJhimpWv23o9pQ8WVZlP1wSRfjl7+tlHi92Pjh5nbbU4ruvsWn5Ni9lnH2W7H6V5mQPMm+tV/tlHLz5K3+199tG98cHO7sH9e/uffvpgb/fe3v37H6XX9Pn2z…
F0DA77416461A099843F66FC98F6219C	1	mrv	JChemExcelIAgAAB+LCAAAAAAABADtvQdgHEmWJSYvbcp7f0r1StfgdKEIgGATJNiQQBDswYjN5pLsHWlHIymrKoHKZVZlXWYWQMztnbz33nvvvffee++997o7nU4n99//P1xmZAFs9s5K2smeIYCqyB8/fnwfPyIe/x7vFmV6mddNUS0/+2h3vPNR+nscJY+ni5L+/eJpNV0v8mV7lKTp4y9O5vmimGbl67ZeT/kz+nRRlfl0XeYp/XL29LOPFrsfyTf0XdZWi+O6zq71Azz4DO2y3TTbS7N7abafZvfT7NM0e5BmB2n2MM12d+j/9P0uNdilFrvUZJfa7FKjXWq1S812H37kQc3LHHi+uV7ln310UqYn+t8L/f9J+tp+hk/oM//1d3uffbS9P…
6923603B8C7EAE8E3958FE833C1FA82E	1	mrv	JChemExcelvwcAAB+LCAAAAAAABADtvQdgHEmWJSYvbcp7f0r1StfgdKEIgGATJNiQQBDswYjN5pLsHWlHIymrKoHKZVZlXWYWQMztnbz33nvvvffee++997o7nU4n99//P1xmZAFs9s5K2smeIYCqyB8/fnwfPyIe/x7vFmV6mddNUS0/+2h3vPNR+nscJY+ni5L+/eJpNV0v8mV7lKTp4y9O5vmimGbl67ZeT/kz+nRRlfl0XeYp/XL29LOPFrsfyTf0XdZWi+O6zq71Azz4DO2y3TTbS7N7abafZvfT7NM0e5BmB2n2MM12d+j/9P0uNdilFrvUZJfa7FKjXWq1e/CRBzEvc+D45nqVf/bRi/Qkxf9P0tf8r/z3wv/df/fd3mcf3Rsf7Owe3…
0B31E9BEF2F6BB21186F3A4D23BB98FF	1	mrv	JChemExcelFAgAAB+LCAAAAAAABADtvQdgHEmWJSYvbcp7f0r1StfgdKEIgGATJNiQQBDswYjN5pLsHWlHIymrKoHKZVZlXWYWQMztnbz33nvvvffee++997o7nU4n99//P1xmZAFs9s5K2smeIYCqyB8/fnwfPyIe/x7vFmV6mddNUS0/+2h3vPNR+nscJY+ni5L+/eJpNV0v8mV7lKTp4y9O5vmimGbl67ZeT/kz+nRRlfl0XeYp/XL29LOPFrsfyTf0XdZWi+O6zq71Azz4DO2y3TTbS7N7abafZvfT7NM0e5BmB2n2MM12d+j/9P0uNdilFrvUZJfa7FKjXWq1S812H37kQc3LHHi+uV7ln310ksp/L7z/n6Sv9VP9xn/73d5nH23vj3d2d…
23C57FD08F2F323240C954EE33703BC4	1	mrv	JChemExcel/AUAAB+LCAAAAAAABADtvQdgHEmWJSYvbcp7f0r1StfgdKEIgGATJNiQQBDswYjN5pLsHWlHIymrKoHKZVZlXWYWQMztnbz33nvvvffee++997o7nU4n99//P1xmZAFs9s5K2smeIYCqyB8/fnwfPyIe/x7vFmV6mddNUS0/+2h3vPNR+nscJY+ni5L+/eJpNV0v8mV7lKTp4y9O5vmimGbl67ZeT/kz+nRRlfl0XeYp/XL29LOPFrsfyTf0XdZWi+O6zq71Azz4DO2y3TTbS7N7abafZvfT7NM0e5BmB2n2MM12d+j/9P0uNdilFrv7H3kQ8jIHTm+uV/lnH52kL1L5v/lP/qZ//Xfe7X320f3xvXv7D3Y/3T94cG93b3d/P90f7…
B41AF659BCDECCE10F6E15E3B325F756	1	mrv	JChemExcelSQgAAB+LCAAAAAAABADtvQdgHEmWJSYvbcp7f0r1StfgdKEIgGATJNiQQBDswYjN5pLsHWlHIymrKoHKZVZlXWYWQMztnbz33nvvvffee++997o7nU4n99//P1xmZAFs9s5K2smeIYCqyB8/fnwfPyIe/x7vFmV6mddNUS0/+2h3vPNR+nscJY+ni5L+/eJpNV0v8mV7lKTp4y9O5vmimGbl67ZeT/kz+nRRlfl0XeYp/XL29LOPFrsfyTf0XdZWi+O6zq71Azz4DO2y3TTbS7N7abafZvfT7NM0e5BmB2n2MM12d+j/9P0uNdilFrvUZJfa7FKjXWq1S812qd3ezkce5LzMgeub61X+2Ucnqfz3Qv8f/m0/8d9/t/fZR9sH452dv…
1FBA4F94E26C3ECD00CFDA803F0CA52F	1	mrv	JChemExcelAAwAAB+LCAAAAAAABADtvQdgHEmWJSYvbcp7f0r1StfgdKEIgGATJNiQQBDswYjN5pLsHWlHIymrKoHKZVZlXWYWQMztnbz33nvvvffee++997o7nU4n99//P1xmZAFs9s5K2smeIYCqyB8/fnwfPyIe/x7vFmV6mddNUS0/+2h3vPNR+nscJY+ni5L+/eJpNV0v8mV7lKTp4y9O5vmimGbl67ZeT/kz+nRRlfl0XeYp/XL29LOPFrsfyTf0XdZWi+O6zq71Azz4DO2y3TTbS7N7abafZvfT7NM0e5BmB2n2MM12d+j/9P0uNdilFrvUZJfa7FKjXWq1S812qd0etdsDHGq3R+32qN0etdujdnvUbo/a7VG7ezsfeRjkZY4xvble5…
2EF00AF74A8AC1DE01A851A3D0D92196	1	mrv	JChemExcelqgcAAB+LCAAAAAAABADtvQdgHEmWJSYvbcp7f0r1StfgdKEIgGATJNiQQBDswYjN5pLsHWlHIymrKoHKZVZlXWYWQMztnbz33nvvvffee++997o7nU4n99//P1xmZAFs9s5K2smeIYCqyB8/fnwfPyIe/x7vFmV6mddNUS0/+2h3vPPR73H0eOp/djLPF8fvqmV6XpR5el7Vi6xNL++Pd3fGO6P0Il/mddbms3RynV6OX5y+Semr3fH+R0fJ4y+eVtP1Il+2R4+/AJhimpWv23o9pQ8WVZlP1wSRfjl7+tlHi92Pjh5nbbU4ruvsWn5Ni9lnH2W7H6V5mQPMm+tV/tlHrz5K64u6Wq9e5eeffbTzUfpu77OPtvfGn3764N79g739e…
FDF5C1CD8992A2FDD5A07D8391EE1A6F	1	mrv	JChemExcelmggAAB+LCAAAAAAABADtvQdgHEmWJSYvbcp7f0r1StfgdKEIgGATJNiQQBDswYjN5pLsHWlHIymrKoHKZVZlXWYWQMztnbz33nvvvffee++997o7nU4n99//P1xmZAFs9s5K2smeIYCqyB8/fnwfPyIe/x7vFmV6mddNUS0/+2h3vPNR+nscJY+ni5L+/eJpNV0v8mV7lKTp4y9O5vmimGbl67ZeT/kz+nRRlfl0XeYp/XL29LOPFrsfyTf0XdZWi+O6zq71Azz4DO2y3TTbS7N7abafZvfT7NM0e5BmB2n2MM12d+j/9P0uNdilFrvUZJfa7FKjXWq1S812qd3ezkce5LzMgeub61X+2UcnKf9XpvpL+oL+/5r+fWE/4U99AO/2P…
9827C749C0887071C3291DE097D49773	1	mrv	JChemExcel5ggAAB+LCAAAAAAABADtvQdgHEmWJSYvbcp7f0r1StfgdKEIgGATJNiQQBDswYjN5pLsHWlHIymrKoHKZVZlXWYWQMztnbz33nvvvffee++997o7nU4n99//P1xmZAFs9s5K2smeIYCqyB8/fnwfPyIe/x7vFmV6mddNUS0/+2h3vPNR+nscJY+ni5L+/eJpNV0v8mV7lKTp4y9O5vmimGbl67ZeT/kz+nRRlfl0XeYp/XL29LOPFrsfyTf0XdZWi+O6zq71Azz4DO2y3TTbS7N7abafZvfT7NM0e5BmB2n2MM12d+j/9P0uNdilFrvUZJfa7FKjXWq1S812qd0etdvb/ciDnpc58H1zvco/++gk9f97Qf9/Tf++6H164kN4t/fZR…
18BD98E09ABF49BD21483BB47EB7B00F	1	mrv	JChemExcelugcAAB+LCAAAAAAABADtvQdgHEmWJSYvbcp7f0r1StfgdKEIgGATJNiQQBDswYjN5pLsHWlHIymrKoHKZVZlXWYWQMztnbz33nvvvffee++997o7nU4n99//P1xmZAFs9s5K2smeIYCqyB8/fnwfPyIe/x7vFmV6mddNUS0/+2h3vPNR+nscJY+ni5L+/eJpNV0v8mV7lKTp4y9O5vmimGbl67ZeT/kz+nRRlfl0XeYp/XL29LOPFrsfyTf0XdZWi+O6zq71Azz4DO2y3TTbS7N7abafZvfT7NM0e5BmB2n2MM12d+j/9P0uNdilFrvUZJfa7FKjXWq1e/CRBzEvc+D45nqVf/bR6/QkfUH/nXj/df72332399lHD8f37t1/cP/ew…
AEB23ED3DAA2FEE680AE3AFE2DCC63A8	1	mrv	JChemExcelQQgAAB+LCAAAAAAABADtvQdgHEmWJSYvbcp7f0r1StfgdKEIgGATJNiQQBDswYjN5pLsHWlHIymrKoHKZVZlXWYWQMztnbz33nvvvffee++997o7nU4n99//P1xmZAFs9s5K2smeIYCqyB8/fnwfPyIe/x7vFmV6mddNUS0/+2h3vPNR+nscJY+ni5L+/eJpNV0v8mV7lKTp4y9O5vmimGbl67ZeT/kz+nRRlfl0XeYp/XL29LOPFrsfyTf0XdZWi+O6zq71Azz4DO2y3TTbS7N7abafZvfT7NM0e5BmB2n2MM12d+j/9P0uNdilFrvUZJfa7FKjXWq1S812H37kQc3LHHi+uV7ln330LD3R/17Q/1/Tvy/sJ+bTE//td3ufffTp+…
B33FD818A5FB8E25E9C096D5E585897A	1	mrv	JChemExcelHggAAB+LCAAAAAAABADtvQdgHEmWJSYvbcp7f0r1StfgdKEIgGATJNiQQBDswYjN5pLsHWlHIymrKoHKZVZlXWYWQMztnbz33nvvvffee++997o7nU4n99//P1xmZAFs9s5K2smeIYCqyB8/fnwfPyIe/x7vFmV6mddNUS0/+2h3vPPR73H0eOp/djLPF8fvqmV6XpR5el7Vi6xNL++Pd3fGO6P0Il/mddbms3RynV6OX5y+Semr3fH+R0fJ4y+eVtP1Il+2R4+/AJhimpWv23o9pQ8WVZlP1wSRfjl7+tlHi92Pjh5nbbU4ruvsWn5Ni9lnH2W7H6V5mQPMm+tV/tlHrz5K64u6Wq9e5eeffbTzUfpu77OP7o/v3dt/sPvp/sGDe…
55F063A227DE773461435207ED712505	1	mrv	JChemExcelsQgAAB+LCAAAAAAABADtvQdgHEmWJSYvbcp7f0r1StfgdKEIgGATJNiQQBDswYjN5pLsHWlHIymrKoHKZVZlXWYWQMztnbz33nvvvffee++997o7nU4n99//P1xmZAFs9s5K2smeIYCqyB8/fnwfPyIe/x7vFmV6mddNUS0/+2h3vPNR+nscJY+ni5L+/eJpNV0v8mV7lKTp4y9O5vmimGbl67ZeT/kz+nRRlfl0XeYp/XL29LOPFrsfyTf0XdZWi+O6zq71Azz4DO2y3TTbS7N7abafZvfT7NM0e5BmB2n2MM12d+j/9P0uNdilFrvUZJfa7FKjXWq1S812qd0etdvb/ciDnpc58H1zvco/++gkPUlf0H8n6Wv+1//P//uFD+Hd3…
C113D67BFDD703709FD2ABA3AC663E29	1	mrv	JChemExcel3gcAAB+LCAAAAAAABADtvQdgHEmWJSYvbcp7f0r1StfgdKEIgGATJNiQQBDswYjN5pLsHWlHIymrKoHKZVZlXWYWQMztnbz33nvvvffee++997o7nU4n99//P1xmZAFs9s5K2smeIYCqyB8/fnwfPyIe/x7vFmV6mddNUS0/+2h3vPNR+nscJY+ni5L+/eJpNV0v8mV7lKTp4y9O5vmimGbl67ZeT/kz+nRRlfl0XeYp/XL29LOPFrsfyTf0XdZWi+O6zq71Azz4DO2y3TTbS7N7abafZvfT7NM0e5BmB2n2MM12d+j/9P0uNdilFrvUZJfa7FKjXWq1e/CRBzEvc+D45nqVf/bRSfplesL/vaD/v6Z/X+jf5r8X/rvv9j77aHv33…
B4CCB61F680D83DC79D59B32C6077052	1	mrv	JChemExcelJQYAAB+LCAAAAAAABADtvQdgHEmWJSYvbcp7f0r1StfgdKEIgGATJNiQQBDswYjN5pLsHWlHIymrKoHKZVZlXWYWQMztnbz33nvvvffee++997o7nU4n99//P1xmZAFs9s5K2smeIYCqyB8/fnwfPyIe/x7vFmV6mddNUS0/+2h3vPNR+nscJY+ni5L+/eJpNV0v8mV7lKTp4y9O5vmimGbl67ZeT/kz+nRRlfl0XeYp/XL29LOPFrsfyTf0XdZWi+O6zq71Azz4DO2y3TTbS7N7abafZvfT7NM0e5BmB2n2MM12d+j/9P0uNdilFrv7H3kQ8jIHTm+uV/lnH52kL9KT9DX9i5/+fy/8d97tffbR/fG9e/sPdj/dP3hwb3dvd38/3…
9BAED58CAA07111A3D01CBDEF6C66A50	1	mrv	JChemExcelGQcAAB+LCAAAAAAABADtvQdgHEmWJSYvbcp7f0r1StfgdKEIgGATJNiQQBDswYjN5pLsHWlHIymrKoHKZVZlXWYWQMztnbz33nvvvffee++997o7nU4n99//P1xmZAFs9s5K2smeIYCqyB8/fnwfPyIe/x7vFmV6mddNUS0/+2h3vPPR73H0eOp/djLPF8fvqmV6XpR5el7Vi6xNL++Pd3fGO6P0Il/mddbms3RynV6OX5y+Semr3fH+R0fJ4y+eVtP1Il+2R4+/AJhimpWv23o9pQ8WVZlP1wSRfjl7+tlHi92Pjh5nbbU4ruvsOsVv+DjbTbO9NLuXZvtpdj/NPk2zB2l2kGYP02x3h/5P3+9Sg11qsUtNdqnNLjXapVa7Bx+le…
B1F2E0CB6B8A3259DA227974B3895CBC	1	mrv	JChemExcelgAwAAB+LCAAAAAAABADtvQdgHEmWJSYvbcp7f0r1StfgdKEIgGATJNiQQBDswYjN5pLsHWlHIymrKoHKZVZlXWYWQMztnbz33nvvvffee++997o7nU4n99//P1xmZAFs9s5K2smeIYCqyB8/fnwfPyIe/x7vFmV6mddNUS0/+2h3vPNR+nscJY+ni5L+/eJpNV0v8mV7lKTp4y9O5vmimGbl67ZeT/kz+nRRlfl0XeYp/XL29LOPFrsfyTf0XdZWi+O6zq71Azz4DO2y3TTbS7N7abafZvfT7NM0e5BmB2n2MM12d+j/9P0uNdilFrvUZJfa7FKjXWq1S812qd0etdsDHGq3R+32qN0etdujdnvUbo/a7VG7e9Tu3u5HHhZ5mWNcb…
AE1534681EEA6949484EDE0223941FB4	1	mrv	JChemExcelWwoAAB+LCAAAAAAABADtvQdgHEmWJSYvbcp7f0r1StfgdKEIgGATJNiQQBDswYjN5pLsHWlHIymrKoHKZVZlXWYWQMztnbz33nvvvffee++997o7nU4n99//P1xmZAFs9s5K2smeIYCqyB8/fnwfPyIe/x7vFmV6mddNUS0/+2h3vPPR73H0eOp/djLPF8fvqmV6XpR5el7Vi6xNL++Pd3fGO6P0Il/mddbms3RynV6OX5y+Semr3fH+R0fJ4y+eVtP1Il+2R4+/AJhimpWv23o9pQ8WVZlP1wSRfjl7+tlHi92Pjh5nbbU4ruvsWn5Ni9lnH2W7H6V5mQPMm+tV/tlHrz5K64u6Wq9e5eeffbT3Ufpu77OPtj8df/rpwb2H9z/de…
2CE520C4255960AFFA40245FEE5161FB	1	mrv	JChemExcelNQoAAB+LCAAAAAAABADtvQdgHEmWJSYvbcp7f0r1StfgdKEIgGATJNiQQBDswYjN5pLsHWlHIymrKoHKZVZlXWYWQMztnbz33nvvvffee++997o7nU4n99//P1xmZAFs9s5K2smeIYCqyB8/fnwfPyIe/x7vFmV6mddNUS0/+2h3vPNR+nscJY+ni5L+/eJpNV0v8mV7lKTp4y9O5vmimGbl67ZeT/kz+nRRlfl0XeYp/XL29LOPFrsfyTf0XdZWi+O6zq71Azz4DO2y3TTbS7N7abafZvfT7NM0e5BmB2n2MM12d+j/9P0uNdilFrvUZJfa7FKjXWq1S812qd0etdsDHGq3R+32qN3e/Y+83vIyB/5vrlf5Zx+dpF+mJ/Y/8/sL+…
4E4D1EEDA531CC30463C73DD79030265	1	mrv	JChemExcel4QoAAB+LCAAAAAAABADtvQdgHEmWJSYvbcp7f0r1StfgdKEIgGATJNiQQBDswYjN5pLsHWlHIymrKoHKZVZlXWYWQMztnbz33nvvvffee++997o7nU4n99//P1xmZAFs9s5K2smeIYCqyB8/fnwfPyIe/x7vFmV6mddNUS0/+2h3vPNR+nscJY+ni5L+/eJpNV0v8mV7lKTp4y9O5vmimGbl67ZeT/kz+nRRlfl0XeYp/XL29LOPFrsfyTf0XdZWi+O6zq71Azz4DO2y3TTbS7N7abafZvfT7NM0e5BmB2n2MM12d+j/9P0uNdilFrvUZJfa7FKjXWq1S812qd0etdsDHGq3R+32qN0etdujdnsPPvJ6zcsc43hzvco/++gkPUlf0…
AD4A5390A300913BC0E89089FE53F302	1	mrv	JChemExcelBREAAB+LCAAAAAAABADtvQdgHEmWJSYvbcp7f0r1StfgdKEIgGATJNiQQBDswYjN5pLsHWlHIymrKoHKZVZlXWYWQMztnbz33nvvvffee++997o7nU4n99//P1xmZAFs9s5K2smeIYCqyB8/fnwfPyIe/x7vFmV6mddNUS0/+2h3vPNR+nscJY+ni5L+/eJpNV0v8mV7lKTp4y9O5vmimGbl67ZeT/kz+nRRlfl0XeYp/XL29LOPFrsfyTf0XdZWi+O6zq7NJ/pZWsw++yjb/SjNyxzg31yv8s8+OvnItpLn3d5nH23vjD/du7e/s/vw4e7Bw/0H+3sHH6XX+OJgvLO/8+Dhzr17n9779P7ePn1+N9rP3q362R1/ev/ewaf3dvfuf…
CE640D7871956D89A354A654D5735E20	1	mrv	JChemExcelIg4AAB+LCAAAAAAABADtvQdgHEmWJSYvbcp7f0r1StfgdKEIgGATJNiQQBDswYjN5pLsHWlHIymrKoHKZVZlXWYWQMztnbz33nvvvffee++997o7nU4n99//P1xmZAFs9s5K2smeIYCqyB8/fnwfPyIe/x7vFmV6mddNUS0/+2h3vPPR73H0eOp/djLPF8fvqmV6XpR5el7Vi6xNL++Pd3fGO6P0Il/mddbms3RynV6OX5y+Semr3fH+R0fJ4y+eVtP1Il+2R4+/AJhimpWv23o9pQ8WVZlP1wSRfjl7+tlHi92Pjh5nbbU4ruvsWn5Ni9lnH2W7H6V5mQPMm+tV/tlH3/4ofbf32UcPx/fu3X9w/97B/b0HDz/d2//0o/SaPt7eG…
EF37AEF8B902B7E4406F215639937FF7	1	mrv	JChemExcelTQYAAB+LCAAAAAAABADtvQdgHEmWJSYvbcp7f0r1StfgdKEIgGATJNiQQBDswYjN5pLsHWlHIymrKoHKZVZlXWYWQMztnbz33nvvvffee++997o7nU4n99//P1xmZAFs9s5K2smeIYCqyB8/fnwfPyIe/x7vFmV6mddNUS0/+2h3vPNR+nscJY+ni5L+/eJpNV0v8mV7lKTp4y9O5vmimGbl67ZeT/kz+nRRlfl0XeYp/XL29LOPFrsfyTf0XdZWi+O6zq71Azz4DO2y3TTbS7N7abafZvfT7NM0e5BmB2n2MM12d+j/9P0uNdilFrv7H3kQ8jIHTm+uV/lnH52kQ/+98N+psxkw/+yjnXTov1lxmZUE13/t3d5nH23vj3d2dnfuP…
0F580EFBAEB636C5569D56BF57845AD3	1	mrv	JChemExcelzQsAAB+LCAAAAAAABADtvQdgHEmWJSYvbcp7f0r1StfgdKEIgGATJNiQQBDswYjN5pLsHWlHIymrKoHKZVZlXWYWQMztnbz33nvvvffee++997o7nU4n99//P1xmZAFs9s5K2smeIYCqyB8/fnwfPyIe/x7vFmV6mddNUS0/+2h3vPNR+nscJY+ni5L+/eJpNV0v8mV7lKTp4y9O5vmimGbl67ZeT/kz+nRRlfl0XeYp/XL29LOPFrsfyTf0XdZWi+O6zq71Azz4DO2y3TTbS7N7abafZvfT7NM0e5BmB2n2MM12d+j/9P0uNdilFrvUZJfa7FKjXWq1S812qd0etdsDHGq3R+32qN0etdujdnvUbo/a7T38yOs9L3OM5831Kv/so…
3DBAE72464EF1C920CD148437A59988C	1	mrv	JChemExcelkgoAAB+LCAAAAAAABADtvQdgHEmWJSYvbcp7f0r1StfgdKEIgGATJNiQQBDswYjN5pLsHWlHIymrKoHKZVZlXWYWQMztnbz33nvvvffee++997o7nU4n99//P1xmZAFs9s5K2smeIYCqyB8/fnwfPyIe/x7vFmV6mddNUS0/+2h3vPNR+nscJY+ni5L+/eJpNV0v8mV7lKTp4y9O5vmimGbl67ZeT/kz+nRRlfl0XeYp/XL29LOPFrsfyTf0XdZWi+O6zq71Azz4DO2y3TTbS7N7abafZvfT7NM0e5BmB2n2MM12d+j/9P0uNdilFrvUZJfa7FKjXWq1S812qd0etdsDHGq3R+32qN0etdv79COvx7zMMYY316v8s49O0pP0yxT/4…
3F7295F5B293958290118FA9C5E09F9D	1	mrv	JChemExcelDBAAAB+LCAAAAAAABADtvQdgHEmWJSYvbcp7f0r1StfgdKEIgGATJNiQQBDswYjN5pLsHWlHIymrKoHKZVZlXWYWQMztnbz33nvvvffee++997o7nU4n99//P1xmZAFs9s5K2smeIYCqyB8/fnwfPyIe/x7vFmV6mddNUS0/+2h3vPPR73H0eOp/djLPF8fvqmV6XpR5el7Vi6xNL++Pd3fGO6P0Il/mddbms3RynV6OX5y+Semr3fH+R0fJ4y+eVtP1Il+2R4+/AJhimpWv23o9pQ8WVZlP1wSRfjl7+tlHi92Pjh5nbbU4ruvsWn5Ni9lnH2W7H6V5mQPMm+tV/tlHLz5K3+199tHBeGdnb+fB/oN7Ow8/Pdjb/fSj9Jo+3n4w/…
93804AA9A31295844B542A5FDF98DF97	1	mrv	JChemExcelnwkAAB+LCAAAAAAABADtvQdgHEmWJSYvbcp7f0r1StfgdKEIgGATJNiQQBDswYjN5pLsHWlHIymrKoHKZVZlXWYWQMztnbz33nvvvffee++997o7nU4n99//P1xmZAFs9s5K2smeIYCqyB8/fnwfPyIe/x7vFmV6mddNUS0/+2h3vPNR+nscJY+ni5L+/eJpNV0v8mV7lKTp4y9O5vmimGbl67ZeT/kz+nRRlfl0XeYp/XL29LOPFrsfyTf0XdZWi+O6zq71Azz4DO2y3TTbS7N7abafZvfT7NM0e5BmB2n2MM12d+j/9P0uNdilFrvUZJfa7FKjXWq1S812qd0etdsDHGq3d+8jr5e8zIH3m+tV/tlHJ+lJ+iLFv/5v9pPSfoX/v…
2474BEB4E46A09CCE2597AAF3E0EEE2D	1	mrv	JChemExcelawwAAB+LCAAAAAAABADtvQdgHEmWJSYvbcp7f0r1StfgdKEIgGATJNiQQBDswYjN5pLsHWlHIymrKoHKZVZlXWYWQMztnbz33nvvvffee++997o7nU4n99//P1xmZAFs9s5K2smeIYCqyB8/fnwfPyIe/x7vFmV6mddNUS0/+2h3vPNR+nscJY+ni5L+/eJpNV0v8mV7lKTp4y9O5vmimGbl67ZeT/kz+nRRlfl0XeYp/XL29LOPFrsfyTf0XdZWi+O6zq71Azz4DO2y3TTbS7N7abafZvfT7NM0e5BmB2n2MM12d+j/9P0uNdilFrvUZJfa7FKjXWq1S812qd0etdsDHGq3R+32qN0etdujdnvUbo/a7VG7e9Tu3u5HHhZ5mWNcb…
1ECA8E4767395D1DB70EB5C51B33E739	1	mrv	JChemExcelNAgAAB+LCAAAAAAABADtvQdgHEmWJSYvbcp7f0r1StfgdKEIgGATJNiQQBDswYjN5pLsHWlHIymrKoHKZVZlXWYWQMztnbz33nvvvffee++997o7nU4n99//P1xmZAFs9s5K2smeIYCqyB8/fnwfPyIe/x7vFmV6mddNUS0/+2h3vPPR73H0eOp/djLPF8fvqmV6XpR5el7Vi6xNL++Pd3fGO6P0Il/mddbms3RynV6OX5y+Semr3fH+R0fJ4y+eVtP1Il+2R4+/AJhimpWv23o9pQ8WVZlP1wSRfjl7+tlHi92Pjh5nbbU4ruvsWn5Ni9lnH2W7H6V5mQPMm+tVTgh9lL7b++yj7d3xvXv3Pn3wcHdv92DvYOfewacfpdf4Ymf84…
C0691CA574F04E2CF67DB43026E3DDFA	1	mrv	JChemExcelsgcAAB+LCAAAAAAABADtvQdgHEmWJSYvbcp7f0r1StfgdKEIgGATJNiQQBDswYjN5pLsHWlHIymrKoHKZVZlXWYWQMztnbz33nvvvffee++997o7nU4n99//P1xmZAFs9s5K2smeIYCqyB8/fnwfPyIe/x7vFmV6mddNUS0/+2h3vPNR+nscJY+ni5L+/eJpNV0v8mV7lKTp4y9O5vmimGbl67ZeT/kz+nRRlfl0XeYp/XL29LOPFrsfyTf0XdZWi+O6zq71Azz4DO2y3TTbS7N7abafZvfT7NM0e5BmB2n2MM12d+j/9P0uNdilFrvUZJfa7FKjXWq1e/CRBzEvc+D45nqVf/bRSXqSvkjxr/vP/f0l/vXffbf32Ud7408/fXDv/…
A83FD5382E25D29F39018DC489E42751	1	mrv	JChemExcelzwoAAB+LCAAAAAAABADtvQdgHEmWJSYvbcp7f0r1StfgdKEIgGATJNiQQBDswYjN5pLsHWlHIymrKoHKZVZlXWYWQMztnbz33nvvvffee++997o7nU4n99//P1xmZAFs9s5K2smeIYCqyB8/fnwfPyIe/x7vFmV6mddNUS0/+2h3vPNR+nscJY+ni5L+/eJpNV0v8mV7lKTp4y9O5vmimGbl67ZeT/kz+nRRlfl0XeYp/XL29LOPFrsfyTf0XdZWi+O6zq71Azz4DO2y3TTbS7N7abafZvfT7NM0e5BmB2n2MM12d+j/9P0uNdilFrvUZJfa7FKjXWq1S812qd0etdsDHGq3R+32qN0etdujdnsPPvJ6zcsc43hzvco/++gk/TI90…
D51FCF2A85AC0520C24D6B9ADCA4AB2C	1	mrv	JChemExcelLggAAB+LCAAAAAAABADtvQdgHEmWJSYvbcp7f0r1StfgdKEIgGATJNiQQBDswYjN5pLsHWlHIymrKoHKZVZlXWYWQMztnbz33nvvvffee++997o7nU4n99//P1xmZAFs9s5K2smeIYCqyB8/fnwfPyIe/x7vFmV6mddNUS0/+2h3vPPR73H0eOp/djLPF8fvqmV6XpR5el7Vi6xNL++Pd3fGO6P0Il/mddbms3RynV6OX5y+Semr3fH+R0fJ4y+eVtP1Il+2R4+/AJhimpWv23o9pQ8WVZlP1wSRfjl7+tlHi92Pjh5nbbU4ruvsOsVv+DjbTbO9NLuXZvtpdj/NPk2zB2l2kGYP02x3h/5P3+9Sg11qsUtNdqnNLjXapVa71GyX2…
4DA92DA044C58EBCF3FDA177777CCFED	1	mrv	JChemExcelVgsAAB+LCAAAAAAABADtvQdgHEmWJSYvbcp7f0r1StfgdKEIgGATJNiQQBDswYjN5pLsHWlHIymrKoHKZVZlXWYWQMztnbz33nvvvffee++997o7nU4n99//P1xmZAFs9s5K2smeIYCqyB8/fnwfPyIe/x7vFmV6mddNUS0/+2h3vPNR+nscJY+ni5L+/eJpNV0v8mV7lKTp4y9O5vmimGbl67ZeT/kz+nRRlfl0XeYp/XL29LOPFrsfyTf0XdZWi+O6zq71Azz4DO2y3TTbS7N7abafZvfT7NM0e5BmB2n2MM12d+j/9P0uNdilFrvUZJfa7FKjXWq1S812qd0etdsDHGq3R+32qN0etdujdnvUbu/gI6/nvMwxljfXq/yzj07SL…
E6080EDF475B740E76F35DC633FDA217	1	mrv	JChemExceldAwAAB+LCAAAAAAABADtvQdgHEmWJSYvbcp7f0r1StfgdKEIgGATJNiQQBDswYjN5pLsHWlHIymrKoHKZVZlXWYWQMztnbz33nvvvffee++997o7nU4n99//P1xmZAFs9s5K2smeIYCqyB8/fnwfPyIe/x7vFmV6mddNUS0/+2h3vPNR+nscJY+ni5L+/eJpNV0v8mV7lKTp4y9O5vmimGbl67ZeT/kz+nRRlfl0XeYp/XL29LOPFrsfyTf0XdZWi+O6zq71Azz4DO2y3TTbS7N7abafZvfT7NM0e5BmB2n2MM12d+j/9P0uNdilFrvUZJfa7FKjXWq1S812qd0etdsDHGq3R+32qN0etdujdnvUbo/a7VG7e9Tu3u5HHhZ5mWNcb…
9041E970D67E4D7EA86C873E6F85E060	1	mrv	JChemExcel5AsAAB+LCAAAAAAABADtvQdgHEmWJSYvbcp7f0r1StfgdKEIgGATJNiQQBDswYjN5pLsHWlHIymrKoHKZVZlXWYWQMztnbz33nvvvffee++997o7nU4n99//P1xmZAFs9s5K2smeIYCqyB8/fnwfPyIe/x7vFmV6mddNUS0/+2h3vPPR73H0eOp/djLPF8fvqmV6XpR5el7Vi6xNL++Pd3fGO6P0Il/mddbms3RynV6OX5y+Semr3fH+R0fJ4y+eVtP1Il+2R4+/AJhimpWv23o9pQ8WVZlP1wSRfjl7+tlHi92Pjh5nbbU4ruvsWn5Ni9lnH2W7H6V5mQPMm+tV/tlHrz5K64u6Wq9e5eeE8kfpu73PPtreG3/66YN79w/29u99e…
03A0B69BBD91A63D73828F537CF4852E	1	mrv	JChemExcelpgcAAB+LCAAAAAAABADtvQdgHEmWJSYvbcp7f0r1StfgdKEIgGATJNiQQBDswYjN5pLsHWlHIymrKoHKZVZlXWYWQMztnbz33nvvvffee++997o7nU4n99//P1xmZAFs9s5K2smeIYCqyB8/fnwfPyIe/x7vFmV6mddNUS0/+2h3vPNR+nscJY+ni5L+/eJpNV0v8mV7lKTp4y9O5vmimGbl67ZeT/kz+nRRlfl0XeYp/XL29LOPFrsfyTf0XdZWi+O6zq71Azz4DO2y3TTbS7N7abafZvfT7NM0e5BmB2n2MM12d+j/9P0uNdilFrvUZJfa7FKjXWq1S812H37kQc3LHHi+uV7ln310kp6kL1Lzr/x2kn7p/Uuf+m+/2/vso+3d8…
A45CB8C5724938F1E8A19F7D01531FAB	1	mrv	JChemExcelNA4AAB+LCAAAAAAABADtvQdgHEmWJSYvbcp7f0r1StfgdKEIgGATJNiQQBDswYjN5pLsHWlHIymrKoHKZVZlXWYWQMztnbz33nvvvffee++997o7nU4n99//P1xmZAFs9s5K2smeIYCqyB8/fnwfPyIe/x7vFmV6mddNUS0/+2h3vPNR+nscJY+ni5L+/eJpNV0v8mV7lKTp4y9O5vmimGbl67ZeT/kz+nRRlfl0XeYp/XL29LOPFrsfyTf0XdZWi+O6zq71Azz4DO2y3TTbS7N7abafZvfT7NM0e5BmB2n2MM12d+j/9P0uNdilFrvUZJfa7FKjXWq1S812qd0etdsDHGq3R+32qN0etdujdnvUbo/a7VG7e9TuHrW7hw6p3T1qd…
6B751C1A7336DFC9A96A16246F0F59D0	1	mrv	JChemExcelHgwAAB+LCAAAAAAABADtvQdgHEmWJSYvbcp7f0r1StfgdKEIgGATJNiQQBDswYjN5pLsHWlHIymrKoHKZVZlXWYWQMztnbz33nvvvffee++997o7nU4n99//P1xmZAFs9s5K2smeIYCqyB8/fnwfPyIe/x7vFmV6mddNUS0/+2h3vPPR73H0eOp/djLPF8fvqmV6XpR5el7Vi6xNL++Pd3fGO6P0Il/mddbms3RynV6OX5y+Semr3fH+R0fJ4y+eVtP1Il+2R4+/AJhimpWv23o9pQ8WVZlP1wSRfjl7+tlHi92Pjh5nbbU4ruvsWn5Ni9lnH2W7H6V5mQPMm+tV/tlH3/4ofbf32UfbD8b7Bzt4dh/uPLi3f3DwUXqNz/fGD+7L5…
022544E5ABB0E149B46C3E7B40A7606A	1	mrv	JChemExcelkwgAAB+LCAAAAAAABADtvQdgHEmWJSYvbcp7f0r1StfgdKEIgGATJNiQQBDswYjN5pLsHWlHIymrKoHKZVZlXWYWQMztnbz33nvvvffee++997o7nU4n99//P1xmZAFs9s5K2smeIYCqyB8/fnwfPyIe/x7vFmV6mddNUS0/+2h3vPNR+nscJY+ni5L+/eJpNV0v8mV7lKTp4y9O5vmimGbl67ZeT/kz+nRRlfl0XeYp/XL29LOPFrsfyTf0XdZWi+O6zq71Azz4DO2y3TTbS7N7abafZvfT7NM0e5BmB2n2MM12d+j/9P0uNdilFrvUZJfa7FKjXWq1S812qd0etdvb/ciDnpc58H1zvco/++gkPUlfeP8f+u+FD+Hd3mcfbe+O7…
312EF442868276E72B8AF6F49DC42F2F	1	mrv	JChemExcelnwsAAB+LCAAAAAAABADtvQdgHEmWJSYvbcp7f0r1StfgdKEIgGATJNiQQBDswYjN5pLsHWlHIymrKoHKZVZlXWYWQMztnbz33nvvvffee++997o7nU4n99//P1xmZAFs9s5K2smeIYCqyB8/fnwfPyIe/x7vFmV6mddNUS0/+2h3vPNR+nscJY+ni5L+/eJpNV0v8mV7lKTp4y9O5vmimGbl67ZeT/kz+nRRlfl0XeYp/XL29LOPFrsfyTf0XdZWi+O6zq71Azz4DO2y3TTbS7N7abafZvfT7NM0e5BmB2n2MM12d+j/9P0uNdilFrvUZJfa7FKjXWq1S812qd0etdsDHGq3R+32qN0etdujdnvUbo/a7T38yOs9L3OM5831Kv/so…
175F3EBEF28FD93058A8CF9A4426470F	1	mrv	JChemExcel5QoAAB+LCAAAAAAABADtvQdgHEmWJSYvbcp7f0r1StfgdKEIgGATJNiQQBDswYjN5pLsHWlHIymrKoHKZVZlXWYWQMztnbz33nvvvffee++997o7nU4n99//P1xmZAFs9s5K2smeIYCqyB8/fnwfPyIe/x7vFmV6mddNUS0/+2h3vPPR73H0eOp/djLPF8fvqmV6XpR5el7Vi6xNL++Pd3fGO6P0Il/mddbms3RynV6OX5y+Semr3fH+R0fJ4y+eVtP1Il+2R4+/AJhimpWv23o9pQ8WVZlP1wSRfjl7+tlHi92Pjh5nbbU4ruvsWn5Ni9lnH2W7H6V5mQPMm+tVTgh9lL7b++yj7b3xg917O58+fLB3797ew/t7Dz5Kr/H57vjez…
EDDF2EF69DD5B5233F813BD79D2DAD09	1	mrv	JChemExceliQsAAB+LCAAAAAAABADtvQdgHEmWJSYvbcp7f0r1StfgdKEIgGATJNiQQBDswYjN5pLsHWlHIymrKoHKZVZlXWYWQMztnbz33nvvvffee++997o7nU4n99//P1xmZAFs9s5K2smeIYCqyB8/fnwfPyIe/x7vFmV6mddNUS0/+2h3vPNR+nscJY+ni5L+/eJpNV0v8mV7lKTp4y9O5vmimGbl67ZeT/kz+nRRlfl0XeYp/XL29LOPFrsfyTf0XdZWi+O6zq71Azz4DO2y3TTbS7N7abafZvfT7NM0e5BmB2n2MM12d+j/9P0uNdilFrvUZJfa7FKjXWq1S812qd0etdsDHGq3R+32qN0etdujdnvUbu/gI6/nvMwxljfXq/yzj07Sk…
220029A380077D93466FFAAA51F55CD5	1	mrv	JChemExceleQoAAB+LCAAAAAAABADtvQdgHEmWJSYvbcp7f0r1StfgdKEIgGATJNiQQBDswYjN5pLsHWlHIymrKoHKZVZlXWYWQMztnbz33nvvvffee++997o7nU4n99//P1xmZAFs9s5K2smeIYCqyB8/fnwfPyIe/x7vFmV6mddNUS0/+2h3vPNR+nscJY+ni5L+/eJpNV0v8mV7lKTp4y9O5vmimGbl67ZeT/kz+nRRlfl0XeYp/XL29LOPFrsfyTf0XdZWi+O6zq71Azz4DO2y3TTbS7N7abafZvfT7NM0e5BmB2n2MM12d+j/9P0uNdilFrvUZJfa7FKjXWq1S812qd0etdsDHGq3R+32qN3e/Y+83vIyB/5vrlf5Zx+dpCfpixT/mv/MX…
189DEE19360646E28EFCEAF4CF06C633	1	mrv	JChemExceljAsAAB+LCAAAAAAABADtvQdgHEmWJSYvbcp7f0r1StfgdKEIgGATJNiQQBDswYjN5pLsHWlHIymrKoHKZVZlXWYWQMztnbz33nvvvffee++997o7nU4n99//P1xmZAFs9s5K2smeIYCqyB8/fnwfPyIe/x7vFmV6mddNUS0/+2h3vPNR+nscJY+ni5L+/eJpNV0v8mV7lKTp4y9O5vmimGbl67ZeT/kz+nRRlfl0XeYp/XL29LOPFrsfyTf0XdZWi+O6zq71Azz4DO2y3TTbS7N7abafZvfT7NM0e5BmB2n2MM12d+j/9P0uNdilFrvUZJfa7FKjXWq1S812qd0etdsDHGq3R+32qN0etdujdnvUbu/gI6/nvMwxljfXq/yzj07SL…
909E93CDADCB3326CABDD0EE85F3825B	1	mrv	JChemExcelwQkAAB+LCAAAAAAABADtvQdgHEmWJSYvbcp7f0r1StfgdKEIgGATJNiQQBDswYjN5pLsHWlHIymrKoHKZVZlXWYWQMztnbz33nvvvffee++997o7nU4n99//P1xmZAFs9s5K2smeIYCqyB8/fnwfPyIe/x7vFmV6mddNUS0/+2h3vPNR+nscJY+ni5L+/eJpNV0v8mV7lKTp4y9O5vmimGbl67ZeT/kz+nRRlfl0XeYp/XL29LOPFrsfyTf0XdZWi+O6zq71Azz4DO2y3TTbS7N7abafZvfT7NM0e5BmB2n2MM12d+j/9P0uNdilFrvUZJfa7FKjXWq1S812qd0etdsDHGq3d+8jr5e8zIH3m+tV/tlHL9KTDf+F377wobzb++yj7…
C6FFD8B4B98BE867BED58DB9408EBCBF	1	mrv	JChemExcelXBQAAB+LCAAAAAAABADtvQdgHEmWJSYvbcp7f0r1StfgdKEIgGATJNiQQBDswYjN5pLsHWlHIymrKoHKZVZlXWYWQMztnbz33nvvvffee++997o7nU4n99//P1xmZAFs9s5K2smeIYCqyB8/fnwfPyIe/x7vFmV6mddNUS0/+2h3vPNR+nscJY+ni5L+/eJpNV0v8mV7lKTp4y9O5vmimGbl67ZeT/kz+nRRlfl0XeYp/XL29LOPFrsfyTf0XdZWi+O6zq7NJ/pZWsw++yjb/SjNyxzg31yv8s8+evaRbSXPu73PPnowvv9wd+/Bg91PP733YOfep/fuf5Re0+f743sHewd79OX9/YefPjx4+FF6N9rLXqeXk1gvn4737j+4//BgZ…
C3573C7427C747B67FF32A1978DAD880	1	mrv	JChemExcelDRcAAB+LCAAAAAAABADtvQdgHEmWJSYvbcp7f0r1StfgdKEIgGATJNiQQBDswYjN5pLsHWlHIymrKoHKZVZlXWYWQMztnbz33nvvvffee++997o7nU4n99//P1xmZAFs9s5K2smeIYCqyB8/fnwfPyIe/x7vFmV6mddNUS0/+2h3vPNR+nscJY+ni5L+/eJpNV0v8mV7lKTp4y9O5vmimGbl67ZeT/kz+nRRlfl0XeYp/XL29LOPFrsfyTf0XdZWi+O6zq7NJ/pZWsw++yjb/SjNyxzg31yv8s8+OvnItpLn3d5nH23fHz/YeXj/waf39/Ye3Dv49IDeusbnu/fG93buP7x3sLO7+3D/4b2dBx+ld6P97N2qn/3xw3t+P6ab/fGn9…
52536B7BF256846D0DCC581234300F71	1	mrv	JChemExcel7hMAAB+LCAAAAAAABADtvQdgHEmWJSYvbcp7f0r1StfgdKEIgGATJNiQQBDswYjN5pLsHWlHIymrKoHKZVZlXWYWQMztnbz33nvvvffee++997o7nU4n99//P1xmZAFs9s5K2smeIYCqyB8/fnwfPyIe/x7vFmV6mddNUS0/+2h3vPNR+nscJY+ni5L+/eJpNV0v8mV7lKTp4y9O5vmimGbl67ZeT/kz+nRRlfl0XeYp/XL29LOPFrsfyTf0XdZWi+O6zq7NJ/pZWsw++yjb/SjNyxzg31yv8s8+OvnItpLn3d5nH23vjT/de3j/waf39/Ye3Dv49GD/o/Qan+/ujD+9d3D/wcMHnx7sPby3d+/+R+ndaD97t+rn3vjeQ7+fvXumo…
36911C9F5039F5D5268834DE15ACFACC	1	mrv	JChemExcelyAkAAB+LCAAAAAAABADtvQdgHEmWJSYvbcp7f0r1StfgdKEIgGATJNiQQBDswYjN5pLsHWlHIymrKoHKZVZlXWYWQMztnbz33nvvvffee++997o7nU4n99//P1xmZAFs9s5K2smeIYCqyB8/fnwfPyIe/x7vFmV6mddNUS0/+2h3vPNR+nscJY+ni5L+/eJpNV0v8mV7lKTp4y9O5vmimGbl67ZeT/kz+nRRlfl0XeYp/XL29LOPFrsfyTf0XdZWi+O6zq71Azz4DO2y3TTbS7N7abafZvfT7NM0e5BmB2n2MM12d+j/9P0uNdilFrvUZJfa7FKjXWq1S812qd0etdsDHGq3d+8jr5e8zIH3m+tV/tlHL9KTDf+F377wobzb++yj7…
221E1CBAE6A08520574C574EC280EB2A	1	mrv	JChemExcelGhYAAB+LCAAAAAAABADtvQdgHEmWJSYvbcp7f0r1StfgdKEIgGATJNiQQBDswYjN5pLsHWlHIymrKoHKZVZlXWYWQMztnbz33nvvvffee++997o7nU4n99//P1xmZAFs9s5K2smeIYCqyB8/fnwfPyIe/x7vFmV6mddNUS0/+2h3vPNR+nscJY+ni5L+/eJpNV0v8mV7lKTp4y9O5vmimGbl67ZeT/kz+nRRlfl0XeYp/XL29LOPFrsfyTf0XdZWi+O6zq7NJ/pZWsw++yjb/SjNyxzg31yv8s8+evaRbSXPu73PPjoYP9zbf3j/072Dg92HB/ceHnyUXtPH98e79/cO9u4/3L2///DThwcPP0rvRjvZ63RyEuvkwZgA7T14sPvpp…
38BDB4015C91A729621844DBF275307E	1	mrv	JChemExcelcxQAAB+LCAAAAAAABADtvQdgHEmWJSYvbcp7f0r1StfgdKEIgGATJNiQQBDswYjN5pLsHWlHIymrKoHKZVZlXWYWQMztnbz33nvvvffee++997o7nU4n99//P1xmZAFs9s5K2smeIYCqyB8/fnwfPyIe/x7vFmV6mddNUS0/+2h3vPNR+nscJY+ni5L+/eJpNV0v8mV7lKTp4y9O5vmimGbl67ZeT/kz+nRRlfl0XeYp/XL29LOPFrsfyTf0XdZWi+O6zq7NJ/pZWsw++yjb/SjNyxzg31yv8s8+OvnItpLn3d5nH3063t3b+fTT+/f37u3sPHywu7//UXpNn98bH+w/9J6Dg4/Su9Fu9j6km73xvZ2gmwdD3dy7TTcPxvv39+/t7…
1F8431558D276CA2395B5A1A43F8945F	1	mrv	JChemExcellQwAAB+LCAAAAAAABADtvQdgHEmWJSYvbcp7f0r1StfgdKEIgGATJNiQQBDswYjN5pLsHWlHIymrKoHKZVZlXWYWQMztnbz33nvvvffee++997o7nU4n99//P1xmZAFs9s5K2smeIYCqyB8/fnwfPyIe/x7vFmV6mddNUS0/+2h3vPPR73H0eOp/djLPF8fvqmV6XpR5el7Vi6xNL++Pd3fGO6P0Il/mddbms3RynV6OX5y+Semr3fH+R0fJ4y+eVtP1Il+2R4+/AJhimpWv23o9pQ8WVZlP1wSRfjl7+tlHi92Pjh5nbbU4ruvsWn5Ni9lnH2W7H6V5mQPMm+tVTgh9lL7b++yj7f3xw3sP7z/49P7e3oN7B58efPpReo3PPx1/e…
835F503CD39D5D85A0C9F5C012B94FFC	1	mrv	JChemExcelGRYAAB+LCAAAAAAABADtvQdgHEmWJSYvbcp7f0r1StfgdKEIgGATJNiQQBDswYjN5pLsHWlHIymrKoHKZVZlXWYWQMztnbz33nvvvffee++997o7nU4n99//P1xmZAFs9s5K2smeIYCqyB8/fnwfPyIe/x7vFmV6mddNUS0/+2h3vPNR+nscJY+ni5L+/eJpNV0v8mV7lKTp4y9O5vmimGbl67ZeT/kz+nRRlfl0XeYp/XL29LOPFrsfyTf0XdZWi+O6zq7NJ/pZWsw++yjb/SjNyxzg31yv8s8+evaRbSXPu73PPjoYP9zbf3j/072Dg92HB/ceHnyUXtPH98e79/cO9u4/3L2///DThwcPP0rvRjvZ63RyEuvkwZgA7T14sPvpp…
E1B6C9469549F5D39D639FC72E1F31CC	1	mrv	JChemExcelvAYAAB+LCAAAAAAABADtvQdgHEmWJSYvbcp7f0r1StfgdKEIgGATJNiQQBDswYjN5pLsHWlHIymrKoHKZVZlXWYWQMztnbz33nvvvffee++997o7nU4n99//P1xmZAFs9s5K2smeIYCqyB8/fnwfPyIe/x7vFmV6mddNUS0/+2h3vPNR+nscJY+ni5L+/eJpNV0v8mV7lKTp4y9O5vmimGbl67ZeT/kz+nRRlfl0XeYp/XL29LOPFrsfyTf0XdZWi+O6zq71Azz4DO2y3TTbS7N7abafZvfT7NM0e5BmB2n2MM12d+j/9P0uNdilFrvUZPf+Rx6UvMyB15vrVf7ZRyep/9+L8C//rXd7n320fW987+HD+w8+vb+39+DewacHnz5It…
D9F9DE1F799FB923228C28AE3C895343	1	mrv	JChemExcelWBQAAB+LCAAAAAAABADtvQdgHEmWJSYvbcp7f0r1StfgdKEIgGATJNiQQBDswYjN5pLsHWlHIymrKoHKZVZlXWYWQMztnbz33nvvvffee++997o7nU4n99//P1xmZAFs9s5K2smeIYCqyB8/fnwfPyIe/x7vFmV6mddNUS0/+2h3vPNR+nscJY+ni5L+/eJpNV0v8mV7lKTp4y9O5vmimGbl67ZeT/kz+nRRlfl0XeYp/XL29LOPFrsfyTf0XdZWi+O6zq7NJ/pZWsw++yjb/SjNyxzg31yv8s8+evaRbSXPu73PPnowvv9wd+/Bg91PP733YOfep/fuf5Re0+f743sHewd79OX9/YefPjx4+FF6N9rLXqeXk1gvn4737j+4//BgZ…
652BB17BC7CF0395FF6A771009E48A06	1	mrv	JChemExcelSQgAAB+LCAAAAAAABADtvQdgHEmWJSYvbcp7f0r1StfgdKEIgGATJNiQQBDswYjN5pLsHWlHIymrKoHKZVZlXWYWQMztnbz33nvvvffee++997o7nU4n99//P1xmZAFs9s5K2smeIYCqyB8/fnwfPyIe/x7vFmV6mddNUS0/+2h3vPPR73H0eOp/djLPF8fvqmV6XpR5el7Vi6xNL++Pd3fGO6P0Il/mddbms3RynV6OX5y+Semr3fH+R0fJ4y+eVtP1Il+2R4+/AJhimpWv23o9pQ8WVZlP1wSRfjl7+tlHi92Pjh5nbbU4ruvsOsVv+DjbTbO9NLuXZvtpdj/NPk2zB2l2kGYP02x3h/5P3+9Sg11qsUtNdqnNLjXapVa71GyX2…
F5C625DA71C28053891EBB9C03BC0654	1	mrv	JChemExcelsQgAAB+LCAAAAAAABADtvQdgHEmWJSYvbcp7f0r1StfgdKEIgGATJNiQQBDswYjN5pLsHWlHIymrKoHKZVZlXWYWQMztnbz33nvvvffee++997o7nU4n99//P1xmZAFs9s5K2smeIYCqyB8/fnwfPyIe/x7vFmV6mddNUS0/+2h3vPNR+nscJY+ni5L+/eJpNV0v8mV7lKTp4y9O5vmimGbl67ZeT/kz+nRRlfl0XeYp/XL29LOPFrsfyTf0XdZWi+O6zq71Azz4DO2y3TTbS7N7abafZvfT7NM0e5BmB2n2MM12d+j/9P0uNdilFrvUZJfa7FKjXWq1S812qd3ezkce5LzMgeub61X+2UcnKf57zf++SOWvk/5f/vvv9j77aHt3v…
2394EC98E9D1C5F88AF457DCF7FDCCED	1	mrv	JChemExcelvxMAAB+LCAAAAAAABADtvQdgHEmWJSYvbcp7f0r1StfgdKEIgGATJNiQQBDswYjN5pLsHWlHIymrKoHKZVZlXWYWQMztnbz33nvvvffee++997o7nU4n99//P1xmZAFs9s5K2smeIYCqyB8/fnwfPyIe/x7vFmV6mddNUS0/+2h3vPNR+nscJY+ni5L+/eJpNV0v8mV7lKTp4y9O5vmimGbl67ZeT/kz+nRRlfl0XeYp/XL29LOPFrsfyTf0XdZWi+O6zq7NJ/pZWsw++yjb/SjNyxzg31yv8s8+evaRbSXPu73PPnowvv9wd+/Bg91PP733YOfep/fuf5Re0+f743sHewd79OX9/YefPjx4+FF6N9rLXqeXk1gvn4737j+4//BgZ…

## Sheet: Clusters
TCAMS ID	STRUCTURE	IC50 GC (uM)	CSA Cluster	N Cl	NA	NAT	NAAT	p		MCS Cluster	N Cl	NA	NAT	NAAT
TCMDC-132869		0.53		1	1	57	20	0.0253681			1	1	274	51
TCMDC-132863		1.45		2	7	225	80	9.10176e-05			3	2	127	39
TCMDC-132872		0.86		2	7	225	80	9.10176e-05			3	2	127	39
TCMDC-132867		0.84		2	7	225	80	9.10176e-05			4	2	98	22
TCMDC-132864		1.08		2	7	225	80	9.10176e-05			4	2	98	22
TCMDC-132859		0.71		2	7	225	80	9.10176e-05			6	3	97	21
TCMDC-133920		0.29		2	7	225	80	9.10176e-05			6	3	97	21
TCMDC-132860		0.74		2	7	225	80	9.10176e-05			6	3	97	21
TCMDC-124791		0.47		3	2	8	7	0.000355403			23	2	8	7
TCMDC-124790		0.92		3	2	8	7	0.000355403			23	2	8	7
TCMDC-137771		0.14		4	1	5	4	0.0144274			10	1	39	9
TCMDC-123865		0.26		5	1	5	2	0.262694			7	1	81	46
TCMDC-135184		1.43		6	1	2	1	0.374064			9	1	40	11
TCMDC-137476		1.88		7	1	20	16	3.2974e-07			2	1	128	46
TCMDC-139222		1		8	1	5	2	0.262694			33	1	3	2
TCMDC-125004		0.19		9	1	1	1	0.249038		Singleton	37	1	1	1
TCMDC-137569		1.19		10	1	22	20	1.05353e-10			11	1	37	31
TCMDC-134315		0.38		11	1	1	1	0.249038		Singleton	38	1	1	1
TCMDC-139286		0.56		12	1	1	1	0.249038			17	1	13	9
TCMDC-136642		0.33		13	1	1	1	0.249038			22	1	9	1
TCMDC-123475		1.1749		14	3	5	4	0.0144274			21	3	9	6
TCMDC-137907		0.16		14	3	5	4	0.0144274			21	3	9	6
TCMDC-137895		1.5		14	3	5	4	0.0144274			21	3	9	6
TCMDC-125521		0.12		15	3	5	4	0.0144274			15	3	17	13
TCMDC-125520		0.0098		15	3	5	4	0.0144274			15	3	17	13
TCMDC-125487		0.269153		15	3	5	4	0.0144274			15	3	17	13
TCMDC-137453		0.31		16	1	3	3	0.0154348			31	1	4	4
TCMDC-125769		0.04		17	2	5	5	0.000955741			16	2	16	11
TCMDC-123885		0.67		17	2	5	5	0.000955741			16	2	16	11
TCMDC-124436		0.11		18	1	1	1	0.249038			18	1	12	4
TCMDC-123886		0.5		19	1	1	1	0.249038		Singleton	39	1	1	1
TCMDC-123792		1.79		20	1	1	1	0.249038			28	1	6	3
TCMDC-124478		0.91		21	3	3	3	0.0154348			26	3	6	3
TCMDC-124918		1.94		21	3	3	3	0.0154348			26	3	6	3
TCMDC-124917		1.9		21	3	3	3	0.0154348			26	3	6	3
TCMDC-136560		1.64		22	1	3	2	0.139713			34	1	3	2
TCMDC-125114		0.67		23	1	2	2	0.0620059			35	1	2	2
TCMDC-134446		0.61		24	1	42	29	1.79005e-09			8	1	51	33
TCMDC-125289		0.43		25	1	11	8	0.00102908			19	1	11	8
TCMDC-125133		0.54		26	1	2	2	0.0620059			36	1	2	2
TCMDC-125200		0.84		27	1	26	14	0.00108591			12	1	26	14
TCMDC-136678		0.33		28	1	5	3	0.0870808			13	1	21	7
TCMDC-131825		0.3		29	3	7	7	5.91268e-05			24	3	7	7
TCMDC-125531		0.35		29	3	7	7	5.91268e-05			24	3	7	7
TCMDC-125849		0.12		29	3	7	7	5.91268e-05			24	3	7	7
TCMDC-132071		1.95		30	1	1	1	0.249038			29	1	6	2
TCMDC-137442		0.75		31	1	1	1	0.249038			30	1	5	3
TCMDC-133343		1.24		32	2	4	3	0.0463743			25	2	6	3
TCMDC-133351		1.18		32	2	4	3	0.0463743			25	2	6	3
TCMDC-136307		0.47		33	1	2	1	0.374064			14	1	21	5
TCMDC-124011		0.02		34	1	1	1	0.249038		Singleton	40	1	1	1
TCMDC-124805		0.26		35	1	1	1	0.249038			32	1	4	3
TCMDC-142295		0.2		36	1	1	1	0.249038		Singleton	41	1	1	1
TCMDC-125539		0.5		37	1	1	1	0.249038			20	1	11	8
TCMDC-124542		0.3		38	1	2	2	0.0620059			27	1	6	4
TCMDC-142246		0.21		39	1	1	1	0.249038		Singleton	42	1	1	1
TCMDC-133872											5	1	98	24
TCAMS ID: Reference of the hit compound at TCAMS.
STRUCTURE: Chemical structure of the hit compound.
PIC50 GC: Activity observed for the compound in the in vitro assay.
CSA Cluster: Chemical scaffold obtained using the "similarity-based computational search of analogs" approach using the FastMCS algorithm of RDKit.
N Cl CSA: Number of cluster using CSA approach.
NA CSA: Number of molecules in the 57 hits included in this CSA cluster.
NAT CSA: Total number of analogs identified at TCAMS for this CSA cluster.
NAAT CSA: Total number of active analogs, defined as showing at least 50% inhibition at 5uM, identified at TCAMS for this CSA cluster.
p: Hypergeometric probability of having NAAT CSA in NAT CSA given the total number of analogs and active analogs.
MCSI Cluster: Chemical scaffold obtained using the "‘similarity-based medicinal chemistry search of analogs"’ approach.
N Cl MCSI: Number of cluster using MCSI approach.
NA MCSI: Number of molecules in the 57 hits included in this MCSI cluster.
NAT MCSI: Total number of analogs identified at TCAMS for this MCSI cluster.
NAAT MCSI: Total number of active analogs, defined as showing at least 50% inhibition at 5 µM, identified at TCAMS for this MCSI cluster.
