# Supplementary material for: A New Set of Chemical Starting Points with Plasmodium falciparum Transmission-Blocking Potential for Antimalarial Drug Discovery
Source: PLoS One. 2015 Aug 28;10(8):e0135139. doi: 10.1371/journal.pone.0135139 (PMC4552634; doi:10.1371/journal.pone.0135139)
Supplement: S9 Table — (XLSM) [file pone.0135139.s009.xlsm]

## Sheet: CSAanalogstable
SMILES	inhibition%	ClusterID	N_Cluster	nanalogs	nactanalogs	SMARTS	pIC50game	phyper	CHEMBL_ID	56set
Fc1ccc2[nH]c(nc2c1)-c1ccc(s1)-c1ccc(CNCCN2CCNCC2)cc1	101.186	1	1	57	20	[#6]:1:[#6]:[#6]:[#6](-[#6]:2:[#6]:[#6]:[#6](-[#6]:3:[#7]:[#6]:4:[#6]:[#6]:[#6]:[#6]:[#6]:4:[#7]:3):[#16]:2):[#6]:[#6]:1	6.27572	0.0253681	TCMDC-132869	1
CNCCNCc1ccc(cc1)-c1ccc(s1)-c1nc2ccccc2[nH]1	82.1429	1	1	57	20	[#6]:1:[#6]:[#6]:[#6](-[#6]:2:[#6]:[#6]:[#6](-[#6]:3:[#7]:[#6]:4:[#6]:[#6]:[#6]:[#6]:[#6]:4:[#7]:3):[#16]:2):[#6]:[#6]:1		0.0253681	TCMDC-132824
C(NC1CC1)c1ccc(cc1)-c1ccc(s1)-c1nc2ccccc2[nH]1	-17.5535	1	1	57	20	[#6]:1:[#6]:[#6]:[#6](-[#6]:2:[#6]:[#6]:[#6](-[#6]:3:[#7]:[#6]:4:[#6]:[#6]:[#6]:[#6]:[#6]:4:[#7]:3):[#16]:2):[#6]:[#6]:1		0.0253681	TCMDC-132675
CN(C)CCNCc1ccc(cc1)-c1ccc(s1)-c1nc2ccccc2[nH]1	58.1423	1	1	57	20	[#6]:1:[#6]:[#6]:[#6](-[#6]:2:[#6]:[#6]:[#6](-[#6]:3:[#7]:[#6]:4:[#6]:[#6]:[#6]:[#6]:[#6]:4:[#7]:3):[#16]:2):[#6]:[#6]:1		0.0253681	TCMDC-132683
CC(C)CN(C)Cc1ccc(cc1)-c1ccc(s1)-c1nc2ccccc2[nH]1	-17.3965	1	1	57	20	[#6]:1:[#6]:[#6]:[#6](-[#6]:2:[#6]:[#6]:[#6](-[#6]:3:[#7]:[#6]:4:[#6]:[#6]:[#6]:[#6]:[#6]:4:[#7]:3):[#16]:2):[#6]:[#6]:1		0.0253681	TCMDC-136786
CCCN1CCN(Cc2ccc(cc2)-c2ccc(s2)-c2nc3ccccc3[nH]2)CC1	-1.01053	1	1	57	20	[#6]:1:[#6]:[#6]:[#6](-[#6]:2:[#6]:[#6]:[#6](-[#6]:3:[#7]:[#6]:4:[#6]:[#6]:[#6]:[#6]:[#6]:4:[#7]:3):[#16]:2):[#6]:[#6]:1		0.0253681	TCMDC-136767
Nc1cccc(CNCc2ccc(cc2)-c2ccc(s2)-c2nc3ccccc3[nH]2)c1	-10.9428	1	1	57	20	[#6]:1:[#6]:[#6]:[#6](-[#6]:2:[#6]:[#6]:[#6](-[#6]:3:[#7]:[#6]:4:[#6]:[#6]:[#6]:[#6]:[#6]:4:[#7]:3):[#16]:2):[#6]:[#6]:1		0.0253681	TCMDC-132927
C(N1CCCCC1)c1ccc(cc1)-c1ccc(s1)-c1nc2ccccc2[nH]1	35.9345	1	1	57	20	[#6]:1:[#6]:[#6]:[#6](-[#6]:2:[#6]:[#6]:[#6](-[#6]:3:[#7]:[#6]:4:[#6]:[#6]:[#6]:[#6]:[#6]:4:[#7]:3):[#16]:2):[#6]:[#6]:1		0.0253681	TCMDC-136768
CN(C)CCCN1CCN(Cc2ccc(cc2)-c2ccc(s2)-c2nc3ccccc3[nH]2)CC1	73.1954	1	1	57	20	[#6]:1:[#6]:[#6]:[#6](-[#6]:2:[#6]:[#6]:[#6](-[#6]:3:[#7]:[#6]:4:[#6]:[#6]:[#6]:[#6]:[#6]:4:[#7]:3):[#16]:2):[#6]:[#6]:1		0.0253681	TCMDC-136769
CNCCNCc1cccc(c1)-c1ccc(s1)-c1nc2ccccc2[nH]1	28.048	1	1	57	20	[#6]:1:[#6]:[#6]:[#6](-[#6]:2:[#6]:[#6]:[#6](-[#6]:3:[#7]:[#6]:4:[#6]:[#6]:[#6]:[#6]:[#6]:4:[#7]:3):[#16]:2):[#6]:[#6]:1		0.0253681	TCMDC-132823
C(Cc1ccncc1)NCc1ccc(cc1)-c1ccc(s1)-c1nc2ccccc2[nH]1	-16.649	1	1	57	20	[#6]:1:[#6]:[#6]:[#6](-[#6]:2:[#6]:[#6]:[#6](-[#6]:3:[#7]:[#6]:4:[#6]:[#6]:[#6]:[#6]:[#6]:4:[#7]:3):[#16]:2):[#6]:[#6]:1		0.0253681	TCMDC-132843
NC1CCN(Cc2ccc(cc2)-c2ccc(s2)-c2nc3ccccc3[nH]2)C1	76.0342	1	1	57	20	[#6]:1:[#6]:[#6]:[#6](-[#6]:2:[#6]:[#6]:[#6](-[#6]:3:[#7]:[#6]:4:[#6]:[#6]:[#6]:[#6]:[#6]:4:[#7]:3):[#16]:2):[#6]:[#6]:1		0.0253681	TCMDC-133847
CN1CCC(CC1)N1CCN(Cc2ccc(cc2)-c2ccc(s2)-c2nc3ccccc3[nH]2)CC1	67.2261	1	1	57	20	[#6]:1:[#6]:[#6]:[#6](-[#6]:2:[#6]:[#6]:[#6](-[#6]:3:[#7]:[#6]:4:[#6]:[#6]:[#6]:[#6]:[#6]:4:[#7]:3):[#16]:2):[#6]:[#6]:1		0.0253681	TCMDC-133851
C(N1CCC(CC1)N1CCCCC1)c1ccc(cc1)-c1ccc(s1)-c1nc2ccccc2[nH]1	26.4429	1	1	57	20	[#6]:1:[#6]:[#6]:[#6](-[#6]:2:[#6]:[#6]:[#6](-[#6]:3:[#7]:[#6]:4:[#6]:[#6]:[#6]:[#6]:[#6]:4:[#7]:3):[#16]:2):[#6]:[#6]:1		0.0253681	TCMDC-136787
Cc1cccc2nc([nH]c12)-c1ccc(s1)-c1ccc(CNCc2ccccc2)cc1	-2.29902	1	1	57	20	[#6]:1:[#6]:[#6]:[#6](-[#6]:2:[#6]:[#6]:[#6](-[#6]:3:[#7]:[#6]:4:[#6]:[#6]:[#6]:[#6]:[#6]:4:[#7]:3):[#16]:2):[#6]:[#6]:1		0.0253681	TCMDC-132709
NCC1CCCN1Cc1ccc(cc1)-c1ccc(s1)-c1nc2ccccc2[nH]1	37.2637	1	1	57	20	[#6]:1:[#6]:[#6]:[#6](-[#6]:2:[#6]:[#6]:[#6](-[#6]:3:[#7]:[#6]:4:[#6]:[#6]:[#6]:[#6]:[#6]:4:[#7]:3):[#16]:2):[#6]:[#6]:1		0.0253681	TCMDC-132988
Cc1cccc2nc([nH]c12)-c1ccc(s1)-c1ccc(CNCc2ccc(CN)cc2)cc1	97.6054	1	1	57	20	[#6]:1:[#6]:[#6]:[#6](-[#6]:2:[#6]:[#6]:[#6](-[#6]:3:[#7]:[#6]:4:[#6]:[#6]:[#6]:[#6]:[#6]:4:[#7]:3):[#16]:2):[#6]:[#6]:1		0.0253681	TCMDC-132809
NC1CCCN(Cc2ccc(cc2)-c2ccc(s2)-c2nc3ccccc3[nH]2)C1	41.9688	1	1	57	20	[#6]:1:[#6]:[#6]:[#6](-[#6]:2:[#6]:[#6]:[#6](-[#6]:3:[#7]:[#6]:4:[#6]:[#6]:[#6]:[#6]:[#6]:4:[#7]:3):[#16]:2):[#6]:[#6]:1		0.0253681	TCMDC-133849
C(N1CCN(Cc2cccnc2)CC1)c1ccc(cc1)-c1ccc(s1)-c1nc2ccccc2[nH]1	62.1189	1	1	57	20	[#6]:1:[#6]:[#6]:[#6](-[#6]:2:[#6]:[#6]:[#6](-[#6]:3:[#7]:[#6]:4:[#6]:[#6]:[#6]:[#6]:[#6]:4:[#7]:3):[#16]:2):[#6]:[#6]:1		0.0253681	TCMDC-136765
C(CN1CCN(Cc2ccc(cc2)-c2ccc(s2)-c2nc3ccccc3[nH]2)CC1)N1CCOCC1	11.3748	1	1	57	20	[#6]:1:[#6]:[#6]:[#6](-[#6]:2:[#6]:[#6]:[#6](-[#6]:3:[#7]:[#6]:4:[#6]:[#6]:[#6]:[#6]:[#6]:4:[#7]:3):[#16]:2):[#6]:[#6]:1		0.0253681	TCMDC-133938
CNCCNCc1ccc(cc1)-c1ccc(s1)-c1nc2cccc(C)c2[nH]1	96.6094	1	1	57	20	[#6]:1:[#6]:[#6]:[#6](-[#6]:2:[#6]:[#6]:[#6](-[#6]:3:[#7]:[#6]:4:[#6]:[#6]:[#6]:[#6]:[#6]:4:[#7]:3):[#16]:2):[#6]:[#6]:1		0.0253681	TCMDC-132828
C(N1CCN(CC1)c1ccncc1)c1ccc(cc1)-c1ccc(s1)-c1nc2ccccc2[nH]1	-27.8385	1	1	57	20	[#6]:1:[#6]:[#6]:[#6](-[#6]:2:[#6]:[#6]:[#6](-[#6]:3:[#7]:[#6]:4:[#6]:[#6]:[#6]:[#6]:[#6]:4:[#7]:3):[#16]:2):[#6]:[#6]:1		0.0253681	TCMDC-136770
CN(CCN)Cc1ccc(cc1)-c1ccc(s1)-c1nc2cc(F)ccc2[nH]1	40.8117	1	1	57	20	[#6]:1:[#6]:[#6]:[#6](-[#6]:2:[#6]:[#6]:[#6](-[#6]:3:[#7]:[#6]:4:[#6]:[#6]:[#6]:[#6]:[#6]:4:[#7]:3):[#16]:2):[#6]:[#6]:1		0.0253681	TCMDC-132819
Cc1cccc2nc([nH]c12)-c1ccc(s1)-c1ccc(CNCCN2CCNCC2)cc1	77.8672	1	1	57	20	[#6]:1:[#6]:[#6]:[#6](-[#6]:2:[#6]:[#6]:[#6](-[#6]:3:[#7]:[#6]:4:[#6]:[#6]:[#6]:[#6]:[#6]:4:[#7]:3):[#16]:2):[#6]:[#6]:1		0.0253681	TCMDC-132870
CN1CCCC(CN2CCN(Cc3ccc(cc3)-c3ccc(s3)-c3nc4ccccc4[nH]3)CC2)C1	85.2597	1	1	57	20	[#6]:1:[#6]:[#6]:[#6](-[#6]:2:[#6]:[#6]:[#6](-[#6]:3:[#7]:[#6]:4:[#6]:[#6]:[#6]:[#6]:[#6]:4:[#7]:3):[#16]:2):[#6]:[#6]:1		0.0253681	TCMDC-133889
CNCCNCc1ccc(cc1)-c1ccc(s1)-c1nc2cc(F)ccc2[nH]1	87.0656	1	1	57	20	[#6]:1:[#6]:[#6]:[#6](-[#6]:2:[#6]:[#6]:[#6](-[#6]:3:[#7]:[#6]:4:[#6]:[#6]:[#6]:[#6]:[#6]:4:[#7]:3):[#16]:2):[#6]:[#6]:1		0.0253681	TCMDC-132829
Cc1cccc2nc([nH]c12)-c1ccc(s1)-c1ccc(CN2CCN(CCO)CC2)cc1	2.27687	1	1	57	20	[#6]:1:[#6]:[#6]:[#6](-[#6]:2:[#6]:[#6]:[#6](-[#6]:3:[#7]:[#6]:4:[#6]:[#6]:[#6]:[#6]:[#6]:4:[#7]:3):[#16]:2):[#6]:[#6]:1		0.0253681	TCMDC-133027
CNCCNCc1ccc(cc1)-c1ccc(s1)-c1nc2cc(ccc2[nH]1)C(F)(F)F	66.6997	1	1	57	20	[#6]:1:[#6]:[#6]:[#6](-[#6]:2:[#6]:[#6]:[#6](-[#6]:3:[#7]:[#6]:4:[#6]:[#6]:[#6]:[#6]:[#6]:4:[#7]:3):[#16]:2):[#6]:[#6]:1		0.0253681	TCMDC-132838
O=C(NCCN1CCCC1)c1ccc(cc1)-c1ccc(s1)-c1nc2ccccc2[nH]1	24.1348	1	1	57	20	[#6]:1:[#6]:[#6]:[#6](-[#6]:2:[#6]:[#6]:[#6](-[#6]:3:[#7]:[#6]:4:[#6]:[#6]:[#6]:[#6]:[#6]:4:[#7]:3):[#16]:2):[#6]:[#6]:1		0.0253681	TCMDC-132314
FC(F)(F)c1ccc2[nH]c(nc2c1)-c1ccc(s1)-c1ccc(CNCCN2CCNCC2)cc1	105.547	1	1	57	20	[#6]:1:[#6]:[#6]:[#6](-[#6]:2:[#6]:[#6]:[#6](-[#6]:3:[#7]:[#6]:4:[#6]:[#6]:[#6]:[#6]:[#6]:4:[#7]:3):[#16]:2):[#6]:[#6]:1		0.0253681	TCMDC-132862
Nc1cccc(CNCc2ccc(cc2)-c2ccc(s2)-c2nc3cc(F)ccc3[nH]2)c1	-169.746	1	1	57	20	[#6]:1:[#6]:[#6]:[#6](-[#6]:2:[#6]:[#6]:[#6](-[#6]:3:[#7]:[#6]:4:[#6]:[#6]:[#6]:[#6]:[#6]:4:[#7]:3):[#16]:2):[#6]:[#6]:1		0.0253681	TCMDC-132933
COCCN1CCN(Cc2ccc(cc2)-c2ccc(s2)-c2nc3cccc(C)c3[nH]2)CC1	2.97926	1	1	57	20	[#6]:1:[#6]:[#6]:[#6](-[#6]:2:[#6]:[#6]:[#6](-[#6]:3:[#7]:[#6]:4:[#6]:[#6]:[#6]:[#6]:[#6]:4:[#7]:3):[#16]:2):[#6]:[#6]:1		0.0253681	TCMDC-133021
Fc1ccc2[nH]c(nc2c1)-c1ccc(s1)-c1ccc(CN2CCCCC2)cc1	-55.8813	1	1	57	20	[#6]:1:[#6]:[#6]:[#6](-[#6]:2:[#6]:[#6]:[#6](-[#6]:3:[#7]:[#6]:4:[#6]:[#6]:[#6]:[#6]:[#6]:4:[#7]:3):[#16]:2):[#6]:[#6]:1		0.0253681	TCMDC-133897
CN1CCC(CC1)N1CCN(Cc2ccc(cc2)-c2ccc(s2)-c2nc3cccc(C)c3[nH]2)CC1	106.989	1	1	57	20	[#6]:1:[#6]:[#6]:[#6](-[#6]:2:[#6]:[#6]:[#6](-[#6]:3:[#7]:[#6]:4:[#6]:[#6]:[#6]:[#6]:[#6]:4:[#7]:3):[#16]:2):[#6]:[#6]:1		0.0253681	TCMDC-133866
OCCN1CCN(Cc2ccc(cc2)-c2ccc(s2)-c2nc3cc(ccc3[nH]2)C(F)(F)F)CC1	6.44028	1	1	57	20	[#6]:1:[#6]:[#6]:[#6](-[#6]:2:[#6]:[#6]:[#6](-[#6]:3:[#7]:[#6]:4:[#6]:[#6]:[#6]:[#6]:[#6]:4:[#7]:3):[#16]:2):[#6]:[#6]:1		0.0253681	TCMDC-133034
Fc1ccc2[nH]c(nc2c1)-c1ccc(s1)-c1ccc(CN2CCC(CCN3CCCCC3)CC2)cc1	102.441	1	1	57	20	[#6]:1:[#6]:[#6]:[#6](-[#6]:2:[#6]:[#6]:[#6](-[#6]:3:[#7]:[#6]:4:[#6]:[#6]:[#6]:[#6]:[#6]:4:[#7]:3):[#16]:2):[#6]:[#6]:1		0.0253681	TCMDC-133932
Fc1ccc2[nH]c(nc2c1)-c1ccc(s1)-c1ccc(CNCCc2ccncc2)cc1	-14.5794	1	1	57	20	[#6]:1:[#6]:[#6]:[#6](-[#6]:2:[#6]:[#6]:[#6](-[#6]:3:[#7]:[#6]:4:[#6]:[#6]:[#6]:[#6]:[#6]:4:[#7]:3):[#16]:2):[#6]:[#6]:1		0.0253681	TCMDC-132848
Cc1cccc2nc([nH]c12)-c1ccc(s1)-c1ccc(CN2CCN(CCN3CCOCC3)CC2)cc1	30.1983	1	1	57	20	[#6]:1:[#6]:[#6]:[#6](-[#6]:2:[#6]:[#6]:[#6](-[#6]:3:[#7]:[#6]:4:[#6]:[#6]:[#6]:[#6]:[#6]:4:[#7]:3):[#16]:2):[#6]:[#6]:1		0.0253681	TCMDC-133930
NC1CCN(Cc2ccc(cc2)-c2ccc(s2)-c2nc3cc(F)ccc3[nH]2)C1	66.7608	1	1	57	20	[#6]:1:[#6]:[#6]:[#6](-[#6]:2:[#6]:[#6]:[#6](-[#6]:3:[#7]:[#6]:4:[#6]:[#6]:[#6]:[#6]:[#6]:4:[#7]:3):[#16]:2):[#6]:[#6]:1		0.0253681	TCMDC-133854
CN1CCC(CC1)N1CCN(Cc2ccc(cc2)-c2ccc(s2)-c2nc3cc(F)ccc3[nH]2)CC1	93.673	1	1	57	20	[#6]:1:[#6]:[#6]:[#6](-[#6]:2:[#6]:[#6]:[#6](-[#6]:3:[#7]:[#6]:4:[#6]:[#6]:[#6]:[#6]:[#6]:4:[#7]:3):[#16]:2):[#6]:[#6]:1		0.0253681	TCMDC-133859
Fc1ccc2[nH]c(nc2c1)-c1ccc(s1)-c1ccc(CN2CCN(CCC#N)CC2)cc1	-54.513	1	1	57	20	[#6]:1:[#6]:[#6]:[#6](-[#6]:2:[#6]:[#6]:[#6](-[#6]:3:[#7]:[#6]:4:[#6]:[#6]:[#6]:[#6]:[#6]:4:[#7]:3):[#16]:2):[#6]:[#6]:1		0.0253681	TCMDC-133861
OCC1CCN(Cc2ccc(cc2)-c2ccc(s2)-c2nc3cc(F)ccc3[nH]2)CC1	-4.48777	1	1	57	20	[#6]:1:[#6]:[#6]:[#6](-[#6]:2:[#6]:[#6]:[#6](-[#6]:3:[#7]:[#6]:4:[#6]:[#6]:[#6]:[#6]:[#6]:4:[#7]:3):[#16]:2):[#6]:[#6]:1		0.0253681	TCMDC-133127
Fc1ccc2[nH]c(nc2c1)-c1ccc(s1)-c1ccc(CN2CCN(CCN3CCOCC3)CC2)cc1	8.43784	1	1	57	20	[#6]:1:[#6]:[#6]:[#6](-[#6]:2:[#6]:[#6]:[#6](-[#6]:3:[#7]:[#6]:4:[#6]:[#6]:[#6]:[#6]:[#6]:4:[#7]:3):[#16]:2):[#6]:[#6]:1		0.0253681	TCMDC-133935
NC1CCCN(Cc2ccc(cc2)-c2ccc(s2)-c2nc3cc(F)ccc3[nH]2)C1	57.4825	1	1	57	20	[#6]:1:[#6]:[#6]:[#6](-[#6]:2:[#6]:[#6]:[#6](-[#6]:3:[#7]:[#6]:4:[#6]:[#6]:[#6]:[#6]:[#6]:4:[#7]:3):[#16]:2):[#6]:[#6]:1		0.0253681	TCMDC-133856
CN1CCCC(CN2CCN(Cc3ccc(cc3)-c3ccc(s3)-c3nc4cc(F)ccc4[nH]3)CC2)C1	66.695	1	1	57	20	[#6]:1:[#6]:[#6]:[#6](-[#6]:2:[#6]:[#6]:[#6](-[#6]:3:[#7]:[#6]:4:[#6]:[#6]:[#6]:[#6]:[#6]:4:[#7]:3):[#16]:2):[#6]:[#6]:1		0.0253681	TCMDC-133892
CC1CN(Cc2ccc(cc2)-c2ccc(s2)-c2nc3cc(F)ccc3[nH]2)CC(C)O1	9.47125	1	1	57	20	[#6]:1:[#6]:[#6]:[#6](-[#6]:2:[#6]:[#6]:[#6](-[#6]:3:[#7]:[#6]:4:[#6]:[#6]:[#6]:[#6]:[#6]:4:[#7]:3):[#16]:2):[#6]:[#6]:1		0.0253681	TCMDC-133819
OC1CCCN(Cc2ccc(cc2)-c2ccc(s2)-c2nc3cc(F)ccc3[nH]2)C1	-16.6862	1	1	57	20	[#6]:1:[#6]:[#6]:[#6](-[#6]:2:[#6]:[#6]:[#6](-[#6]:3:[#7]:[#6]:4:[#6]:[#6]:[#6]:[#6]:[#6]:4:[#7]:3):[#16]:2):[#6]:[#6]:1		0.0253681	TCMDC-133821
Fc1ccc2[nH]c(nc2c1)-c1ccc(s1)-c1ccc(CNCCCN2CCCC2=O)cc1	-11.9444	1	1	57	20	[#6]:1:[#6]:[#6]:[#6](-[#6]:2:[#6]:[#6]:[#6](-[#6]:3:[#7]:[#6]:4:[#6]:[#6]:[#6]:[#6]:[#6]:4:[#7]:3):[#16]:2):[#6]:[#6]:1		0.0253681	TCMDC-132756
Fc1ccc2[nH]c(nc2c1)-c1ccc(s1)-c1ccc(CNCCc2cccnc2)cc1	-31.3168	1	1	57	20	[#6]:1:[#6]:[#6]:[#6](-[#6]:2:[#6]:[#6]:[#6](-[#6]:3:[#7]:[#6]:4:[#6]:[#6]:[#6]:[#6]:[#6]:4:[#7]:3):[#16]:2):[#6]:[#6]:1		0.0253681	TCMDC-132875
CS(=O)(=O)NCCCNCc1ccc(cc1)-c1ccc(s1)-c1nc2cc(F)ccc2[nH]1	18.3099	1	1	57	20	[#6]:1:[#6]:[#6]:[#6](-[#6]:2:[#6]:[#6]:[#6](-[#6]:3:[#7]:[#6]:4:[#6]:[#6]:[#6]:[#6]:[#6]:4:[#7]:3):[#16]:2):[#6]:[#6]:1		0.0253681	TCMDC-133084
CS(=O)(=O)c1ccc(CNCc2ccc(cc2)-c2ccc(s2)-c2nc3cc(F)ccc3[nH]2)cc1	4.61838	1	1	57	20	[#6]:1:[#6]:[#6]:[#6](-[#6]:2:[#6]:[#6]:[#6](-[#6]:3:[#7]:[#6]:4:[#6]:[#6]:[#6]:[#6]:[#6]:4:[#7]:3):[#16]:2):[#6]:[#6]:1		0.0253681	TCMDC-132900
Fc1ccc2[nH]c(nc2c1)-c1ccc(s1)-c1ccc(CNCC2CCCO2)cc1	-65.645	1	1	57	20	[#6]:1:[#6]:[#6]:[#6](-[#6]:2:[#6]:[#6]:[#6](-[#6]:3:[#7]:[#6]:4:[#6]:[#6]:[#6]:[#6]:[#6]:4:[#7]:3):[#16]:2):[#6]:[#6]:1		0.0253681	TCMDC-133100
CN(C1CCN(Cc2ccc(cc2)-c2ccc(s2)-c2nc3cc(F)ccc3[nH]2)C1)C(C)=O	-2.04196	1	1	57	20	[#6]:1:[#6]:[#6]:[#6](-[#6]:2:[#6]:[#6]:[#6](-[#6]:3:[#7]:[#6]:4:[#6]:[#6]:[#6]:[#6]:[#6]:4:[#7]:3):[#16]:2):[#6]:[#6]:1		0.0253681	TCMDC-133895
COC(=O)c1cccc(CNCc2ccc(cc2)-c2ccc(s2)-c2nc3cc(F)ccc3[nH]2)c1	-33.4327	1	1	57	20	[#6]:1:[#6]:[#6]:[#6](-[#6]:2:[#6]:[#6]:[#6](-[#6]:3:[#7]:[#6]:4:[#6]:[#6]:[#6]:[#6]:[#6]:4:[#7]:3):[#16]:2):[#6]:[#6]:1		0.0253681	TCMDC-132951
Fc1ccc2[nH]c(nc2c1)-c1ccc(s1)-c1cccc(c1)C(=O)NCCN1CCCC1	15.4463	1	1	57	20	[#6]:1:[#6]:[#6]:[#6](-[#6]:2:[#6]:[#6]:[#6](-[#6]:3:[#7]:[#6]:4:[#6]:[#6]:[#6]:[#6]:[#6]:4:[#7]:3):[#16]:2):[#6]:[#6]:1		0.0253681	TCMDC-132318
Fc1ccc2[nH]c(nc2c1)-c1ccc(s1)-c1ccc(CN2CCN(CC2)c2cnccn2)cc1	9.58438	1	1	57	20	[#6]:1:[#6]:[#6]:[#6](-[#6]:2:[#6]:[#6]:[#6](-[#6]:3:[#7]:[#6]:4:[#6]:[#6]:[#6]:[#6]:[#6]:4:[#7]:3):[#16]:2):[#6]:[#6]:1		0.0253681	TCMDC-133893
Fc1ccc2[nH]c(nc2c1)-c1ccc(s1)-c1ccc(CN2CCN(CC2)c2ccc(cn2)C#N)cc1	-21.413	1	1	57	20	[#6]:1:[#6]:[#6]:[#6](-[#6]:2:[#6]:[#6]:[#6](-[#6]:3:[#7]:[#6]:4:[#6]:[#6]:[#6]:[#6]:[#6]:4:[#7]:3):[#16]:2):[#6]:[#6]:1		0.0253681	TCMDC-133115
C(CN1CCNCC1)NCc1cccc(c1)-c1cccc(c1)-c1nc2ccccc2[nH]1	95.6624	2	1	225	80	[#6]:1:[#6]:[#6]:[#6]:[#6](-[#6]:2:[#7]:[#6]:3:[#6]:[#6]:[#6]:[#6]:[#6]:3:[#7]:2):[#6]:1	6.14874	9.1e-05	TCMDC-132859	1
C(CN1CCCCC1)C1CCN(Cc2cccc(c2)-c2cccc(c2)-c2nc3ccccc3[nH]2)CC1	106.362	2	1	225	80	[#6]:1:[#6]:[#6]:[#6]:[#6](-[#6]:2:[#7]:[#6]:3:[#6]:[#6]:[#6]:[#6]:[#6]:3:[#7]:2):[#6]:1	6.5376	9.1e-05	TCMDC-133920	1
Cc1cccc2nc([nH]c12)-c1ccc(cc1)-c1cccc(CNCCN2CCNCC2)c1	101.288	2	1	225	80	[#6]:1:[#6]:[#6]:[#6]:[#6](-[#6]:2:[#7]:[#6]:3:[#6]:[#6]:[#6]:[#6]:[#6]:3:[#7]:2):[#6]:1	6.07572	9.1e-05	TCMDC-132867	1
Fc1ccc2[nH]c(nc2c1)-c1cccc(c1)-c1cccc(CNCCN2CCNCC2)c1	97.7247	2	1	225	80	[#6]:1:[#6]:[#6]:[#6]:[#6](-[#6]:2:[#7]:[#6]:3:[#6]:[#6]:[#6]:[#6]:[#6]:3:[#7]:2):[#6]:1	6.13077	9.1e-05	TCMDC-132860	1
Fc1ccc2[nH]c(nc2c1)-c1cccc(c1)-c1ccc(CNCCN2CCNCC2)cc1	90.5626	2	1	225	80	[#6]:1:[#6]:[#6]:[#6]:[#6](-[#6]:2:[#7]:[#6]:3:[#6]:[#6]:[#6]:[#6]:[#6]:3:[#7]:2):[#6]:1	5.83863	9.1e-05	TCMDC-132863	1
FC(F)(F)c1ccc2[nH]c(nc2c1)-c1ccc(cc1)-c1cccc(CNCCN2CCNCC2)c1	103.785	2	1	225	80	[#6]:1:[#6]:[#6]:[#6]:[#6](-[#6]:2:[#7]:[#6]:3:[#6]:[#6]:[#6]:[#6]:[#6]:3:[#7]:2):[#6]:1	5.96658	9.1e-05	TCMDC-132864	1
FC(F)(F)c1ccc2[nH]c(nc2c1)-c1cccc(c1)-c1ccc(CNCCN2CCNCC2)cc1	109.912	2	1	225	80	[#6]:1:[#6]:[#6]:[#6]:[#6](-[#6]:2:[#7]:[#6]:3:[#6]:[#6]:[#6]:[#6]:[#6]:3:[#7]:2):[#6]:1	6.0655	9.1e-05	TCMDC-132872	1
CCNCc1ccc(cc1)-c1cccc(c1)-c1nc2ccccc2[nH]1	85.3811	2	1	225	80	[#6]:1:[#6]:[#6]:[#6]:[#6](-[#6]:2:[#7]:[#6]:3:[#6]:[#6]:[#6]:[#6]:[#6]:3:[#7]:2):[#6]:1		9.1e-05	TCMDC-132568
CC(C)NCc1ccc(cc1)-c1cccc(c1)-c1nc2ccccc2[nH]1	-10.9216	2	1	225	80	[#6]:1:[#6]:[#6]:[#6]:[#6](-[#6]:2:[#7]:[#6]:3:[#6]:[#6]:[#6]:[#6]:[#6]:3:[#7]:2):[#6]:1		9.1e-05	TCMDC-132550
C(NCc1ccc(cc1)-c1cccc(c1)-c1nc2ccccc2[nH]1)c1ccccc1	18.2936	2	1	225	80	[#6]:1:[#6]:[#6]:[#6]:[#6](-[#6]:2:[#7]:[#6]:3:[#6]:[#6]:[#6]:[#6]:[#6]:3:[#7]:2):[#6]:1		9.1e-05	TCMDC-132545
CC(C)NCc1cccc(c1)-c1ccc(cc1)-c1nc2ccccc2[nH]1	23.3002	2	1	225	80	[#6]:1:[#6]:[#6]:[#6]:[#6](-[#6]:2:[#7]:[#6]:3:[#6]:[#6]:[#6]:[#6]:[#6]:3:[#7]:2):[#6]:1		9.1e-05	TCMDC-132746
C(NCc1cccc(c1)-c1ccc(cc1)-c1nc2ccccc2[nH]1)c1ccccc1	26.7206	2	1	225	80	[#6]:1:[#6]:[#6]:[#6]:[#6](-[#6]:2:[#7]:[#6]:3:[#6]:[#6]:[#6]:[#6]:[#6]:3:[#7]:2):[#6]:1		9.1e-05	TCMDC-132700
CC(C)NCc1cccc(c1)-c1cccc(c1)-c1nc2ccccc2[nH]1	37.6036	2	1	225	80	[#6]:1:[#6]:[#6]:[#6]:[#6](-[#6]:2:[#7]:[#6]:3:[#6]:[#6]:[#6]:[#6]:[#6]:3:[#7]:2):[#6]:1		9.1e-05	TCMDC-132748
C(NCc1cccc(c1)-c1cccc(c1)-c1nc2ccccc2[nH]1)c1ccccc1	-20.8931	2	1	225	80	[#6]:1:[#6]:[#6]:[#6]:[#6](-[#6]:2:[#7]:[#6]:3:[#6]:[#6]:[#6]:[#6]:[#6]:3:[#7]:2):[#6]:1		9.1e-05	TCMDC-132698
NCc1ccc(CNCc2cccc(c2)-c2ccc(cc2)-c2nc3ccccc3[nH]2)cc1	106.45	2	1	225	80	[#6]:1:[#6]:[#6]:[#6]:[#6](-[#6]:2:[#7]:[#6]:3:[#6]:[#6]:[#6]:[#6]:[#6]:3:[#7]:2):[#6]:1		9.1e-05	TCMDC-132815
CC(C)CNCc1ccc(cc1)-c1cccc(c1)-c1nc2ccccc2[nH]1	59.7948	2	1	225	80	[#6]:1:[#6]:[#6]:[#6]:[#6](-[#6]:2:[#7]:[#6]:3:[#6]:[#6]:[#6]:[#6]:[#6]:3:[#7]:2):[#6]:1		9.1e-05	TCMDC-132547
C(NC1CC1)c1ccc(cc1)-c1cccc(c1)-c1nc2ccccc2[nH]1	-44.2722	2	1	225	80	[#6]:1:[#6]:[#6]:[#6]:[#6](-[#6]:2:[#7]:[#6]:3:[#6]:[#6]:[#6]:[#6]:[#6]:3:[#7]:2):[#6]:1		9.1e-05	TCMDC-132538
NCc1ccc(CNCc2cccc(c2)-c2cccc(c2)-c2nc3ccccc3[nH]2)cc1	74.4916	2	1	225	80	[#6]:1:[#6]:[#6]:[#6]:[#6](-[#6]:2:[#7]:[#6]:3:[#6]:[#6]:[#6]:[#6]:[#6]:3:[#7]:2):[#6]:1		9.1e-05	TCMDC-132817
CNCCNCc1cccc(c1)-c1ccc(cc1)-c1nc2ccccc2[nH]1	24.4071	2	1	225	80	[#6]:1:[#6]:[#6]:[#6]:[#6](-[#6]:2:[#7]:[#6]:3:[#6]:[#6]:[#6]:[#6]:[#6]:3:[#7]:2):[#6]:1		9.1e-05	TCMDC-132839
CN(C)CCNCc1ccc(cc1)-c1cccc(c1)-c1nc2ccccc2[nH]1	20.3491	2	1	225	80	[#6]:1:[#6]:[#6]:[#6]:[#6](-[#6]:2:[#7]:[#6]:3:[#6]:[#6]:[#6]:[#6]:[#6]:3:[#7]:2):[#6]:1		9.1e-05	TCMDC-132539
CN(C)CCN(C)Cc1ccc(cc1)-c1cccc(c1)-c1nc2ccccc2[nH]1	5.67518	2	1	225	80	[#6]:1:[#6]:[#6]:[#6]:[#6](-[#6]:2:[#7]:[#6]:3:[#6]:[#6]:[#6]:[#6]:[#6]:3:[#7]:2):[#6]:1		9.1e-05	TCMDC-132567
CN1CCN(Cc2ccc(cc2)-c2cccc(c2)-c2nc3ccccc3[nH]2)CC1	58.5357	2	1	225	80	[#6]:1:[#6]:[#6]:[#6]:[#6](-[#6]:2:[#7]:[#6]:3:[#6]:[#6]:[#6]:[#6]:[#6]:3:[#7]:2):[#6]:1		9.1e-05	TCMDC-132542
CN(C)CCNCc1cccc(c1)-c1cccc(c1)-c1nc2ccccc2[nH]1	40.5458	2	1	225	80	[#6]:1:[#6]:[#6]:[#6]:[#6](-[#6]:2:[#7]:[#6]:3:[#6]:[#6]:[#6]:[#6]:[#6]:3:[#7]:2):[#6]:1		9.1e-05	TCMDC-132680
C(CN1CCNCC1)NCc1cccc(c1)-c1ccc(cc1)-c1nc2ccccc2[nH]1	85.0475	2	1	225	80	[#6]:1:[#6]:[#6]:[#6]:[#6](-[#6]:2:[#7]:[#6]:3:[#6]:[#6]:[#6]:[#6]:[#6]:3:[#7]:2):[#6]:1		9.1e-05	TCMDC-132861
CN(C)CCN1CCN(Cc2ccc(cc2)-c2cccc(c2)-c2nc3ccccc3[nH]2)CC1	73.8279	2	1	225	80	[#6]:1:[#6]:[#6]:[#6]:[#6](-[#6]:2:[#7]:[#6]:3:[#6]:[#6]:[#6]:[#6]:[#6]:3:[#7]:2):[#6]:1		9.1e-05	TCMDC-133795
C(N1CCCC1)c1ccc(cc1)-c1cccc(c1)-c1nc2ccccc2[nH]1	34.2165	2	1	225	80	[#6]:1:[#6]:[#6]:[#6]:[#6](-[#6]:2:[#7]:[#6]:3:[#6]:[#6]:[#6]:[#6]:[#6]:3:[#7]:2):[#6]:1		9.1e-05	TCMDC-133794
OCCN1CCN(Cc2ccc(cc2)-c2cccc(c2)-c2nc3ccccc3[nH]2)CC1	6.46154	2	1	225	80	[#6]:1:[#6]:[#6]:[#6]:[#6](-[#6]:2:[#7]:[#6]:3:[#6]:[#6]:[#6]:[#6]:[#6]:3:[#7]:2):[#6]:1		9.1e-05	TCMDC-132540
C(N1CCCCC1)c1cccc(c1)-c1cccc(c1)-c1nc2ccccc2[nH]1	-55.8062	2	1	225	80	[#6]:1:[#6]:[#6]:[#6]:[#6](-[#6]:2:[#7]:[#6]:3:[#6]:[#6]:[#6]:[#6]:[#6]:3:[#7]:2):[#6]:1		9.1e-05	TCMDC-133914
Nc1cccc(CNCc2cccc(c2)-c2cccc(c2)-c2nc3ccccc3[nH]2)c1	-10.9499	2	1	225	80	[#6]:1:[#6]:[#6]:[#6]:[#6](-[#6]:2:[#7]:[#6]:3:[#6]:[#6]:[#6]:[#6]:[#6]:3:[#7]:2):[#6]:1		9.1e-05	TCMDC-132942
COc1ccc(CNCc2cccc(c2)-c2cccc(c2)-c2nc3ccccc3[nH]2)cc1	-25.618	2	1	225	80	[#6]:1:[#6]:[#6]:[#6]:[#6](-[#6]:2:[#7]:[#6]:3:[#6]:[#6]:[#6]:[#6]:[#6]:3:[#7]:2):[#6]:1		9.1e-05	TCMDC-132716
C(Cc1ccncc1)NCc1cccc(c1)-c1cccc(c1)-c1nc2ccccc2[nH]1	84.4866	2	1	225	80	[#6]:1:[#6]:[#6]:[#6]:[#6](-[#6]:2:[#7]:[#6]:3:[#6]:[#6]:[#6]:[#6]:[#6]:3:[#7]:2):[#6]:1		9.1e-05	TCMDC-132858
COCCN1CCN(Cc2ccc(cc2)-c2cccc(c2)-c2nc3ccccc3[nH]2)CC1	86.6604	2	1	225	80	[#6]:1:[#6]:[#6]:[#6]:[#6](-[#6]:2:[#7]:[#6]:3:[#6]:[#6]:[#6]:[#6]:[#6]:3:[#7]:2):[#6]:1		9.1e-05	TCMDC-132559
CC(C)NCc1cccc(c1)-c1cccc(c1)-c1nc2cccc(C)c2[nH]1	-9.93277	2	1	225	80	[#6]:1:[#6]:[#6]:[#6]:[#6](-[#6]:2:[#7]:[#6]:3:[#6]:[#6]:[#6]:[#6]:[#6]:3:[#7]:2):[#6]:1		9.1e-05	TCMDC-132738
NC1CCN(Cc2ccc(cc2)-c2cccc(c2)-c2nc3ccccc3[nH]2)C1	58.3492	2	1	225	80	[#6]:1:[#6]:[#6]:[#6]:[#6](-[#6]:2:[#7]:[#6]:3:[#6]:[#6]:[#6]:[#6]:[#6]:3:[#7]:2):[#6]:1		9.1e-05	TCMDC-133879
Cc1cccc2nc([nH]c12)-c1cccc(c1)-c1cccc(CNCc2ccccc2)c1	10.6782	2	1	225	80	[#6]:1:[#6]:[#6]:[#6]:[#6](-[#6]:2:[#7]:[#6]:3:[#6]:[#6]:[#6]:[#6]:[#6]:3:[#7]:2):[#6]:1		9.1e-05	TCMDC-132713
N#CCCN1CCN(Cc2cccc(c2)-c2ccc(cc2)-c2nc3ccccc3[nH]2)CC1	-22.875	2	1	225	80	[#6]:1:[#6]:[#6]:[#6]:[#6](-[#6]:2:[#7]:[#6]:3:[#6]:[#6]:[#6]:[#6]:[#6]:3:[#7]:2):[#6]:1		9.1e-05	TCMDC-133852
COCCN1CCN(Cc2cccc(c2)-c2ccc(cc2)-c2nc3ccccc3[nH]2)CC1	-14.5486	2	1	225	80	[#6]:1:[#6]:[#6]:[#6]:[#6](-[#6]:2:[#7]:[#6]:3:[#6]:[#6]:[#6]:[#6]:[#6]:3:[#7]:2):[#6]:1		9.1e-05	TCMDC-133023
NC1CCN(Cc2cccc(c2)-c2ccc(cc2)-c2nc3ccccc3[nH]2)C1	28.2942	2	1	225	80	[#6]:1:[#6]:[#6]:[#6]:[#6](-[#6]:2:[#7]:[#6]:3:[#6]:[#6]:[#6]:[#6]:[#6]:3:[#7]:2):[#6]:1		9.1e-05	TCMDC-133846
NC1CCN(Cc2cccc(c2)-c2cccc(c2)-c2nc3ccccc3[nH]2)C1	72.9348	2	1	225	80	[#6]:1:[#6]:[#6]:[#6]:[#6](-[#6]:2:[#7]:[#6]:3:[#6]:[#6]:[#6]:[#6]:[#6]:3:[#7]:2):[#6]:1		9.1e-05	TCMDC-133875
CN1CCC(CC1)N1CCN(Cc2ccc(cc2)-c2cccc(c2)-c2nc3ccccc3[nH]2)CC1	56.1663	2	1	225	80	[#6]:1:[#6]:[#6]:[#6]:[#6](-[#6]:2:[#7]:[#6]:3:[#6]:[#6]:[#6]:[#6]:[#6]:3:[#7]:2):[#6]:1		9.1e-05	TCMDC-133881
CC(C)NCc1cccc(c1)-c1cccc(c1)-c1nc2cc(F)ccc2[nH]1	-26.3732	2	1	225	80	[#6]:1:[#6]:[#6]:[#6]:[#6](-[#6]:2:[#7]:[#6]:3:[#6]:[#6]:[#6]:[#6]:[#6]:3:[#7]:2):[#6]:1		9.1e-05	TCMDC-132747
CN1CCC(CC1)N1CCN(Cc2cccc(c2)-c2ccc(cc2)-c2nc3ccccc3[nH]2)CC1	29.3407	2	1	225	80	[#6]:1:[#6]:[#6]:[#6]:[#6](-[#6]:2:[#7]:[#6]:3:[#6]:[#6]:[#6]:[#6]:[#6]:3:[#7]:2):[#6]:1		9.1e-05	TCMDC-133850
CNCCNCc1cccc(c1)-c1cccc(c1)-c1nc2cccc(C)c2[nH]1	101.059	2	1	225	80	[#6]:1:[#6]:[#6]:[#6]:[#6](-[#6]:2:[#7]:[#6]:3:[#6]:[#6]:[#6]:[#6]:[#6]:3:[#7]:2):[#6]:1		9.1e-05	TCMDC-132825
NC1CCCN(Cc2cccc(c2)-c2cccc(c2)-c2nc3ccccc3[nH]2)C1	56.314	2	1	225	80	[#6]:1:[#6]:[#6]:[#6]:[#6](-[#6]:2:[#7]:[#6]:3:[#6]:[#6]:[#6]:[#6]:[#6]:3:[#7]:2):[#6]:1		9.1e-05	TCMDC-133877
CN1CCC(CC1)N1CCN(Cc2cccc(c2)-c2cccc(c2)-c2nc3ccccc3[nH]2)CC1	70.7859	2	1	225	80	[#6]:1:[#6]:[#6]:[#6]:[#6](-[#6]:2:[#7]:[#6]:3:[#6]:[#6]:[#6]:[#6]:[#6]:3:[#7]:2):[#6]:1		9.1e-05	TCMDC-133878
CN(C)CCNCc1cccc(c1)-c1ccc(cc1)-c1nc2cccc(C)c2[nH]1	17.363	2	1	225	80	[#6]:1:[#6]:[#6]:[#6]:[#6](-[#6]:2:[#7]:[#6]:3:[#6]:[#6]:[#6]:[#6]:[#6]:3:[#7]:2):[#6]:1		9.1e-05	TCMDC-132682
C(CN1CCN(Cc2cccc(c2)-c2ccc(cc2)-c2nc3ccccc3[nH]2)CC1)N1CCOCC1	-22.8075	2	1	225	80	[#6]:1:[#6]:[#6]:[#6]:[#6](-[#6]:2:[#7]:[#6]:3:[#6]:[#6]:[#6]:[#6]:[#6]:3:[#7]:2):[#6]:1		9.1e-05	TCMDC-133939
CN(CCN)Cc1cccc(c1)-c1cccc(c1)-c1nc2cc(F)ccc2[nH]1	48.3108	2	1	225	80	[#6]:1:[#6]:[#6]:[#6]:[#6](-[#6]:2:[#7]:[#6]:3:[#6]:[#6]:[#6]:[#6]:[#6]:3:[#7]:2):[#6]:1		9.1e-05	TCMDC-132822
CNCCNCc1cccc(c1)-c1cccc(c1)-c1nc2cc(F)ccc2[nH]1	70.0451	2	1	225	80	[#6]:1:[#6]:[#6]:[#6]:[#6](-[#6]:2:[#7]:[#6]:3:[#6]:[#6]:[#6]:[#6]:[#6]:3:[#7]:2):[#6]:1		9.1e-05	TCMDC-132840
C(N1CCN(CC1)c1ccncc1)c1cccc(c1)-c1ccc(cc1)-c1nc2ccccc2[nH]1	36.6491	2	1	225	80	[#6]:1:[#6]:[#6]:[#6]:[#6](-[#6]:2:[#7]:[#6]:3:[#6]:[#6]:[#6]:[#6]:[#6]:3:[#7]:2):[#6]:1		9.1e-05	TCMDC-132921
Cc1cccc2nc([nH]c12)-c1cccc(c1)-c1cccc(CNCCN2CCNCC2)c1	107.971	2	1	225	80	[#6]:1:[#6]:[#6]:[#6]:[#6](-[#6]:2:[#7]:[#6]:3:[#6]:[#6]:[#6]:[#6]:[#6]:3:[#7]:2):[#6]:1		9.1e-05	TCMDC-132873
C(CN1CCN(Cc2cccc(c2)-c2cccc(c2)-c2nc3ccccc3[nH]2)CC1)N1CCOCC1	-15.3617	2	1	225	80	[#6]:1:[#6]:[#6]:[#6]:[#6](-[#6]:2:[#7]:[#6]:3:[#6]:[#6]:[#6]:[#6]:[#6]:3:[#7]:2):[#6]:1		9.1e-05	TCMDC-133922
C(N1CCN(CC1)c1ccncc1)c1cccc(c1)-c1cccc(c1)-c1nc2ccccc2[nH]1	40.2923	2	1	225	80	[#6]:1:[#6]:[#6]:[#6]:[#6](-[#6]:2:[#7]:[#6]:3:[#6]:[#6]:[#6]:[#6]:[#6]:3:[#7]:2):[#6]:1		9.1e-05	TCMDC-132923
CN1CCCC(CN2CCN(Cc3cccc(c3)-c3cccc(c3)-c3nc4ccccc4[nH]3)CC2)C1	100.271	2	1	225	80	[#6]:1:[#6]:[#6]:[#6]:[#6](-[#6]:2:[#7]:[#6]:3:[#6]:[#6]:[#6]:[#6]:[#6]:3:[#7]:2):[#6]:1		9.1e-05	TCMDC-133912
CNCCNCc1cccc(c1)-c1cccc(c1)-c1nc2cc(ccc2[nH]1)C(F)(F)F	52.852	2	1	225	80	[#6]:1:[#6]:[#6]:[#6]:[#6](-[#6]:2:[#7]:[#6]:3:[#6]:[#6]:[#6]:[#6]:[#6]:3:[#7]:2):[#6]:1		9.1e-05	TCMDC-132827
FC(F)(F)c1ccc2[nH]c(nc2c1)-c1cccc(c1)-c1cccc(CNCCN2CCNCC2)c1	79.561	2	1	225	80	[#6]:1:[#6]:[#6]:[#6]:[#6](-[#6]:2:[#7]:[#6]:3:[#6]:[#6]:[#6]:[#6]:[#6]:3:[#7]:2):[#6]:1		9.1e-05	TCMDC-132871
OCCN1CCN(Cc2cccc(c2)-c2cccc(c2)-c2nc3cc(F)ccc3[nH]2)CC1	-22.2977	2	1	225	80	[#6]:1:[#6]:[#6]:[#6]:[#6](-[#6]:2:[#7]:[#6]:3:[#6]:[#6]:[#6]:[#6]:[#6]:3:[#7]:2):[#6]:1		9.1e-05	TCMDC-133035
CNCCNCc1ccc(cc1)-c1ccc(cc1)-c1nc2cc(F)ccc2[nH]1	83.0682	2	1	225	80	[#6]:1:[#6]:[#6]:[#6]:[#6](-[#6]:2:[#7]:[#6]:3:[#6]:[#6]:[#6]:[#6]:[#6]:3:[#7]:2):[#6]:1		9.1e-05	TCMDC-132832
CN(C)CCNCc1ccc(cc1)-c1ccc(cc1)-c1nc2cc(F)ccc2[nH]1	40.3406	2	1	225	80	[#6]:1:[#6]:[#6]:[#6]:[#6](-[#6]:2:[#7]:[#6]:3:[#6]:[#6]:[#6]:[#6]:[#6]:3:[#7]:2):[#6]:1		9.1e-05	TCMDC-132681
Fc1ccc2[nH]c(nc2c1)-c1ccc(cc1)-c1ccc(CNCCN2CCNCC2)cc1	95.8083	2	1	225	80	[#6]:1:[#6]:[#6]:[#6]:[#6](-[#6]:2:[#7]:[#6]:3:[#6]:[#6]:[#6]:[#6]:[#6]:3:[#7]:2):[#6]:1		9.1e-05	TCMDC-132866
CC(C)NCc1ccc(cc1)-c1cccc(c1)-c1nc2cc(F)ccc2[nH]1	4.07205	2	1	225	80	[#6]:1:[#6]:[#6]:[#6]:[#6](-[#6]:2:[#7]:[#6]:3:[#6]:[#6]:[#6]:[#6]:[#6]:3:[#7]:2):[#6]:1		9.1e-05	TCMDC-132737
Fc1ccc2[nH]c(nc2c1)-c1cccc(c1)-c1ccc(CNCc2ccccc2)cc1	-56.9756	2	1	225	80	[#6]:1:[#6]:[#6]:[#6]:[#6](-[#6]:2:[#7]:[#6]:3:[#6]:[#6]:[#6]:[#6]:[#6]:3:[#7]:2):[#6]:1		9.1e-05	TCMDC-132702
Fc1ccc2[nH]c(nc2c1)-c1cccc(c1)-c1cccc(CNCc2ccccc2)c1	-56.6657	2	1	225	80	[#6]:1:[#6]:[#6]:[#6]:[#6](-[#6]:2:[#7]:[#6]:3:[#6]:[#6]:[#6]:[#6]:[#6]:3:[#7]:2):[#6]:1		9.1e-05	TCMDC-132699
CNCCNCc1ccc(cc1)-c1cccc(c1)-c1nc2cc(F)ccc2[nH]1	79.4481	2	1	225	80	[#6]:1:[#6]:[#6]:[#6]:[#6](-[#6]:2:[#7]:[#6]:3:[#6]:[#6]:[#6]:[#6]:[#6]:3:[#7]:2):[#6]:1		9.1e-05	TCMDC-132836
NCc1ccc(CNCc2cccc(c2)-c2cccc(c2)-c2nc3cc(F)ccc3[nH]2)cc1	98.0256	2	1	225	80	[#6]:1:[#6]:[#6]:[#6]:[#6](-[#6]:2:[#7]:[#6]:3:[#6]:[#6]:[#6]:[#6]:[#6]:3:[#7]:2):[#6]:1		9.1e-05	TCMDC-132816
OCCN1CCN(Cc2ccc(cc2)-c2ccc(cc2)-c2nc3cc(F)ccc3[nH]2)CC1	-14.6964	2	1	225	80	[#6]:1:[#6]:[#6]:[#6]:[#6](-[#6]:2:[#7]:[#6]:3:[#6]:[#6]:[#6]:[#6]:[#6]:3:[#7]:2):[#6]:1		9.1e-05	TCMDC-133030
Fc1ccc2[nH]c(nc2c1)-c1cccc(c1)-c1ccc(CN2CCCCC2)cc1	2.75016	2	1	225	80	[#6]:1:[#6]:[#6]:[#6]:[#6](-[#6]:2:[#7]:[#6]:3:[#6]:[#6]:[#6]:[#6]:[#6]:3:[#7]:2):[#6]:1		9.1e-05	TCMDC-133887
Fc1ccc2[nH]c(nc2c1)-c1ccc(cc1)-c1cccc(CN2CCCCC2)c1	-18.4831	2	1	225	80	[#6]:1:[#6]:[#6]:[#6]:[#6](-[#6]:2:[#7]:[#6]:3:[#6]:[#6]:[#6]:[#6]:[#6]:3:[#7]:2):[#6]:1		9.1e-05	TCMDC-133896
OCCN1CCN(Cc2ccc(cc2)-c2cccc(c2)-c2nc3cc(F)ccc3[nH]2)CC1	-6.53562	2	1	225	80	[#6]:1:[#6]:[#6]:[#6]:[#6](-[#6]:2:[#7]:[#6]:3:[#6]:[#6]:[#6]:[#6]:[#6]:3:[#7]:2):[#6]:1		9.1e-05	TCMDC-133032
Nc1cccc(CNCc2cccc(c2)-c2cccc(c2)-c2nc3cc(F)ccc3[nH]2)c1	-20.238	2	1	225	80	[#6]:1:[#6]:[#6]:[#6]:[#6](-[#6]:2:[#7]:[#6]:3:[#6]:[#6]:[#6]:[#6]:[#6]:3:[#7]:2):[#6]:1		9.1e-05	TCMDC-132941
Fc1ccc2[nH]c(nc2c1)-c1cccc(c1)-c1ccc(CN2CCC(CCN3CCCCC3)CC2)cc1	104.445	2	1	225	80	[#6]:1:[#6]:[#6]:[#6]:[#6](-[#6]:2:[#7]:[#6]:3:[#6]:[#6]:[#6]:[#6]:[#6]:3:[#7]:2):[#6]:1		9.1e-05	TCMDC-133940
Fc1ccc2[nH]c(nc2c1)-c1ccc(cc1)-c1cccc(CN2CCC(CCN3CCCCC3)CC2)c1	113.982	2	1	225	80	[#6]:1:[#6]:[#6]:[#6]:[#6](-[#6]:2:[#7]:[#6]:3:[#6]:[#6]:[#6]:[#6]:[#6]:3:[#7]:2):[#6]:1		9.1e-05	TCMDC-133933
COc1ccc(CNCc2cccc(c2)-c2cccc(c2)-c2nc3cc(F)ccc3[nH]2)cc1	-45.783	2	1	225	80	[#6]:1:[#6]:[#6]:[#6]:[#6](-[#6]:2:[#7]:[#6]:3:[#6]:[#6]:[#6]:[#6]:[#6]:3:[#7]:2):[#6]:1		9.1e-05	TCMDC-132717
Fc1ccc2[nH]c(nc2c1)-c1cccc(c1)-c1cccc(CNCCc2ccncc2)c1	-45.487	2	1	225	80	[#6]:1:[#6]:[#6]:[#6]:[#6](-[#6]:2:[#7]:[#6]:3:[#6]:[#6]:[#6]:[#6]:[#6]:3:[#7]:2):[#6]:1		9.1e-05	TCMDC-132857
NC1CCN(Cc2ccc(cc2)-c2cccc(c2)-c2nc3cc(F)ccc3[nH]2)C1	61.7624	2	1	225	80	[#6]:1:[#6]:[#6]:[#6]:[#6](-[#6]:2:[#7]:[#6]:3:[#6]:[#6]:[#6]:[#6]:[#6]:3:[#7]:2):[#6]:1		9.1e-05	TCMDC-133838
NC1CCN(CCNCc2cccc(c2)-c2ccc(cc2)-c2nc3cc(F)ccc3[nH]2)C1	75.9693	2	1	225	80	[#6]:1:[#6]:[#6]:[#6]:[#6](-[#6]:2:[#7]:[#6]:3:[#6]:[#6]:[#6]:[#6]:[#6]:3:[#7]:2):[#6]:1		9.1e-05	TCMDC-133857
NCC1CCCN1Cc1ccc(cc1)-c1cccc(c1)-c1nc2cc(F)ccc2[nH]1	102.539	2	1	225	80	[#6]:1:[#6]:[#6]:[#6]:[#6](-[#6]:2:[#7]:[#6]:3:[#6]:[#6]:[#6]:[#6]:[#6]:3:[#7]:2):[#6]:1		9.1e-05	TCMDC-132998
NC1CCN(Cc2cccc(c2)-c2ccc(cc2)-c2nc3cc(F)ccc3[nH]2)C1	40.4034	2	1	225	80	[#6]:1:[#6]:[#6]:[#6]:[#6](-[#6]:2:[#7]:[#6]:3:[#6]:[#6]:[#6]:[#6]:[#6]:3:[#7]:2):[#6]:1		9.1e-05	TCMDC-133853
OCC1CCN(Cc2cccc(c2)-c2ccc(cc2)-c2nc3cc(F)ccc3[nH]2)CC1	-11.7761	2	1	225	80	[#6]:1:[#6]:[#6]:[#6]:[#6](-[#6]:2:[#7]:[#6]:3:[#6]:[#6]:[#6]:[#6]:[#6]:3:[#7]:2):[#6]:1		9.1e-05	TCMDC-133934
Fc1ccc2[nH]c(nc2c1)-c1cccc(c1)-c1ccc(CN2CCN(CCC#N)CC2)cc1	7.40349	2	1	225	80	[#6]:1:[#6]:[#6]:[#6]:[#6](-[#6]:2:[#7]:[#6]:3:[#6]:[#6]:[#6]:[#6]:[#6]:3:[#7]:2):[#6]:1		9.1e-05	TCMDC-133845
Fc1ccc2[nH]c(nc2c1)-c1ccc(cc1)-c1cccc(CN2CCN(CCC#N)CC2)c1	-16.7619	2	1	225	80	[#6]:1:[#6]:[#6]:[#6]:[#6](-[#6]:2:[#7]:[#6]:3:[#6]:[#6]:[#6]:[#6]:[#6]:3:[#7]:2):[#6]:1		9.1e-05	TCMDC-133860
CN1CCC(CC1)N1CCN(Cc2ccc(cc2)-c2cccc(c2)-c2nc3cc(F)ccc3[nH]2)CC1	52.5604	2	1	225	80	[#6]:1:[#6]:[#6]:[#6]:[#6](-[#6]:2:[#7]:[#6]:3:[#6]:[#6]:[#6]:[#6]:[#6]:3:[#7]:2):[#6]:1		9.1e-05	TCMDC-133843
CN1CCC(CC1)N1CCN(Cc2cccc(c2)-c2ccc(cc2)-c2nc3cc(F)ccc3[nH]2)CC1	97.123	2	1	225	80	[#6]:1:[#6]:[#6]:[#6]:[#6](-[#6]:2:[#7]:[#6]:3:[#6]:[#6]:[#6]:[#6]:[#6]:3:[#7]:2):[#6]:1		9.1e-05	TCMDC-133858
NCC1CCCN1Cc1cccc(c1)-c1cccc(c1)-c1nc2cc(F)ccc2[nH]1	98.6273	2	1	225	80	[#6]:1:[#6]:[#6]:[#6]:[#6](-[#6]:2:[#7]:[#6]:3:[#6]:[#6]:[#6]:[#6]:[#6]:3:[#7]:2):[#6]:1		9.1e-05	TCMDC-133001
NC1CCCN(Cc2ccc(cc2)-c2cccc(c2)-c2nc3cc(F)ccc3[nH]2)C1	68.9567	2	1	225	80	[#6]:1:[#6]:[#6]:[#6]:[#6](-[#6]:2:[#7]:[#6]:3:[#6]:[#6]:[#6]:[#6]:[#6]:3:[#7]:2):[#6]:1		9.1e-05	TCMDC-133840
NC1CCCN(Cc2cccc(c2)-c2ccc(cc2)-c2nc3cc(F)ccc3[nH]2)C1	20.4721	2	1	225	80	[#6]:1:[#6]:[#6]:[#6]:[#6](-[#6]:2:[#7]:[#6]:3:[#6]:[#6]:[#6]:[#6]:[#6]:3:[#7]:2):[#6]:1		9.1e-05	TCMDC-133855
Fc1ccc2[nH]c(nc2c1)-c1cccc(c1)-c1ccc(CN2CCN(CCN3CCOCC3)CC2)cc1	39.5545	2	1	225	80	[#6]:1:[#6]:[#6]:[#6]:[#6](-[#6]:2:[#7]:[#6]:3:[#6]:[#6]:[#6]:[#6]:[#6]:3:[#7]:2):[#6]:1		9.1e-05	TCMDC-133942
Fc1ccc2[nH]c(nc2c1)-c1ccc(cc1)-c1cccc(CN2CCN(CCN3CCOCC3)CC2)c1	-11.5304	2	1	225	80	[#6]:1:[#6]:[#6]:[#6]:[#6](-[#6]:2:[#7]:[#6]:3:[#6]:[#6]:[#6]:[#6]:[#6]:3:[#7]:2):[#6]:1		9.1e-05	TCMDC-133936
Fc1ccc2[nH]c(nc2c1)-c1cccc(c1)-c1ccc(CN2CCN(CC2)c2ccncc2)cc1	89.6014	2	1	225	80	[#6]:1:[#6]:[#6]:[#6]:[#6](-[#6]:2:[#7]:[#6]:3:[#6]:[#6]:[#6]:[#6]:[#6]:3:[#7]:2):[#6]:1		9.1e-05	TCMDC-132918
Fc1ccc2[nH]c(nc2c1)-c1ccc(cc1)-c1cccc(CN2CCN(CC2)c2ccncc2)c1	-6.55437	2	1	225	80	[#6]:1:[#6]:[#6]:[#6]:[#6](-[#6]:2:[#7]:[#6]:3:[#6]:[#6]:[#6]:[#6]:[#6]:3:[#7]:2):[#6]:1		9.1e-05	TCMDC-133822
CN1CCCC(CN2CCN(Cc3ccc(cc3)-c3cccc(c3)-c3nc4cc(F)ccc4[nH]3)CC2)C1	67.7993	2	1	225	80	[#6]:1:[#6]:[#6]:[#6]:[#6](-[#6]:2:[#7]:[#6]:3:[#6]:[#6]:[#6]:[#6]:[#6]:3:[#7]:2):[#6]:1		9.1e-05	TCMDC-133883
CN1CCCC(CN2CCN(Cc3cccc(c3)-c3ccc(cc3)-c3nc4cc(F)ccc4[nH]3)CC2)C1	104.211	2	1	225	80	[#6]:1:[#6]:[#6]:[#6]:[#6](-[#6]:2:[#7]:[#6]:3:[#6]:[#6]:[#6]:[#6]:[#6]:3:[#7]:2):[#6]:1		9.1e-05	TCMDC-133891
NC(=O)C1CCN(Cc2cccc(c2)-c2cccc(c2)-c2nc3cc(F)ccc3[nH]2)CC1	-35.6014	2	1	225	80	[#6]:1:[#6]:[#6]:[#6]:[#6](-[#6]:2:[#7]:[#6]:3:[#6]:[#6]:[#6]:[#6]:[#6]:3:[#7]:2):[#6]:1		9.1e-05	TCMDC-132686
CS(=O)(=O)NCCCNCc1cccc(c1)-c1cccc(c1)-c1nc2cc(F)ccc2[nH]1	-24.926	2	1	225	80	[#6]:1:[#6]:[#6]:[#6]:[#6](-[#6]:2:[#7]:[#6]:3:[#6]:[#6]:[#6]:[#6]:[#6]:3:[#7]:2):[#6]:1		9.1e-05	TCMDC-133075
Fc1ccc2[nH]c(nc2c1)-c1cccc(c1)-c1cccc(CN2CCN(CC2)c2ccncc2)c1	104.599	2	1	225	80	[#6]:1:[#6]:[#6]:[#6]:[#6](-[#6]:2:[#7]:[#6]:3:[#6]:[#6]:[#6]:[#6]:[#6]:3:[#7]:2):[#6]:1		9.1e-05	TCMDC-132922
Fc1ccc2[nH]c(nc2c1)-c1cccc(c1)-c1cccc(CNCCCN2CCCC2=O)c1	-41.4915	2	1	225	80	[#6]:1:[#6]:[#6]:[#6]:[#6](-[#6]:2:[#7]:[#6]:3:[#6]:[#6]:[#6]:[#6]:[#6]:3:[#7]:2):[#6]:1		9.1e-05	TCMDC-132765
Fc1ccc2[nH]c(nc2c1)-c1cccc(c1)-c1ccc(cc1)C(=O)NCCN1CCCC1	-17.0232	2	1	225	80	[#6]:1:[#6]:[#6]:[#6]:[#6](-[#6]:2:[#7]:[#6]:3:[#6]:[#6]:[#6]:[#6]:[#6]:3:[#7]:2):[#6]:1		9.1e-05	TCMDC-132321
CS(=O)(=O)c1ccc(CNCc2cccc(c2)-c2cccc(c2)-c2nc3cc(F)ccc3[nH]2)cc1	-11.6533	2	1	225	80	[#6]:1:[#6]:[#6]:[#6]:[#6](-[#6]:2:[#7]:[#6]:3:[#6]:[#6]:[#6]:[#6]:[#6]:3:[#7]:2):[#6]:1		9.1e-05	TCMDC-132907
Fc1ccc2[nH]c(nc2c1)-c1ccc(cc1)-c1cccc(c1)C(=O)NCCN1CCCC1	-16.5519	2	1	225	80	[#6]:1:[#6]:[#6]:[#6]:[#6](-[#6]:2:[#7]:[#6]:3:[#6]:[#6]:[#6]:[#6]:[#6]:3:[#7]:2):[#6]:1		9.1e-05	TCMDC-132325
Fc1ccc2[nH]c(nc2c1)-c1cccc(c1)-c1cccc(CN2CCN(CC2)c2cnccn2)c1	-22.9623	2	1	225	80	[#6]:1:[#6]:[#6]:[#6]:[#6](-[#6]:2:[#7]:[#6]:3:[#6]:[#6]:[#6]:[#6]:[#6]:3:[#7]:2):[#6]:1		9.1e-05	TCMDC-132676
CC(C)NCc1ccc(cc1)-c1ccc(cc1)-c1nc2cc(F)ccc2[nH]1	14.2581	2	1	225	80	[#6]:1:[#6]:[#6]:[#6]:[#6](-[#6]:2:[#7]:[#6]:3:[#6]:[#6]:[#6]:[#6]:[#6]:3:[#7]:2):[#6]:1		9.1e-05	TCMDC-132740
Fc1ccc2[nH]c(nc2c1)-c1ccc(cc1)-c1ccc(CNCc2ccccc2)cc1	-8.7392	2	1	225	80	[#6]:1:[#6]:[#6]:[#6]:[#6](-[#6]:2:[#7]:[#6]:3:[#6]:[#6]:[#6]:[#6]:[#6]:3:[#7]:2):[#6]:1		9.1e-05	TCMDC-132706
NCc1ccc(CNCc2ccc(cc2)-c2ccc(cc2)-c2nc3cc(F)ccc3[nH]2)cc1	33.2314	2	1	225	80	[#6]:1:[#6]:[#6]:[#6]:[#6](-[#6]:2:[#7]:[#6]:3:[#6]:[#6]:[#6]:[#6]:[#6]:3:[#7]:2):[#6]:1		9.1e-05	TCMDC-132810
Fc1ccc2[nH]c(nc2c1)-c1ccc(cc1)-c1ccc(CN2CCCCC2)cc1	-143.712	2	1	225	80	[#6]:1:[#6]:[#6]:[#6]:[#6](-[#6]:2:[#7]:[#6]:3:[#6]:[#6]:[#6]:[#6]:[#6]:3:[#7]:2):[#6]:1		9.1e-05	TCMDC-133910
CNc1ccc(CNCc2ccc(cc2)-c2ccc(cc2)-c2nc3cc(F)ccc3[nH]2)cc1	-78.3316	2	1	225	80	[#6]:1:[#6]:[#6]:[#6]:[#6](-[#6]:2:[#7]:[#6]:3:[#6]:[#6]:[#6]:[#6]:[#6]:3:[#7]:2):[#6]:1		9.1e-05	TCMDC-132980
Fc1ccc2[nH]c(nc2c1)-c1ccc(cc1)-c1ccc(CN2CCC(CCN3CCCCC3)CC2)cc1	105.446	2	1	225	80	[#6]:1:[#6]:[#6]:[#6]:[#6](-[#6]:2:[#7]:[#6]:3:[#6]:[#6]:[#6]:[#6]:[#6]:3:[#7]:2):[#6]:1		9.1e-05	TCMDC-133924
COCCN1CCN(Cc2ccc(cc2)-c2ccc(cc2)-c2nc3cc(F)ccc3[nH]2)CC1	-25.9116	2	1	225	80	[#6]:1:[#6]:[#6]:[#6]:[#6](-[#6]:2:[#7]:[#6]:3:[#6]:[#6]:[#6]:[#6]:[#6]:3:[#7]:2):[#6]:1		9.1e-05	TCMDC-133022
NC1CCN(Cc2ccc(cc2)-c2ccc(cc2)-c2nc3cc(F)ccc3[nH]2)C1	102.539	2	1	225	80	[#6]:1:[#6]:[#6]:[#6]:[#6](-[#6]:2:[#7]:[#6]:3:[#6]:[#6]:[#6]:[#6]:[#6]:3:[#7]:2):[#6]:1		9.1e-05	TCMDC-133872
NCC1CCCN1Cc1ccc(cc1)-c1ccc(cc1)-c1nc2cc(F)ccc2[nH]1	65.5322	2	1	225	80	[#6]:1:[#6]:[#6]:[#6]:[#6](-[#6]:2:[#7]:[#6]:3:[#6]:[#6]:[#6]:[#6]:[#6]:3:[#7]:2):[#6]:1		9.1e-05	TCMDC-132994
Nc1cccc(CNCc2ccc(cc2)-c2cccc(c2)-c2nc3cc(F)ccc3[nH]2)c1	-46.5381	2	1	225	80	[#6]:1:[#6]:[#6]:[#6]:[#6](-[#6]:2:[#7]:[#6]:3:[#6]:[#6]:[#6]:[#6]:[#6]:3:[#7]:2):[#6]:1		9.1e-05	TCMDC-132937
Fc1ccc2[nH]c(nc2c1)-c1ccc(cc1)-c1ccc(CN2CCN(CCN3CCOCC3)CC2)cc1	-0.410529	2	1	225	80	[#6]:1:[#6]:[#6]:[#6]:[#6](-[#6]:2:[#7]:[#6]:3:[#6]:[#6]:[#6]:[#6]:[#6]:3:[#7]:2):[#6]:1		9.1e-05	TCMDC-133926
COc1ccc(CNCc2ccc(cc2)-c2cccc(c2)-c2nc3cc(F)ccc3[nH]2)cc1	-29.8365	2	1	225	80	[#6]:1:[#6]:[#6]:[#6]:[#6](-[#6]:2:[#7]:[#6]:3:[#6]:[#6]:[#6]:[#6]:[#6]:3:[#7]:2):[#6]:1		9.1e-05	TCMDC-132721
Fc1ccc2[nH]c(nc2c1)-c1cccc(c1)-c1ccc(CNCCc2ccncc2)cc1	81.478	2	1	225	80	[#6]:1:[#6]:[#6]:[#6]:[#6](-[#6]:2:[#7]:[#6]:3:[#6]:[#6]:[#6]:[#6]:[#6]:3:[#7]:2):[#6]:1		9.1e-05	TCMDC-132854
CN1CCCC(CN2CCN(Cc3ccc(cc3)-c3ccc(cc3)-c3nc4cc(F)ccc4[nH]3)CC2)C1	90.0588	2	1	225	80	[#6]:1:[#6]:[#6]:[#6]:[#6](-[#6]:2:[#7]:[#6]:3:[#6]:[#6]:[#6]:[#6]:[#6]:3:[#7]:2):[#6]:1		9.1e-05	TCMDC-133908
OCC1CCN(Cc2ccc(cc2)-c2cccc(c2)-c2nc3cc(F)ccc3[nH]2)CC1	70.6469	2	1	225	80	[#6]:1:[#6]:[#6]:[#6]:[#6](-[#6]:2:[#7]:[#6]:3:[#6]:[#6]:[#6]:[#6]:[#6]:3:[#7]:2):[#6]:1		9.1e-05	TCMDC-133121
CC1CN(Cc2ccc(cc2)-c2cccc(c2)-c2nc3cc(F)ccc3[nH]2)CC(C)O1	-17.4634	2	1	225	80	[#6]:1:[#6]:[#6]:[#6]:[#6](-[#6]:2:[#7]:[#6]:3:[#6]:[#6]:[#6]:[#6]:[#6]:3:[#7]:2):[#6]:1		9.1e-05	TCMDC-133813
OC1CCCN(Cc2ccc(cc2)-c2cccc(c2)-c2nc3cc(F)ccc3[nH]2)C1	-14.6651	2	1	225	80	[#6]:1:[#6]:[#6]:[#6]:[#6](-[#6]:2:[#7]:[#6]:3:[#6]:[#6]:[#6]:[#6]:[#6]:3:[#7]:2):[#6]:1		9.1e-05	TCMDC-133815
NC(=O)C1CCN(Cc2ccc(cc2)-c2cccc(c2)-c2nc3cc(F)ccc3[nH]2)CC1	-35.1792	2	1	225	80	[#6]:1:[#6]:[#6]:[#6]:[#6](-[#6]:2:[#7]:[#6]:3:[#6]:[#6]:[#6]:[#6]:[#6]:3:[#7]:2):[#6]:1		9.1e-05	TCMDC-132689
CS(=O)(=O)NCCCNCc1ccc(cc1)-c1cccc(c1)-c1nc2cc(F)ccc2[nH]1	6.50767	2	1	225	80	[#6]:1:[#6]:[#6]:[#6]:[#6](-[#6]:2:[#7]:[#6]:3:[#6]:[#6]:[#6]:[#6]:[#6]:3:[#7]:2):[#6]:1		9.1e-05	TCMDC-133077
Fc1ccc2[nH]c(nc2c1)-c1cccc(c1)-c1ccc(CNCCCN2CCCC2=O)cc1	-14.9619	2	1	225	80	[#6]:1:[#6]:[#6]:[#6]:[#6](-[#6]:2:[#7]:[#6]:3:[#6]:[#6]:[#6]:[#6]:[#6]:3:[#7]:2):[#6]:1		9.1e-05	TCMDC-132750
CN(C1CCN(Cc2ccc(cc2)-c2cccc(c2)-c2nc3cc(F)ccc3[nH]2)C1)C(C)=O	25.1973	2	1	225	80	[#6]:1:[#6]:[#6]:[#6]:[#6](-[#6]:2:[#7]:[#6]:3:[#6]:[#6]:[#6]:[#6]:[#6]:3:[#7]:2):[#6]:1		9.1e-05	TCMDC-133885
Fc1ccc2[nH]c(nc2c1)-c1cccc(c1)-c1ccc(CN2CCN(CC2)c2cnccn2)cc1	21.9106	2	1	225	80	[#6]:1:[#6]:[#6]:[#6]:[#6](-[#6]:2:[#7]:[#6]:3:[#6]:[#6]:[#6]:[#6]:[#6]:3:[#7]:2):[#6]:1		9.1e-05	TCMDC-132679
CC(C)NCc1ccc(cc1)-c1ccc(cc1)-c1nc2cccc(C)c2[nH]1	-47.8939	2	1	225	80	[#6]:1:[#6]:[#6]:[#6]:[#6](-[#6]:2:[#7]:[#6]:3:[#6]:[#6]:[#6]:[#6]:[#6]:3:[#7]:2):[#6]:1		9.1e-05	TCMDC-132744
Cc1cccc2nc([nH]c12)-c1ccc(cc1)-c1ccc(CNCc2ccccc2)cc1	-18.6391	2	1	225	80	[#6]:1:[#6]:[#6]:[#6]:[#6](-[#6]:2:[#7]:[#6]:3:[#6]:[#6]:[#6]:[#6]:[#6]:3:[#7]:2):[#6]:1		9.1e-05	TCMDC-132701
Cc1cccc2nc([nH]c12)-c1ccc(cc1)-c1ccc(CNCc2ccc(CN)cc2)cc1	65.2855	2	1	225	80	[#6]:1:[#6]:[#6]:[#6]:[#6](-[#6]:2:[#7]:[#6]:3:[#6]:[#6]:[#6]:[#6]:[#6]:3:[#7]:2):[#6]:1		9.1e-05	TCMDC-132813
CC(C)CNCc1ccc(cc1)-c1ccc(cc1)-c1nc2cccc(C)c2[nH]1	16.2175	2	1	225	80	[#6]:1:[#6]:[#6]:[#6]:[#6](-[#6]:2:[#7]:[#6]:3:[#6]:[#6]:[#6]:[#6]:[#6]:3:[#7]:2):[#6]:1		9.1e-05	TCMDC-132803
CNCCNCc1ccc(cc1)-c1ccc(cc1)-c1nc2cccc(C)c2[nH]1	80.1414	2	1	225	80	[#6]:1:[#6]:[#6]:[#6]:[#6](-[#6]:2:[#7]:[#6]:3:[#6]:[#6]:[#6]:[#6]:[#6]:3:[#7]:2):[#6]:1		9.1e-05	TCMDC-132837
Cc1cccc2nc([nH]c12)-c1cccc(c1)-c1ccc(CNCc2ccccc2)cc1	64.9304	2	1	225	80	[#6]:1:[#6]:[#6]:[#6]:[#6](-[#6]:2:[#7]:[#6]:3:[#6]:[#6]:[#6]:[#6]:[#6]:3:[#7]:2):[#6]:1		9.1e-05	TCMDC-132710
Cc1cccc2nc([nH]c12)-c1ccc(cc1)-c1cccc(CNCc2ccccc2)c1	-22.4881	2	1	225	80	[#6]:1:[#6]:[#6]:[#6]:[#6](-[#6]:2:[#7]:[#6]:3:[#6]:[#6]:[#6]:[#6]:[#6]:3:[#7]:2):[#6]:1		9.1e-05	TCMDC-132707
Cc1cccc2nc([nH]c12)-c1ccc(cc1)-c1ccc(CN2CCCCC2)cc1	-1.4551	2	1	225	80	[#6]:1:[#6]:[#6]:[#6]:[#6](-[#6]:2:[#7]:[#6]:3:[#6]:[#6]:[#6]:[#6]:[#6]:3:[#7]:2):[#6]:1		9.1e-05	TCMDC-133901
Cc1cccc2nc([nH]c12)-c1cccc(c1)-c1ccc(CNCC#C)cc1	-34.4365	2	1	225	80	[#6]:1:[#6]:[#6]:[#6]:[#6](-[#6]:2:[#7]:[#6]:3:[#6]:[#6]:[#6]:[#6]:[#6]:3:[#7]:2):[#6]:1		9.1e-05	TCMDC-132804
Cc1cccc2nc([nH]c12)-c1ccc(cc1)-c1ccc(CN2CCN(CCO)CC2)cc1	4.8296	2	1	225	80	[#6]:1:[#6]:[#6]:[#6]:[#6](-[#6]:2:[#7]:[#6]:3:[#6]:[#6]:[#6]:[#6]:[#6]:3:[#7]:2):[#6]:1		9.1e-05	TCMDC-133033
CNCCNCc1cccc(c1)-c1ccc(cc1)-c1nc2cccc(C)c2[nH]1	94.0088	2	1	225	80	[#6]:1:[#6]:[#6]:[#6]:[#6](-[#6]:2:[#7]:[#6]:3:[#6]:[#6]:[#6]:[#6]:[#6]:3:[#7]:2):[#6]:1		9.1e-05	TCMDC-132831
Cc1cccc2nc([nH]c12)-c1ccc(cc1)-c1ccc(CN2CCC(CCN3CCCCC3)CC2)cc1	113.967	2	1	225	80	[#6]:1:[#6]:[#6]:[#6]:[#6](-[#6]:2:[#7]:[#6]:3:[#6]:[#6]:[#6]:[#6]:[#6]:3:[#7]:2):[#6]:1		9.1e-05	TCMDC-133929
Cc1cccc2nc([nH]c12)-c1ccc(cc1)-c1ccc(CN2CCN(CCC#N)CC2)cc1	-11.3668	2	1	225	80	[#6]:1:[#6]:[#6]:[#6]:[#6](-[#6]:2:[#7]:[#6]:3:[#6]:[#6]:[#6]:[#6]:[#6]:3:[#7]:2):[#6]:1		9.1e-05	TCMDC-133867
Cc1cccc2nc([nH]c12)-c1ccc(cc1)-c1ccc(CN2CCCC2CN)cc1	66.5815	2	1	225	80	[#6]:1:[#6]:[#6]:[#6]:[#6](-[#6]:2:[#7]:[#6]:3:[#6]:[#6]:[#6]:[#6]:[#6]:3:[#7]:2):[#6]:1		9.1e-05	TCMDC-132999
CN1CCC(CC1)N1CCN(Cc2ccc(cc2)-c2ccc(cc2)-c2nc3cccc(C)c3[nH]2)CC1	83.0943	2	1	225	80	[#6]:1:[#6]:[#6]:[#6]:[#6](-[#6]:2:[#7]:[#6]:3:[#6]:[#6]:[#6]:[#6]:[#6]:3:[#7]:2):[#6]:1		9.1e-05	TCMDC-133865
Cc1cccc2nc([nH]c12)-c1ccc(cc1)-c1ccc(CN2CCCC(N)C2)cc1	93.3998	2	1	225	80	[#6]:1:[#6]:[#6]:[#6]:[#6](-[#6]:2:[#7]:[#6]:3:[#6]:[#6]:[#6]:[#6]:[#6]:3:[#7]:2):[#6]:1		9.1e-05	TCMDC-133863
Cc1cccc2nc([nH]c12)-c1cccc(c1)-c1ccc(CN2CCN(CCO)CC2)cc1	5.68424	2	1	225	80	[#6]:1:[#6]:[#6]:[#6]:[#6](-[#6]:2:[#7]:[#6]:3:[#6]:[#6]:[#6]:[#6]:[#6]:3:[#7]:2):[#6]:1		9.1e-05	TCMDC-133026
Cc1cccc2nc([nH]c12)-c1ccc(cc1)-c1ccc(CN2CCN(CC2)c2ccncc2)cc1	17.4018	2	1	225	80	[#6]:1:[#6]:[#6]:[#6]:[#6](-[#6]:2:[#7]:[#6]:3:[#6]:[#6]:[#6]:[#6]:[#6]:3:[#7]:2):[#6]:1		9.1e-05	TCMDC-132919
CNc1ccc(CNCc2cccc(c2)-c2ccc(cc2)-c2nc3cccc(C)c3[nH]2)cc1	-24.3646	2	1	225	80	[#6]:1:[#6]:[#6]:[#6]:[#6](-[#6]:2:[#7]:[#6]:3:[#6]:[#6]:[#6]:[#6]:[#6]:3:[#7]:2):[#6]:1		9.1e-05	TCMDC-132979
Cc1cccc2nc([nH]c12)-c1ccc(cc1)-c1cccc(CNCc2cccc(N)c2)c1	83.13	2	1	225	80	[#6]:1:[#6]:[#6]:[#6]:[#6](-[#6]:2:[#7]:[#6]:3:[#6]:[#6]:[#6]:[#6]:[#6]:3:[#7]:2):[#6]:1		9.1e-05	TCMDC-132934
CNCCNCc1cccc(c1)-c1ccc(cc1)-c1nc2cc(ccc2[nH]1)C(F)(F)F	79.698	2	1	225	80	[#6]:1:[#6]:[#6]:[#6]:[#6](-[#6]:2:[#7]:[#6]:3:[#6]:[#6]:[#6]:[#6]:[#6]:3:[#7]:2):[#6]:1		9.1e-05	TCMDC-132834
Cc1cccc2nc([nH]c12)-c1ccc(cc1)-c1cccc(CN2CCN(CCO)CC2)c1	-7.66353	2	1	225	80	[#6]:1:[#6]:[#6]:[#6]:[#6](-[#6]:2:[#7]:[#6]:3:[#6]:[#6]:[#6]:[#6]:[#6]:3:[#7]:2):[#6]:1		9.1e-05	TCMDC-133029
Cc1cccc2nc([nH]c12)-c1ccc(cc1)-c1ccc(CN2CCN(CCN3CCOCC3)CC2)cc1	6.92983	2	1	225	80	[#6]:1:[#6]:[#6]:[#6]:[#6](-[#6]:2:[#7]:[#6]:3:[#6]:[#6]:[#6]:[#6]:[#6]:3:[#7]:2):[#6]:1		9.1e-05	TCMDC-133931
Cc1cccc2nc([nH]c12)-c1ccc(cc1)-c1cccc(CNCCc2ccncc2)c1	-15.0864	2	1	225	80	[#6]:1:[#6]:[#6]:[#6]:[#6](-[#6]:2:[#7]:[#6]:3:[#6]:[#6]:[#6]:[#6]:[#6]:3:[#7]:2):[#6]:1		9.1e-05	TCMDC-132850
COc1ccc(CNCc2cccc(c2)-c2ccc(cc2)-c2nc3cccc(C)c3[nH]2)cc1	-14.0937	2	1	225	80	[#6]:1:[#6]:[#6]:[#6]:[#6](-[#6]:2:[#7]:[#6]:3:[#6]:[#6]:[#6]:[#6]:[#6]:3:[#7]:2):[#6]:1		9.1e-05	TCMDC-132726
CN1CCCC(CN2CCN(Cc3ccc(cc3)-c3ccc(cc3)-c3nc4cccc(C)c4[nH]3)CC2)C1	93.2475	2	1	225	80	[#6]:1:[#6]:[#6]:[#6]:[#6](-[#6]:2:[#7]:[#6]:3:[#6]:[#6]:[#6]:[#6]:[#6]:3:[#7]:2):[#6]:1		9.1e-05	TCMDC-133898
Cc1cccc2nc([nH]c12)-c1cccc(c1)-c1ccc(CN2CCCC2CN)cc1	36.6113	2	1	225	80	[#6]:1:[#6]:[#6]:[#6]:[#6](-[#6]:2:[#7]:[#6]:3:[#6]:[#6]:[#6]:[#6]:[#6]:3:[#7]:2):[#6]:1		9.1e-05	TCMDC-132991
Cc1cccc2nc([nH]c12)-c1ccc(cc1)-c1cccc(CN2CCCC2CN)c1	21.6059	2	1	225	80	[#6]:1:[#6]:[#6]:[#6]:[#6](-[#6]:2:[#7]:[#6]:3:[#6]:[#6]:[#6]:[#6]:[#6]:3:[#7]:2):[#6]:1		9.1e-05	TCMDC-132993
Cc1cccc2nc([nH]c12)-c1cccc(c1)-c1cccc(CN2CCCC2CN)c1	49.3552	2	1	225	80	[#6]:1:[#6]:[#6]:[#6]:[#6](-[#6]:2:[#7]:[#6]:3:[#6]:[#6]:[#6]:[#6]:[#6]:3:[#7]:2):[#6]:1		9.1e-05	TCMDC-132989
Cc1cccc2nc([nH]c12)-c1cccc(c1)-c1cccc(CN2CCC(CO)CC2)c1	-22.2977	2	1	225	80	[#6]:1:[#6]:[#6]:[#6]:[#6](-[#6]:2:[#7]:[#6]:3:[#6]:[#6]:[#6]:[#6]:[#6]:3:[#7]:2):[#6]:1		9.1e-05	TCMDC-133131
Cc1cccc2nc([nH]c12)-c1ccc(cc1)-c1cccc(CN2CCN(CC2)c2ccncc2)c1	17.1397	2	1	225	80	[#6]:1:[#6]:[#6]:[#6]:[#6](-[#6]:2:[#7]:[#6]:3:[#6]:[#6]:[#6]:[#6]:[#6]:3:[#7]:2):[#6]:1		9.1e-05	TCMDC-132913
OCCN1CCN(Cc2cccc(c2)-c2ccc(cc2)-c2nc3cc(ccc3[nH]2)C(F)(F)F)CC1	3.48066	2	1	225	80	[#6]:1:[#6]:[#6]:[#6]:[#6](-[#6]:2:[#7]:[#6]:3:[#6]:[#6]:[#6]:[#6]:[#6]:3:[#7]:2):[#6]:1		9.1e-05	TCMDC-133031
Cc1cccc2nc([nH]c12)-c1cccc(c1)-c1cccc(CN2CCN(CC2)c2ccncc2)c1	41.9388	2	1	225	80	[#6]:1:[#6]:[#6]:[#6]:[#6](-[#6]:2:[#7]:[#6]:3:[#6]:[#6]:[#6]:[#6]:[#6]:3:[#7]:2):[#6]:1		9.1e-05	TCMDC-132910
Cc1cccc2nc([nH]c12)-c1ccc(cc1)-c1cccc(CNCCCNS(C)(=O)=O)c1	-3.87669	2	1	225	80	[#6]:1:[#6]:[#6]:[#6]:[#6](-[#6]:2:[#7]:[#6]:3:[#6]:[#6]:[#6]:[#6]:[#6]:3:[#7]:2):[#6]:1		9.1e-05	TCMDC-133082
Cc1cccc2nc([nH]c12)-c1ccc(cc1)-c1cccc(CN2CCC(CC2)C(N)=O)c1	-8.96123	2	1	225	80	[#6]:1:[#6]:[#6]:[#6]:[#6](-[#6]:2:[#7]:[#6]:3:[#6]:[#6]:[#6]:[#6]:[#6]:3:[#7]:2):[#6]:1		9.1e-05	TCMDC-132694
Cc1cccc2nc([nH]c12)-c1ccc(cc1)-c1cccc(CNCCCN2CCCC2=O)c1	19.9036	2	1	225	80	[#6]:1:[#6]:[#6]:[#6]:[#6](-[#6]:2:[#7]:[#6]:3:[#6]:[#6]:[#6]:[#6]:[#6]:3:[#7]:2):[#6]:1		9.1e-05	TCMDC-132758
C(N1CCCCC1)c1ccc(cc1)-c1ccc(cc1)-c1nc2ccccc2[nH]1	32.638	2	1	225	80	[#6]:1:[#6]:[#6]:[#6]:[#6](-[#6]:2:[#7]:[#6]:3:[#6]:[#6]:[#6]:[#6]:[#6]:3:[#7]:2):[#6]:1		9.1e-05	TCMDC-133906
OCCC1CCN(Cc2ccc(cc2)-c2ccc(cc2)-c2nc3ccccc3[nH]2)CC1	-1.75961	2	1	225	80	[#6]:1:[#6]:[#6]:[#6]:[#6](-[#6]:2:[#7]:[#6]:3:[#6]:[#6]:[#6]:[#6]:[#6]:3:[#7]:2):[#6]:1		9.1e-05	TCMDC-133905
OCC1CCN(Cc2ccc(cc2)-c2ccc(cc2)-c2nc3ccccc3[nH]2)CC1	-51.3533	2	1	225	80	[#6]:1:[#6]:[#6]:[#6]:[#6](-[#6]:2:[#7]:[#6]:3:[#6]:[#6]:[#6]:[#6]:[#6]:3:[#7]:2):[#6]:1		9.1e-05	TCMDC-133927
C(N1CCCCC1)c1ccc(cc1)-c1cccc(c1)-c1nc2ccccc2[nH]1	-5.73294	2	1	225	80	[#6]:1:[#6]:[#6]:[#6]:[#6](-[#6]:2:[#7]:[#6]:3:[#6]:[#6]:[#6]:[#6]:[#6]:3:[#7]:2):[#6]:1		9.1e-05	TCMDC-133917
C(N1CCCCC1)c1cccc(c1)-c1ccc(cc1)-c1nc2ccccc2[nH]1	-8.246	2	1	225	80	[#6]:1:[#6]:[#6]:[#6]:[#6](-[#6]:2:[#7]:[#6]:3:[#6]:[#6]:[#6]:[#6]:[#6]:3:[#7]:2):[#6]:1		9.1e-05	TCMDC-133890
CN1CCC(CC1)NCc1ccc(cc1)-c1cccc(c1)-c1nc2ccccc2[nH]1	85.2135	2	1	225	80	[#6]:1:[#6]:[#6]:[#6]:[#6](-[#6]:2:[#7]:[#6]:3:[#6]:[#6]:[#6]:[#6]:[#6]:3:[#7]:2):[#6]:1		9.1e-05	TCMDC-132551
OCC1CCN(Cc2ccc(cc2)-c2cccc(c2)-c2nc3ccccc3[nH]2)CC1	86.9251	2	1	225	80	[#6]:1:[#6]:[#6]:[#6]:[#6](-[#6]:2:[#7]:[#6]:3:[#6]:[#6]:[#6]:[#6]:[#6]:3:[#7]:2):[#6]:1		9.1e-05	TCMDC-132552
NC1CCCN(Cc2ccc(cc2)-c2cccc(c2)-c2nc3ccccc3[nH]2)C1	58.5754	2	1	225	80	[#6]:1:[#6]:[#6]:[#6]:[#6](-[#6]:2:[#7]:[#6]:3:[#6]:[#6]:[#6]:[#6]:[#6]:3:[#7]:2):[#6]:1		9.1e-05	TCMDC-133880
NC1CCCN(Cc2cccc(c2)-c2ccc(cc2)-c2nc3ccccc3[nH]2)C1	22.0834	2	1	225	80	[#6]:1:[#6]:[#6]:[#6]:[#6](-[#6]:2:[#7]:[#6]:3:[#6]:[#6]:[#6]:[#6]:[#6]:3:[#7]:2):[#6]:1		9.1e-05	TCMDC-133848
OC1CCCN(Cc2ccc(cc2)-c2cccc(c2)-c2nc3ccccc3[nH]2)C1	-1.75961	2	1	225	80	[#6]:1:[#6]:[#6]:[#6]:[#6](-[#6]:2:[#7]:[#6]:3:[#6]:[#6]:[#6]:[#6]:[#6]:3:[#7]:2):[#6]:1		9.1e-05	TCMDC-133836
OC1CCCN(Cc2cccc(c2)-c2ccc(cc2)-c2nc3ccccc3[nH]2)C1	-22.4439	2	1	225	80	[#6]:1:[#6]:[#6]:[#6]:[#6](-[#6]:2:[#7]:[#6]:3:[#6]:[#6]:[#6]:[#6]:[#6]:3:[#7]:2):[#6]:1		9.1e-05	TCMDC-133817
CN1CCCC(CN2CCN(Cc3ccc(cc3)-c3cccc(c3)-c3nc4ccccc4[nH]3)CC2)C1	44.7437	2	1	225	80	[#6]:1:[#6]:[#6]:[#6]:[#6](-[#6]:2:[#7]:[#6]:3:[#6]:[#6]:[#6]:[#6]:[#6]:3:[#7]:2):[#6]:1		9.1e-05	TCMDC-133916
CN1CCCC(CN2CCN(Cc3cccc(c3)-c3ccc(cc3)-c3nc4ccccc4[nH]3)CC2)C1	60.9716	2	1	225	80	[#6]:1:[#6]:[#6]:[#6]:[#6](-[#6]:2:[#7]:[#6]:3:[#6]:[#6]:[#6]:[#6]:[#6]:3:[#7]:2):[#6]:1		9.1e-05	TCMDC-133888
OCC1CCCCN1Cc1cccc(c1)-c1cccc(c1)-c1nc2ccccc2[nH]1	-3.73106	2	1	225	80	[#6]:1:[#6]:[#6]:[#6]:[#6](-[#6]:2:[#7]:[#6]:3:[#6]:[#6]:[#6]:[#6]:[#6]:3:[#7]:2):[#6]:1		9.1e-05	TCMDC-133835
C(NCc1cccc(c1)-c1cccc(c1)-c1nc2ccccc2[nH]1)C1CCCO1	0.607193	2	1	225	80	[#6]:1:[#6]:[#6]:[#6]:[#6](-[#6]:2:[#7]:[#6]:3:[#6]:[#6]:[#6]:[#6]:[#6]:3:[#7]:2):[#6]:1		9.1e-05	TCMDC-133090
OCC1CCN(Cc2cccc(c2)-c2cccc(c2)-c2nc3cc(ccc3[nH]2)C(F)(F)F)CC1	41.0557	2	1	225	80	[#6]:1:[#6]:[#6]:[#6]:[#6](-[#6]:2:[#7]:[#6]:3:[#6]:[#6]:[#6]:[#6]:[#6]:3:[#7]:2):[#6]:1		9.1e-05	TCMDC-133129
CC(C)NCc1ccc(cc1)-c1ccc(cc1)-c1nc2cc(ccc2[nH]1)C(F)(F)F	-41.3793	2	1	225	80	[#6]:1:[#6]:[#6]:[#6]:[#6](-[#6]:2:[#7]:[#6]:3:[#6]:[#6]:[#6]:[#6]:[#6]:3:[#7]:2):[#6]:1		9.1e-05	TCMDC-132741
FC(F)(F)c1ccc2[nH]c(nc2c1)-c1ccc(cc1)-c1ccc(CNCc2ccccc2)cc1	55.9045	2	1	225	80	[#6]:1:[#6]:[#6]:[#6]:[#6](-[#6]:2:[#7]:[#6]:3:[#6]:[#6]:[#6]:[#6]:[#6]:3:[#7]:2):[#6]:1		9.1e-05	TCMDC-132705
CNCCNCc1ccc(cc1)-c1ccc(cc1)-c1nc2cc(ccc2[nH]1)C(F)(F)F	32.2465	2	1	225	80	[#6]:1:[#6]:[#6]:[#6]:[#6](-[#6]:2:[#7]:[#6]:3:[#6]:[#6]:[#6]:[#6]:[#6]:3:[#7]:2):[#6]:1		9.1e-05	TCMDC-132833
FC(F)(F)c1ccc2[nH]c(nc2c1)-c1ccc(cc1)-c1ccc(CNCCN2CCNCC2)cc1	81.4717	2	1	225	80	[#6]:1:[#6]:[#6]:[#6]:[#6](-[#6]:2:[#7]:[#6]:3:[#6]:[#6]:[#6]:[#6]:[#6]:3:[#7]:2):[#6]:1		9.1e-05	TCMDC-132865
CC(C)NCc1ccc(cc1)-c1cccc(c1)-c1nc2cc(ccc2[nH]1)C(F)(F)F	37.2324	2	1	225	80	[#6]:1:[#6]:[#6]:[#6]:[#6](-[#6]:2:[#7]:[#6]:3:[#6]:[#6]:[#6]:[#6]:[#6]:3:[#7]:2):[#6]:1		9.1e-05	TCMDC-132739
FC(F)(F)c1ccc2[nH]c(nc2c1)-c1cccc(c1)-c1ccc(CNCc2ccccc2)cc1	-50.8632	2	1	225	80	[#6]:1:[#6]:[#6]:[#6]:[#6](-[#6]:2:[#7]:[#6]:3:[#6]:[#6]:[#6]:[#6]:[#6]:3:[#7]:2):[#6]:1		9.1e-05	TCMDC-132712
CC(C)NCc1cccc(c1)-c1ccc(cc1)-c1nc2cc(ccc2[nH]1)C(F)(F)F	-56.1609	2	1	225	80	[#6]:1:[#6]:[#6]:[#6]:[#6](-[#6]:2:[#7]:[#6]:3:[#6]:[#6]:[#6]:[#6]:[#6]:3:[#7]:2):[#6]:1		9.1e-05	TCMDC-132742
FC(F)(F)c1ccc2[nH]c(nc2c1)-c1ccc(cc1)-c1cccc(CNCc2ccccc2)c1	67.9391	2	1	225	80	[#6]:1:[#6]:[#6]:[#6]:[#6](-[#6]:2:[#7]:[#6]:3:[#6]:[#6]:[#6]:[#6]:[#6]:3:[#7]:2):[#6]:1		9.1e-05	TCMDC-132704
NCc1ccc(CNCc2cccc(c2)-c2ccc(cc2)-c2nc3cc(ccc3[nH]2)C(F)(F)F)cc1	93.8886	2	1	225	80	[#6]:1:[#6]:[#6]:[#6]:[#6](-[#6]:2:[#7]:[#6]:3:[#6]:[#6]:[#6]:[#6]:[#6]:3:[#7]:2):[#6]:1		9.1e-05	TCMDC-132811
CNCCNCc1ccc(cc1)-c1cccc(c1)-c1nc2cc(ccc2[nH]1)C(F)(F)F	78.6817	2	1	225	80	[#6]:1:[#6]:[#6]:[#6]:[#6](-[#6]:2:[#7]:[#6]:3:[#6]:[#6]:[#6]:[#6]:[#6]:3:[#7]:2):[#6]:1		9.1e-05	TCMDC-132826
CNc1ccc(CNCc2ccc(cc2)-c2ccc(cc2)-c2nc3cc(ccc3[nH]2)C(F)(F)F)cc1	-167.52	2	1	225	80	[#6]:1:[#6]:[#6]:[#6]:[#6](-[#6]:2:[#7]:[#6]:3:[#6]:[#6]:[#6]:[#6]:[#6]:3:[#7]:2):[#6]:1		9.1e-05	TCMDC-132981
CN(CCN)Cc1cccc(c1)-c1cccc(c1)-c1nc2cc(ccc2[nH]1)C(F)(F)F	68	2	1	225	80	[#6]:1:[#6]:[#6]:[#6]:[#6](-[#6]:2:[#7]:[#6]:3:[#6]:[#6]:[#6]:[#6]:[#6]:3:[#7]:2):[#6]:1		9.1e-05	TCMDC-132818
NCC1CCCN1Cc1ccc(cc1)-c1ccc(cc1)-c1nc2cc(ccc2[nH]1)C(F)(F)F	50.6081	2	1	225	80	[#6]:1:[#6]:[#6]:[#6]:[#6](-[#6]:2:[#7]:[#6]:3:[#6]:[#6]:[#6]:[#6]:[#6]:3:[#7]:2):[#6]:1		9.1e-05	TCMDC-132995
Nc1cccc(CNCc2cccc(c2)-c2ccc(cc2)-c2nc3cc(ccc3[nH]2)C(F)(F)F)c1	-40.7601	2	1	225	80	[#6]:1:[#6]:[#6]:[#6]:[#6](-[#6]:2:[#7]:[#6]:3:[#6]:[#6]:[#6]:[#6]:[#6]:3:[#7]:2):[#6]:1		9.1e-05	TCMDC-132935
OCCN1CCN(Cc2ccc(cc2)-c2cccc(c2)-c2nc3cc(ccc3[nH]2)C(F)(F)F)CC1	24.382	2	1	225	80	[#6]:1:[#6]:[#6]:[#6]:[#6](-[#6]:2:[#7]:[#6]:3:[#6]:[#6]:[#6]:[#6]:[#6]:3:[#7]:2):[#6]:1		9.1e-05	TCMDC-133024
FC(F)(F)c1ccc2[nH]c(nc2c1)-c1ccc(cc1)-c1cccc(CN2CCCCC2)c1	-44.0888	2	1	225	80	[#6]:1:[#6]:[#6]:[#6]:[#6](-[#6]:2:[#7]:[#6]:3:[#6]:[#6]:[#6]:[#6]:[#6]:3:[#7]:2):[#6]:1		9.1e-05	TCMDC-133886
FC(F)(F)c1ccc2[nH]c(nc2c1)-c1ccc(cc1)-c1ccc(CN2CCN(CC2)c2ccncc2)cc1	-1.26203	2	1	225	80	[#6]:1:[#6]:[#6]:[#6]:[#6](-[#6]:2:[#7]:[#6]:3:[#6]:[#6]:[#6]:[#6]:[#6]:3:[#7]:2):[#6]:1		9.1e-05	TCMDC-132915
Nc1cccc(CNCc2cccc(c2)-c2cccc(c2)-c2nc3cc(ccc3[nH]2)C(F)(F)F)c1	-134.355	2	1	225	80	[#6]:1:[#6]:[#6]:[#6]:[#6](-[#6]:2:[#7]:[#6]:3:[#6]:[#6]:[#6]:[#6]:[#6]:3:[#7]:2):[#6]:1		9.1e-05	TCMDC-132931
CNc1ccc(CNCc2cccc(c2)-c2ccc(cc2)-c2nc3cc(ccc3[nH]2)C(F)(F)F)cc1	-73.9526	2	1	225	80	[#6]:1:[#6]:[#6]:[#6]:[#6](-[#6]:2:[#7]:[#6]:3:[#6]:[#6]:[#6]:[#6]:[#6]:3:[#7]:2):[#6]:1		9.1e-05	TCMDC-132982
COc1ccc(CNCc2cccc(c2)-c2ccc(cc2)-c2nc3cc(ccc3[nH]2)C(F)(F)F)cc1	-32.2869	2	1	225	80	[#6]:1:[#6]:[#6]:[#6]:[#6](-[#6]:2:[#7]:[#6]:3:[#6]:[#6]:[#6]:[#6]:[#6]:3:[#7]:2):[#6]:1		9.1e-05	TCMDC-132723
CN1CCC(CC1)NCc1cccc(c1)-c1cccc(c1)-c1nc2cc(ccc2[nH]1)C(F)(F)F	38.8273	2	1	225	80	[#6]:1:[#6]:[#6]:[#6]:[#6](-[#6]:2:[#7]:[#6]:3:[#6]:[#6]:[#6]:[#6]:[#6]:3:[#7]:2):[#6]:1		9.1e-05	TCMDC-132735
FC(F)(F)c1ccc2[nH]c(nc2c1)-c1ccc(cc1)-c1cccc(CN2CCC(CCN3CCCCC3)CC2)c1	100.438	2	1	225	80	[#6]:1:[#6]:[#6]:[#6]:[#6](-[#6]:2:[#7]:[#6]:3:[#6]:[#6]:[#6]:[#6]:[#6]:3:[#7]:2):[#6]:1		9.1e-05	TCMDC-133941
COc1ccc(CNCc2cccc(c2)-c2cccc(c2)-c2nc3cc(ccc3[nH]2)C(F)(F)F)cc1	-117.678	2	1	225	80	[#6]:1:[#6]:[#6]:[#6]:[#6](-[#6]:2:[#7]:[#6]:3:[#6]:[#6]:[#6]:[#6]:[#6]:3:[#7]:2):[#6]:1		9.1e-05	TCMDC-132728
FC(F)(F)c1ccc2[nH]c(nc2c1)-c1cccc(c1)-c1cccc(CNCCc2ccncc2)c1	78.2587	2	1	225	80	[#6]:1:[#6]:[#6]:[#6]:[#6](-[#6]:2:[#7]:[#6]:3:[#6]:[#6]:[#6]:[#6]:[#6]:3:[#7]:2):[#6]:1		9.1e-05	TCMDC-132847
FC(F)(F)c1ccc2[nH]c(nc2c1)-c1ccc(cc1)-c1cccc(CN2CCN(CCC#N)CC2)c1	-10.0995	2	1	225	80	[#6]:1:[#6]:[#6]:[#6]:[#6](-[#6]:2:[#7]:[#6]:3:[#6]:[#6]:[#6]:[#6]:[#6]:3:[#7]:2):[#6]:1		9.1e-05	TCMDC-133844
NCC1CCCN1Cc1ccc(cc1)-c1cccc(c1)-c1nc2cc(ccc2[nH]1)C(F)(F)F	70.0439	2	1	225	80	[#6]:1:[#6]:[#6]:[#6]:[#6](-[#6]:2:[#7]:[#6]:3:[#6]:[#6]:[#6]:[#6]:[#6]:3:[#7]:2):[#6]:1		9.1e-05	TCMDC-132990
NC1CCN(CCNCc2cccc(c2)-c2ccc(cc2)-c2nc3cc(ccc3[nH]2)C(F)(F)F)C1	98.0971	2	1	225	80	[#6]:1:[#6]:[#6]:[#6]:[#6](-[#6]:2:[#7]:[#6]:3:[#6]:[#6]:[#6]:[#6]:[#6]:3:[#7]:2):[#6]:1		9.1e-05	TCMDC-133841
NC1CCN(Cc2cccc(c2)-c2ccc(cc2)-c2nc3cc(ccc3[nH]2)C(F)(F)F)C1	42.5592	2	1	225	80	[#6]:1:[#6]:[#6]:[#6]:[#6](-[#6]:2:[#7]:[#6]:3:[#6]:[#6]:[#6]:[#6]:[#6]:3:[#7]:2):[#6]:1		9.1e-05	TCMDC-133837
NCC1CCCN1Cc1cccc(c1)-c1ccc(cc1)-c1nc2cc(ccc2[nH]1)C(F)(F)F	21.421	2	1	225	80	[#6]:1:[#6]:[#6]:[#6]:[#6](-[#6]:2:[#7]:[#6]:3:[#6]:[#6]:[#6]:[#6]:[#6]:3:[#7]:2):[#6]:1		9.1e-05	TCMDC-132996
CN1CCC(CC1)N1CCN(Cc2cccc(c2)-c2ccc(cc2)-c2nc3cc(ccc3[nH]2)C(F)(F)F)CC1	103.991	2	1	225	80	[#6]:1:[#6]:[#6]:[#6]:[#6](-[#6]:2:[#7]:[#6]:3:[#6]:[#6]:[#6]:[#6]:[#6]:3:[#7]:2):[#6]:1		9.1e-05	TCMDC-133842
OCC1CCN(Cc2cccc(c2)-c2ccc(cc2)-c2nc3cc(ccc3[nH]2)C(F)(F)F)CC1	76.3633	2	1	225	80	[#6]:1:[#6]:[#6]:[#6]:[#6](-[#6]:2:[#7]:[#6]:3:[#6]:[#6]:[#6]:[#6]:[#6]:3:[#7]:2):[#6]:1		9.1e-05	TCMDC-133123
NC1CCCN(Cc2cccc(c2)-c2ccc(cc2)-c2nc3cc(ccc3[nH]2)C(F)(F)F)C1	50.4346	2	1	225	80	[#6]:1:[#6]:[#6]:[#6]:[#6](-[#6]:2:[#7]:[#6]:3:[#6]:[#6]:[#6]:[#6]:[#6]:3:[#7]:2):[#6]:1		9.1e-05	TCMDC-133839
FC(F)(F)c1ccc2[nH]c(nc2c1)-c1ccc(cc1)-c1cccc(CN2CCN(CC2)c2ccncc2)c1	2.40186	2	1	225	80	[#6]:1:[#6]:[#6]:[#6]:[#6](-[#6]:2:[#7]:[#6]:3:[#6]:[#6]:[#6]:[#6]:[#6]:3:[#7]:2):[#6]:1		9.1e-05	TCMDC-132916
FC(F)(F)c1ccc2[nH]c(nc2c1)-c1cccc(c1)-c1cccc(CN2CCN(CC2)c2ccncc2)c1	-29.277	2	1	225	80	[#6]:1:[#6]:[#6]:[#6]:[#6](-[#6]:2:[#7]:[#6]:3:[#6]:[#6]:[#6]:[#6]:[#6]:3:[#7]:2):[#6]:1		9.1e-05	TCMDC-132911
CN1CCCC(CN2CCN(Cc3cccc(c3)-c3ccc(cc3)-c3nc4cc(ccc4[nH]3)C(F)(F)F)CC2)C1	68.4003	2	1	225	80	[#6]:1:[#6]:[#6]:[#6]:[#6](-[#6]:2:[#7]:[#6]:3:[#6]:[#6]:[#6]:[#6]:[#6]:3:[#7]:2):[#6]:1		9.1e-05	TCMDC-133882
FC(F)(F)c1ccc2[nH]c(nc2c1)-c1ccc(cc1)-c1cccc(CN2CCN(CCN3CCOCC3)CC2)c1	-11.4091	2	1	225	80	[#6]:1:[#6]:[#6]:[#6]:[#6](-[#6]:2:[#7]:[#6]:3:[#6]:[#6]:[#6]:[#6]:[#6]:3:[#7]:2):[#6]:1		9.1e-05	TCMDC-133943
CS(=O)(=O)NCCCNCc1cccc(c1)-c1ccc(cc1)-c1nc2cc(ccc2[nH]1)C(F)(F)F	-16.4278	2	1	225	80	[#6]:1:[#6]:[#6]:[#6]:[#6](-[#6]:2:[#7]:[#6]:3:[#6]:[#6]:[#6]:[#6]:[#6]:3:[#7]:2):[#6]:1		9.1e-05	TCMDC-133079
OC1CCCN(Cc2cccc(c2)-c2ccc(cc2)-c2nc3cc(ccc3[nH]2)C(F)(F)F)C1	-59.4295	2	1	225	80	[#6]:1:[#6]:[#6]:[#6]:[#6](-[#6]:2:[#7]:[#6]:3:[#6]:[#6]:[#6]:[#6]:[#6]:3:[#7]:2):[#6]:1		9.1e-05	TCMDC-133814
NC(=O)C1CCN(Cc2cccc(c2)-c2ccc(cc2)-c2nc3cc(ccc3[nH]2)C(F)(F)F)CC1	-22.6554	2	1	225	80	[#6]:1:[#6]:[#6]:[#6]:[#6](-[#6]:2:[#7]:[#6]:3:[#6]:[#6]:[#6]:[#6]:[#6]:3:[#7]:2):[#6]:1		9.1e-05	TCMDC-132691
FC(F)(F)c1ccc2[nH]c(nc2c1)-c1ccc(cc1)-c1cccc(CNCCCN2CCCC2=O)c1	-39.053	2	1	225	80	[#6]:1:[#6]:[#6]:[#6]:[#6](-[#6]:2:[#7]:[#6]:3:[#6]:[#6]:[#6]:[#6]:[#6]:3:[#7]:2):[#6]:1		9.1e-05	TCMDC-132761
CS(=O)(=O)c1ccc(CNCc2cccc(c2)-c2ccc(cc2)-c2nc3cc(ccc3[nH]2)C(F)(F)F)cc1	-71.6623	2	1	225	80	[#6]:1:[#6]:[#6]:[#6]:[#6](-[#6]:2:[#7]:[#6]:3:[#6]:[#6]:[#6]:[#6]:[#6]:3:[#7]:2):[#6]:1		9.1e-05	TCMDC-132902
FC(F)(F)c1ccc2[nH]c(nc2c1)-c1ccc(cc1)-c1cccc(c1)C(=O)NCCN1CCCC1	-42.5942	2	1	225	80	[#6]:1:[#6]:[#6]:[#6]:[#6](-[#6]:2:[#7]:[#6]:3:[#6]:[#6]:[#6]:[#6]:[#6]:3:[#7]:2):[#6]:1		9.1e-05	TCMDC-132322
CN(C1CCN(Cc2cccc(c2)-c2ccc(cc2)-c2nc3cc(ccc3[nH]2)C(F)(F)F)C1)C(C)=O	-40.1917	2	1	225	80	[#6]:1:[#6]:[#6]:[#6]:[#6](-[#6]:2:[#7]:[#6]:3:[#6]:[#6]:[#6]:[#6]:[#6]:3:[#7]:2):[#6]:1		9.1e-05	TCMDC-133884
Nc1cccc(CNCc2ccc(cc2)-c2cccc(c2)-c2nc3cc(ccc3[nH]2)C(F)(F)F)c1	-69.7602	2	1	225	80	[#6]:1:[#6]:[#6]:[#6]:[#6](-[#6]:2:[#7]:[#6]:3:[#6]:[#6]:[#6]:[#6]:[#6]:3:[#7]:2):[#6]:1		9.1e-05	TCMDC-132929
OCC1CCN(Cc2ccc(cc2)-c2ccc(cc2)-c2nc3cc(ccc3[nH]2)C(F)(F)F)CC1	-13.1803	2	1	225	80	[#6]:1:[#6]:[#6]:[#6]:[#6](-[#6]:2:[#7]:[#6]:3:[#6]:[#6]:[#6]:[#6]:[#6]:3:[#7]:2):[#6]:1		9.1e-05	TCMDC-133124
COc1ccc(CNCc2ccc(cc2)-c2cccc(c2)-c2nc3cc(ccc3[nH]2)C(F)(F)F)cc1	-22.4214	2	1	225	80	[#6]:1:[#6]:[#6]:[#6]:[#6](-[#6]:2:[#7]:[#6]:3:[#6]:[#6]:[#6]:[#6]:[#6]:3:[#7]:2):[#6]:1		9.1e-05	TCMDC-132731
FC(F)(F)c1ccc2[nH]c(nc2c1)-c1cccc(c1)-c1ccc(CNCCc2ccncc2)cc1	-28.7782	2	1	225	80	[#6]:1:[#6]:[#6]:[#6]:[#6](-[#6]:2:[#7]:[#6]:3:[#6]:[#6]:[#6]:[#6]:[#6]:3:[#7]:2):[#6]:1		9.1e-05	TCMDC-132845
OCC1CCN(Cc2ccc(cc2)-c2cccc(c2)-c2nc3cc(ccc3[nH]2)C(F)(F)F)CC1	-16.8317	2	1	225	80	[#6]:1:[#6]:[#6]:[#6]:[#6](-[#6]:2:[#7]:[#6]:3:[#6]:[#6]:[#6]:[#6]:[#6]:3:[#7]:2):[#6]:1		9.1e-05	TCMDC-133130
CS(=O)(=O)NCCCNCc1ccc(cc1)-c1cccc(c1)-c1nc2cc(ccc2[nH]1)C(F)(F)F	6.29667	2	1	225	80	[#6]:1:[#6]:[#6]:[#6]:[#6](-[#6]:2:[#7]:[#6]:3:[#6]:[#6]:[#6]:[#6]:[#6]:3:[#7]:2):[#6]:1		9.1e-05	TCMDC-133087
FC(F)(F)c1ccc2[nH]c(nc2c1)-c1cccc(c1)-c1ccc(CNCCCN2CCCC2=O)cc1	-22.5168	2	1	225	80	[#6]:1:[#6]:[#6]:[#6]:[#6](-[#6]:2:[#7]:[#6]:3:[#6]:[#6]:[#6]:[#6]:[#6]:3:[#7]:2):[#6]:1		9.1e-05	TCMDC-132752
CS(=O)(=O)c1ccc(CNCc2ccc(cc2)-c2cccc(c2)-c2nc3cc(ccc3[nH]2)C(F)(F)F)cc1	17.9041	2	1	225	80	[#6]:1:[#6]:[#6]:[#6]:[#6](-[#6]:2:[#7]:[#6]:3:[#6]:[#6]:[#6]:[#6]:[#6]:3:[#7]:2):[#6]:1		9.1e-05	TCMDC-132897
COc1cccc(CC(=O)N2CCC(CC2)n2c(C)nc3ccc(C)cc23)c1	93.6895	3	1	8	7	[#6]:1:[#6]:[#6]:[#6]:[#6](:[#6]:1)-[#6]-[#6](-[#7]-1-[#6]-[#6]-[#6](-[#7]:2:[#6](:[#7]:[#6]:3:[#6]:[#6]:[#6]:[#6]:[#6]:2:3)-[#6])-[#6]-[#6]-1)=[#8]	6.3279	0.000355403	TCMDC-124791	1
Cc1nc2ccc(F)cc2n1C1CCN(CC1)C(=O)Cc1cc(C)ccc1C	89.9734	3	1	8	7	[#6]:1:[#6]:[#6]:[#6]:[#6](:[#6]:1)-[#6]-[#6](-[#7]-1-[#6]-[#6]-[#6](-[#7]:2:[#6](:[#7]:[#6]:3:[#6]:[#6]:[#6]:[#6]:[#6]:2:3)-[#6])-[#6]-[#6]-1)=[#8]	6.03621	0.000355403	TCMDC-124790	1
Cc1nc2ccc(C)cc2n1C1CCN(CC1)C(=O)C1(CC1)c1ccccc1	44.0719	3	1	8	7	[#6]:1:[#6]:[#6]:[#6]:[#6](:[#6]:1)-[#6]-[#6](-[#7]-1-[#6]-[#6]-[#6](-[#7]:2:[#6](:[#7]:[#6]:3:[#6]:[#6]:[#6]:[#6]:[#6]:2:3)-[#6])-[#6]-[#6]-1)=[#8]		0.000355403	TCMDC-124796
Cc1nc2ccc(C)cc2n1C1CCN(CC1)C(=O)Cc1ccccc1C	76.4496	3	1	8	7	[#6]:1:[#6]:[#6]:[#6]:[#6](:[#6]:1)-[#6]-[#6](-[#7]-1-[#6]-[#6]-[#6](-[#7]:2:[#6](:[#7]:[#6]:3:[#6]:[#6]:[#6]:[#6]:[#6]:2:3)-[#6])-[#6]-[#6]-1)=[#8]		0.000355403	TCMDC-124795
Cc1nc2ccc(C)cc2n1C1CCN(CC1)C(=O)Cc1cc(C)cc(C)c1	80.5101	3	1	8	7	[#6]:1:[#6]:[#6]:[#6]:[#6](:[#6]:1)-[#6]-[#6](-[#7]-1-[#6]-[#6]-[#6](-[#7]:2:[#6](:[#7]:[#6]:3:[#6]:[#6]:[#6]:[#6]:[#6]:2:3)-[#6])-[#6]-[#6]-1)=[#8]		0.000355403	TCMDC-124789
Cc1nc2ccc(C)cc2n1C1CCN(CC1)C(=O)Cc1ccc(F)c(F)c1	84.6258	3	1	8	7	[#6]:1:[#6]:[#6]:[#6]:[#6](:[#6]:1)-[#6]-[#6](-[#7]-1-[#6]-[#6]-[#6](-[#7]:2:[#6](:[#7]:[#6]:3:[#6]:[#6]:[#6]:[#6]:[#6]:2:3)-[#6])-[#6]-[#6]-1)=[#8]		0.000355403	TCMDC-124793
COc1cccc(CC(=O)N2CCC(CC2)n2c(C)nc3ccc(F)cc23)c1	80.7044	3	1	8	7	[#6]:1:[#6]:[#6]:[#6]:[#6](:[#6]:1)-[#6]-[#6](-[#7]-1-[#6]-[#6]-[#6](-[#7]:2:[#6](:[#7]:[#6]:3:[#6]:[#6]:[#6]:[#6]:[#6]:2:3)-[#6])-[#6]-[#6]-1)=[#8]		0.000355403	TCMDC-124792
Cc1nc2ccc(F)cc2n1C1CCN(CC1)C(=O)Cc1ccc(F)c(F)c1	73.0244	3	1	8	7	[#6]:1:[#6]:[#6]:[#6]:[#6](:[#6]:1)-[#6]-[#6](-[#7]-1-[#6]-[#6]-[#6](-[#7]:2:[#6](:[#7]:[#6]:3:[#6]:[#6]:[#6]:[#6]:[#6]:2:3)-[#6])-[#6]-[#6]-1)=[#8]		0.000355403	TCMDC-124794
CC1CCCCN1CCCNc1nc(NCc2ccccc2)c2ccccc2n1	108.444	4	1	5	4	[#6]-[#6]-[#7]-[#6]:1:[#7]:[#6](:[#6]:2:[#6]:[#6]:[#6]:[#6]:[#6]:2:[#7]:1)-[#7]-[#6]-[#6]:1:[#6]:[#6]:[#6]:[#6]:[#6]:1	6.85387	0.0144274	TCMDC-137771	1
C(CN1CCCCC1)Nc1nc(NCc2ccccc2)c2ccccc2n1	18.6435	4	1	5	4	[#6]-[#6]-[#7]-[#6]:1:[#7]:[#6](:[#6]:2:[#6]:[#6]:[#6]:[#6]:[#6]:2:[#7]:1)-[#7]-[#6]-[#6]:1:[#6]:[#6]:[#6]:[#6]:[#6]:1		0.0144274	TCMDC-137554
CC(C)CCNc1nc(NCc2ccccc2)c2cc(O)ccc2n1	91.5037	4	1	5	4	[#6]-[#6]-[#7]-[#6]:1:[#7]:[#6](:[#6]:2:[#6]:[#6]:[#6]:[#6]:[#6]:2:[#7]:1)-[#7]-[#6]-[#6]:1:[#6]:[#6]:[#6]:[#6]:[#6]:1		0.0144274	TCMDC-138436
COc1cc2nc(NCCCN3CCCCC3)nc(NCc3ccccc3)c2cc1OC	112.913	4	1	5	4	[#6]-[#6]-[#7]-[#6]:1:[#7]:[#6](:[#6]:2:[#6]:[#6]:[#6]:[#6]:[#6]:2:[#7]:1)-[#7]-[#6]-[#6]:1:[#6]:[#6]:[#6]:[#6]:[#6]:1		0.0144274	TCMDC-132012
COc1cccc2c(NCc3ccccc3)nc(NCCCN3CCCCC3C)nc12	79.0365	4	1	5	4	[#6]-[#6]-[#7]-[#6]:1:[#7]:[#6](:[#6]:2:[#6]:[#6]:[#6]:[#6]:[#6]:2:[#7]:1)-[#7]-[#6]-[#6]:1:[#6]:[#6]:[#6]:[#6]:[#6]:1		0.0144274	TCMDC-137782
COc1cc2nc(nc(N)c2cc1OC)N1CCN(CC1)c1nc(N)c2cc(OC)c(OC)cc2n1	116.679	5	1	5	2	[#6]-[#6]-[#7](-[#6]:1:[#7]:[#6](:[#6]:2:[#6]:[#6](:[#6](:[#6]:[#6]:2:[#7]:1)-[#8]-[#6])-[#8]-[#6])-[#7])-[#6]	6.58503	0.262694	TCMDC-123865	1
CNCc1ccc(CN(C)c2nc(N)c3cc(OC)c(OC)cc3n2)cc1	48.1415	5	1	5	2	[#6]-[#6]-[#7](-[#6]:1:[#7]:[#6](:[#6]:2:[#6]:[#6](:[#6](:[#6]:[#6]:2:[#7]:1)-[#8]-[#6])-[#8]-[#6])-[#7])-[#6]		0.262694	TCMDC-131896
COc1cc2nc(NCC3CCN(CC3)c3nc(N)c4cc(OC)c(OC)cc4n3)nc(N)c2cc1OC	112.217	5	1	5	2	[#6]-[#6]-[#7](-[#6]:1:[#7]:[#6](:[#6]:2:[#6]:[#6](:[#6](:[#6]:[#6]:2:[#7]:1)-[#8]-[#6])-[#8]-[#6])-[#7])-[#6]		0.262694	TCMDC-138723
COc1ccc(cc1)N1CCN(CC1C)c1nc(N)c2cc(OC)c(OC)cc2n1	-85.1753	5	1	5	2	[#6]-[#6]-[#7](-[#6]:1:[#7]:[#6](:[#6]:2:[#6]:[#6](:[#6](:[#6]:[#6]:2:[#7]:1)-[#8]-[#6])-[#8]-[#6])-[#7])-[#6]		0.262694	TCMDC-131887
COc1cc2nc(nc(N)c2cc1OC)N1CCN(CC1)c1cc(C)ccc1C	-12.091	5	1	5	2	[#6]-[#6]-[#7](-[#6]:1:[#7]:[#6](:[#6]:2:[#6]:[#6](:[#6](:[#6]:[#6]:2:[#7]:1)-[#8]-[#6])-[#8]-[#6])-[#7])-[#6]		0.262694	TCMDC-125298
COc1cccc(Nc2c(cnc3ccc(cc23)-c2ccc(cc2)S(C)=O)C(N)=O)c1	93.9416	6	1	2	1	[#6]-[#8]-[#6]:1:[#6]:[#6]:[#6]:[#6](:[#6]:1)-[#7]-[#6]:1:[#6](-[#6](=[#8])-[#7]):[#6]:[#7]:[#6]:2:[#6]:[#6]:[#6](-[#6]:3:[#6]:[#6]:[#6]:[#6]:[#6]:3):[#6]:[#6]:1:2	5.84466	0.374064	TCMDC-135184	1
COc1cccc(Nc2c(cnc3ccc(cc23)-c2ccccc2)C(N)=O)c1	39.1887	6	1	2	1	[#6]-[#8]-[#6]:1:[#6]:[#6]:[#6]:[#6](:[#6]:1)-[#7]-[#6]:1:[#6](-[#6](=[#8])-[#7]):[#6]:[#7]:[#6]:2:[#6]:[#6]:[#6](-[#6]:3:[#6]:[#6]:[#6]:[#6]:[#6]:3):[#6]:[#6]:1:2		0.374064	TCMDC-135227
COc1ccc2nc3cc(Cl)ccc3c(NCCN3CCN(C)CC3)c2c1	104.999	7	1	20	16	[#6]-[#6]-[#7]-[#6]:1:[#6]:2:[#6]:[#6]:[#6]:[#6]:[#6]:2:[#7]:[#6]:2:[#6]:[#6]:[#6](:[#6]:[#6]:1:2)-[#8]	5.72584	3.3e-07	TCMDC-137476	1
COc1ccc2nc3ccccc3c(NCCN3CCN(C)CC3)c2c1	69.171	7	1	20	16	[#6]-[#6]-[#7]-[#6]:1:[#6]:2:[#6]:[#6]:[#6]:[#6]:[#6]:2:[#7]:[#6]:2:[#6]:[#6]:[#6](:[#6]:[#6]:1:2)-[#8]		3.3e-07	TCMDC-138017
CCNc1c2ccc(Cl)cc2nc2ccc(OC)cc12	-21.5111	7	1	20	16	[#6]-[#6]-[#7]-[#6]:1:[#6]:2:[#6]:[#6]:[#6]:[#6]:[#6]:2:[#7]:[#6]:2:[#6]:[#6]:[#6](:[#6]:[#6]:1:2)-[#8]		3.3e-07	TCMDC-142190
COc1ccc2nc3cc(Cl)ccc3c(NCCO)c2c1	0.588235	7	1	20	16	[#6]-[#6]-[#7]-[#6]:1:[#6]:2:[#6]:[#6]:[#6]:[#6]:[#6]:2:[#7]:[#6]:2:[#6]:[#6]:[#6](:[#6]:[#6]:1:2)-[#8]		3.3e-07	TCMDC-124272
COc1ccc2nc3cc(Cl)ccc3c(NCCCO)c2c1	20.1215	7	1	20	16	[#6]-[#6]-[#7]-[#6]:1:[#6]:2:[#6]:[#6]:[#6]:[#6]:[#6]:2:[#7]:[#6]:2:[#6]:[#6]:[#6](:[#6]:[#6]:1:2)-[#8]		3.3e-07	TCMDC-124144
COc1ccc2nc3cc(Cl)ccc3c(NCCN(C)C)c2c1	54.5315	7	1	20	16	[#6]-[#6]-[#7]-[#6]:1:[#6]:2:[#6]:[#6]:[#6]:[#6]:[#6]:2:[#7]:[#6]:2:[#6]:[#6]:[#6](:[#6]:[#6]:1:2)-[#8]		3.3e-07	TCMDC-139093
COc1ccc2nc3cc(Cl)ccc3c(NCCCCN)c2c1	92.7071	7	1	20	16	[#6]-[#6]-[#7]-[#6]:1:[#6]:2:[#6]:[#6]:[#6]:[#6]:[#6]:2:[#7]:[#6]:2:[#6]:[#6]:[#6](:[#6]:[#6]:1:2)-[#8]		3.3e-07	TCMDC-137526
COc1ccc2nc3cc(Cl)ccc3c(NCCCCNc3c4ccc(Cl)cc4nc4ccc(OC)cc34)c2c1	112.399	7	1	20	16	[#6]-[#6]-[#7]-[#6]:1:[#6]:2:[#6]:[#6]:[#6]:[#6]:[#6]:2:[#7]:[#6]:2:[#6]:[#6]:[#6](:[#6]:[#6]:1:2)-[#8]		3.3e-07	TCMDC-138218
CCN1CCN(CCCNc2c3ccc(Cl)cc3nc3ccc(O)cc23)CC1	70.765	7	1	20	16	[#6]-[#6]-[#7]-[#6]:1:[#6]:2:[#6]:[#6]:[#6]:[#6]:[#6]:2:[#7]:[#6]:2:[#6]:[#6]:[#6](:[#6]:[#6]:1:2)-[#8]		3.3e-07	TCMDC-137583
COc1ccc2nc3cc(Cl)ccc3c(NCCCCCCNc3c4ccc(Cl)cc4nc4ccc(OC)cc34)c2c1	106.181	7	1	20	16	[#6]-[#6]-[#7]-[#6]:1:[#6]:2:[#6]:[#6]:[#6]:[#6]:[#6]:2:[#7]:[#6]:2:[#6]:[#6]:[#6](:[#6]:[#6]:1:2)-[#8]		3.3e-07	TCMDC-137503
CCCCCCCCNc1c2ccc(Cl)cc2nc2ccc(OC)cc12	0.772978	7	1	20	16	[#6]-[#6]-[#7]-[#6]:1:[#6]:2:[#6]:[#6]:[#6]:[#6]:[#6]:2:[#7]:[#6]:2:[#6]:[#6]:[#6](:[#6]:[#6]:1:2)-[#8]		3.3e-07	TCMDC-142191
CCN(CC)CCCCCNc1c2ccc(Cl)cc2nc2ccc(OC)cc12	94.7798	7	1	20	16	[#6]-[#6]-[#7]-[#6]:1:[#6]:2:[#6]:[#6]:[#6]:[#6]:[#6]:2:[#7]:[#6]:2:[#6]:[#6]:[#6](:[#6]:[#6]:1:2)-[#8]		3.3e-07	TCMDC-137514
CCCCN(CCCC)CCCCNc1c2ccc(Cl)cc2nc2ccc(OC)cc12	99.5606	7	1	20	16	[#6]-[#6]-[#7]-[#6]:1:[#6]:2:[#6]:[#6]:[#6]:[#6]:[#6]:2:[#7]:[#6]:2:[#6]:[#6]:[#6](:[#6]:[#6]:1:2)-[#8]		3.3e-07	TCMDC-137460
COc1ccc2nc3cc(Cl)ccc3c(NCCCN3CCNCC3)c2c1	104.27	7	1	20	16	[#6]-[#6]-[#7]-[#6]:1:[#6]:2:[#6]:[#6]:[#6]:[#6]:[#6]:2:[#7]:[#6]:2:[#6]:[#6]:[#6](:[#6]:[#6]:1:2)-[#8]		3.3e-07	TCMDC-137580
CCN1CCN(CCCNc2c3ccc(Cl)cc3nc3ccc(OC)cc23)CC1	86.5472	7	1	20	16	[#6]-[#6]-[#7]-[#6]:1:[#6]:2:[#6]:[#6]:[#6]:[#6]:[#6]:2:[#7]:[#6]:2:[#6]:[#6]:[#6](:[#6]:[#6]:1:2)-[#8]		3.3e-07	TCMDC-137586
CCN(CC)CCCC(C)Nc1c2ccc(Cl)cc2nc2ccc(OC)cc12	101.034	7	1	20	16	[#6]-[#6]-[#7]-[#6]:1:[#6]:2:[#6]:[#6]:[#6]:[#6]:[#6]:2:[#7]:[#6]:2:[#6]:[#6]:[#6](:[#6]:[#6]:1:2)-[#8]		3.3e-07	TCMDC-125480
COc1ccc2nc3cc(Cl)ccc3c(NCCCCN3CCNCC3)c2c1	99.6906	7	1	20	16	[#6]-[#6]-[#7]-[#6]:1:[#6]:2:[#6]:[#6]:[#6]:[#6]:[#6]:2:[#7]:[#6]:2:[#6]:[#6]:[#6](:[#6]:[#6]:1:2)-[#8]		3.3e-07	TCMDC-137578
CCCCCCN(CCCCCC)CCCCNc1c2ccc(Cl)cc2nc2ccc(OC)cc12	100.628	7	1	20	16	[#6]-[#6]-[#7]-[#6]:1:[#6]:2:[#6]:[#6]:[#6]:[#6]:[#6]:2:[#7]:[#6]:2:[#6]:[#6]:[#6](:[#6]:[#6]:1:2)-[#8]		3.3e-07	TCMDC-137520
CCCN(CCC)CCCCC(C)Nc1c2ccc(Cl)cc2nc2ccc(OC)cc12	50.1299	7	1	20	16	[#6]-[#6]-[#7]-[#6]:1:[#6]:2:[#6]:[#6]:[#6]:[#6]:[#6]:2:[#7]:[#6]:2:[#6]:[#6]:[#6](:[#6]:[#6]:1:2)-[#8]		3.3e-07	TCMDC-137515
CCCN(CCC)C(C)CCC(C)Nc1c2ccc(Cl)cc2nc2ccc(OC)cc12	50.3643	7	1	20	16	[#6]-[#6]-[#7]-[#6]:1:[#6]:2:[#6]:[#6]:[#6]:[#6]:[#6]:2:[#7]:[#6]:2:[#6]:[#6]:[#6](:[#6]:[#6]:1:2)-[#8]		3.3e-07	TCMDC-137516
CCN(CC)Cc1cc(Nc2c3ccc(Cl)cc3nc3cccc(OC)c23)ccc1O	106.648	8	1	5	2	[#6]-[#6]-[#7]-[#6]-[#6]:1:[#6]:[#6](:[#6]:[#6]:[#6]:1-[#8])-[#7]-[#6]:1:[#6]:[#6]:[#7]:[#6]:2:[#6]:[#6](:[#6]:[#6]:[#6]:1:2)-[Cl]	6	0.262694	TCMDC-139222	1
CC(C)NCc1cc(Nc2ccnc3cc(Cl)ccc23)ccc1O	-61.5849	8	1	5	2	[#6]-[#6]-[#7]-[#6]-[#6]:1:[#6]:[#6](:[#6]:[#6]:[#6]:1-[#8])-[#7]-[#6]:1:[#6]:[#6]:[#7]:[#6]:2:[#6]:[#6](:[#6]:[#6]:[#6]:1:2)-[Cl]		0.262694	TCMDC-142277
CCN(CC)Cc1cc(Nc2ccnc3cc(Cl)ccc23)ccc1O	-15.2322	8	1	5	2	[#6]-[#6]-[#7]-[#6]-[#6]:1:[#6]:[#6](:[#6]:[#6]:[#6]:1-[#8])-[#7]-[#6]:1:[#6]:[#6]:[#7]:[#6]:2:[#6]:[#6](:[#6]:[#6]:[#6]:1:2)-[Cl]		0.262694	TCMDC-123932
CCCCN(CCCC)Cc1cc(Nc2ccnc3cc(Cl)ccc23)ccc1O	-8.8925	8	1	5	2	[#6]-[#6]-[#7]-[#6]-[#6]:1:[#6]:[#6](:[#6]:[#6]:[#6]:1-[#8])-[#7]-[#6]:1:[#6]:[#6]:[#7]:[#6]:2:[#6]:[#6](:[#6]:[#6]:[#6]:1:2)-[Cl]		0.262694	TCMDC-142279
COc1ccc2nc3cc(Cl)ccc3c(Nc3ccc(O)c(CNC(C)C)c3)c2c1	57.8584	8	1	5	2	[#6]-[#6]-[#7]-[#6]-[#6]:1:[#6]:[#6](:[#6]:[#6]:[#6]:1-[#8])-[#7]-[#6]:1:[#6]:[#6]:[#7]:[#6]:2:[#6]:[#6](:[#6]:[#6]:[#6]:1:2)-[Cl]		0.262694	TCMDC-142278
CCOc1ccc2nc3cc(NC(=O)c4ccco4)ccc3c(N)c2c1	120.649	9	1	1	1	[#6]-[#6]-[#8]-[#6]:1:[#6]:[#6]:[#6]:2:[#7]:[#6]:3:[#6]:[#6](:[#6]:[#6]:[#6]:3:[#6](:[#6]:2:[#6]:1)-[#7])-[#7]-[#6](-[#6]:1:[#6]:[#6]:[#6]:[#8]:1)=[#8]	6.72125	0.249038	TCMDC-125004	1
CCCCN1CCN(CCCCNc2c3ccccc3nc3ccccc23)CC1	97.8795	10	1	22	20	[#6](:[#6]:1:[#6]:[#6]:[#6]:[#6]:[#6]:1):[#6](:[#6](:[#7]):[#6]):[#6]:[#6]:[#6]	5.92445	1.05e-10	TCMDC-137569	1
CCCCCCNc1c2ccccc2nc2ccccc12	-50.0072	10	1	22	20	[#6](:[#6]:1:[#6]:[#6]:[#6]:[#6]:[#6]:1):[#6](:[#6](:[#7]):[#6]):[#6]:[#6]:[#6]		1.05e-10	TCMDC-123957
CCCN1CCN(CCNc2c3ccccc3nc3ccccc23)CC1	102.464	10	1	22	20	[#6](:[#6]:1:[#6]:[#6]:[#6]:[#6]:[#6]:1):[#6](:[#6](:[#7]):[#6]):[#6]:[#6]:[#6]		1.05e-10	TCMDC-137549
CCCCN(CCCC)CCCCNc1c2ccccc2nc2ccccc12	102.006	10	1	22	20	[#6](:[#6]:1:[#6]:[#6]:[#6]:[#6]:[#6]:1):[#6](:[#6](:[#7]):[#6]):[#6]:[#6]:[#6]		1.05e-10	TCMDC-137461
CCCN1CCN(CCCNc2c3ccccc3nc3ccccc23)CC1	97.7266	10	1	22	20	[#6](:[#6]:1:[#6]:[#6]:[#6]:[#6]:[#6]:1):[#6](:[#6](:[#7]):[#6]):[#6]:[#6]:[#6]		1.05e-10	TCMDC-137478
CCN1CCN(CCCNc2c3ccccc3nc3ccccc23)CC1	84.2366	10	1	22	20	[#6](:[#6]:1:[#6]:[#6]:[#6]:[#6]:[#6]:1):[#6](:[#6](:[#7]):[#6]):[#6]:[#6]:[#6]		1.05e-10	TCMDC-137546
CCCCN(CCCC)CCCCCCNc1c2ccccc2nc2ccccc12	114.179	10	1	22	20	[#6](:[#6]:1:[#6]:[#6]:[#6]:[#6]:[#6]:1):[#6](:[#6](:[#7]):[#6]):[#6]:[#6]:[#6]		1.05e-10	TCMDC-137519
CC(C)N1CCN(CCCNc2c3ccccc3nc3ccccc23)CC1	96.5709	10	1	22	20	[#6](:[#6]:1:[#6]:[#6]:[#6]:[#6]:[#6]:1):[#6](:[#6](:[#7]):[#6]):[#6]:[#6]:[#6]		1.05e-10	TCMDC-137547
CCN(CC)CCCC(C)Nc1c2ccccc2nc2ccccc12	99.7115	10	1	22	20	[#6](:[#6]:1:[#6]:[#6]:[#6]:[#6]:[#6]:1):[#6](:[#6](:[#7]):[#6]):[#6]:[#6]:[#6]		1.05e-10	TCMDC-124292
CN1CCN(CCCCNc2c3ccccc3nc3ccccc23)CC1	105.414	10	1	22	20	[#6](:[#6]:1:[#6]:[#6]:[#6]:[#6]:[#6]:1):[#6](:[#6](:[#7]):[#6]):[#6]:[#6]:[#6]		1.05e-10	TCMDC-137479
CCN1CCN(CCCCNc2c3ccccc3nc3ccccc23)CC1	80.9584	10	1	22	20	[#6](:[#6]:1:[#6]:[#6]:[#6]:[#6]:[#6]:1):[#6](:[#6](:[#7]):[#6]):[#6]:[#6]:[#6]		1.05e-10	TCMDC-137570
CCCN1CCN(CCCCNc2c3ccccc3nc3ccccc23)CC1	92.9953	10	1	22	20	[#6](:[#6]:1:[#6]:[#6]:[#6]:[#6]:[#6]:1):[#6](:[#6](:[#7]):[#6]):[#6]:[#6]:[#6]		1.05e-10	TCMDC-137576
CC(C)N1CCN(CCCCNc2c3ccccc3nc3ccccc23)CC1	93.5686	10	1	22	20	[#6](:[#6]:1:[#6]:[#6]:[#6]:[#6]:[#6]:1):[#6](:[#6](:[#7]):[#6]):[#6]:[#6]:[#6]		1.05e-10	TCMDC-137573
CCCCN1CCN(CCCNc2c3ccccc3nc3ccccc23)CC1	99.4078	10	1	22	20	[#6](:[#6]:1:[#6]:[#6]:[#6]:[#6]:[#6]:1):[#6](:[#6](:[#7]):[#6]):[#6]:[#6]:[#6]		1.05e-10	TCMDC-137572
CCN(CC)CCCC(C)Nc1c2ccccc2nc2c1ccc1ccccc21	51.7139	10	1	22	20	[#6](:[#6]:1:[#6]:[#6]:[#6]:[#6]:[#6]:1):[#6](:[#6](:[#7]):[#6]):[#6]:[#6]:[#6]		1.05e-10	TCMDC-137517
CN1CCN(CCCCCNc2c3ccccc3nc3ccccc23)CC1	96.504	10	1	22	20	[#6](:[#6]:1:[#6]:[#6]:[#6]:[#6]:[#6]:1):[#6](:[#6](:[#7]):[#6]):[#6]:[#6]:[#6]		1.05e-10	TCMDC-137541
CCN(CC)CCCC(C)Nc1c2ccccc2nc2ccc3ccccc3c12	45.6049	10	1	22	20	[#6](:[#6]:1:[#6]:[#6]:[#6]:[#6]:[#6]:1):[#6](:[#6](:[#7]):[#6]):[#6]:[#6]:[#6]		1.05e-10	TCMDC-137518
CN1CCN(CCCCCCNc2c3ccccc3nc3ccccc23)CC1	98.338	10	1	22	20	[#6](:[#6]:1:[#6]:[#6]:[#6]:[#6]:[#6]:1):[#6](:[#6](:[#7]):[#6]):[#6]:[#6]:[#6]		1.05e-10	TCMDC-137542
CC(CCNc1c2ccccc2nc2ccccc12)N1CCN(C)CC1	98.0323	10	1	22	20	[#6](:[#6]:1:[#6]:[#6]:[#6]:[#6]:[#6]:1):[#6](:[#6](:[#7]):[#6]):[#6]:[#6]:[#6]		1.05e-10	TCMDC-138011
CCCCCCCCN1CCN(CCCCCCNc2c3ccccc3nc3ccccc23)CC1	122.129	10	1	22	20	[#6](:[#6]:1:[#6]:[#6]:[#6]:[#6]:[#6]:1):[#6](:[#6](:[#7]):[#6]):[#6]:[#6]:[#6]		1.05e-10	TCMDC-138015
CCN1CCCC(C1)Nc1ccnc2cc3ccccc3cc12	94.1419	10	1	22	20	[#6](:[#6]:1:[#6]:[#6]:[#6]:[#6]:[#6]:1):[#6](:[#6](:[#7]):[#6]):[#6]:[#6]:[#6]		1.05e-10	TCMDC-123499
C(CCN1CCN(Cc2ccccc2)CC1)CNc1c2ccccc2nc2ccccc12	101.242	10	1	22	20	[#6](:[#6]:1:[#6]:[#6]:[#6]:[#6]:[#6]:1):[#6](:[#6](:[#7]):[#6]):[#6]:[#6]:[#6]		1.05e-10	TCMDC-138009
Cc1n[nH]c2ccc(cc12)-c1ccc2nccc(N3CCC(N)CC3)c2c1	105.393	11	1	1	1	[#6]-[#6]:1:[#7]:[#7]:[#6]:2:[#6]:[#6]:[#6](-[#6]:3:[#6]:[#6]:[#6]:4:[#7]:[#6]:[#6]:[#6](:[#6]:4:[#6]:3)-[#7]-3-[#6]-[#6]-[#6](-[#6]-[#6]-3)-[#7]):[#6]:[#6]:1:2	6.42022	0.249038	TCMDC-134315	1
COc1ccc(COc2cc(NCCCN)nc3ccccc23)cc1	99.0359	12	1	1	1	[#6]-[#8]-[#6]:1:[#6]:[#6]:[#6](:[#6]:[#6]:1)-[#6]-[#8]-[#6]:1:[#6]:[#6](:[#7]:[#6]:2:[#6]:[#6]:[#6]:[#6]:[#6]:1:2)-[#7]-[#6]-[#6]-[#6]-[#7]	6.25181	0.249038	TCMDC-139286	1
COc1ccc(Nc2nccc(n2)-c2ccc3ccnc(NCCCCN)c3c2)cc1	94.8006	13	1	1	1	[#6]-[#8]-[#6]:1:[#6]:[#6]:[#6](:[#6]:[#6]:1)-[#7]-[#6]:1:[#7]:[#6]:[#6]:[#6](-[#6]:2:[#6]:[#6]:[#6]:3:[#6]:[#6]:[#7]:[#6](:[#6]:3:[#6]:2)-[#7]-[#6]-[#6]-[#6]-[#6]-[#7]):[#7]:1	6.48149	0.249038	TCMDC-136642	1
CNC(=S)NN=C(C)c1ccccn1	90.4644	14	1	5	4	[#6]-[#7]-[#6](-[#7]-[#7]=[#6](-[#6]:1:[#6]:[#6]:[#6]:[#6]:[#7]:1)-[#6])=[#16]	5.93	0.0144274	TCMDC-123475	1
COCCCNC(=S)NN=C(C)c1ccccn1	93.0393	14	1	5	4	[#6]-[#7]-[#6](-[#7]-[#7]=[#6](-[#6]:1:[#6]:[#6]:[#6]:[#6]:[#7]:1)-[#6])=[#16]	6.79588	0.0144274	TCMDC-137907	1
CC(=NNC(=S)NCCc1ccccn1)c1ccccn1	92.6255	14	1	5	4	[#6]-[#7]-[#6](-[#7]-[#7]=[#6](-[#6]:1:[#6]:[#6]:[#6]:[#6]:[#7]:1)-[#6])=[#16]	5.82391	0.0144274	TCMDC-137895	1
CC(=NNC(=S)NC(C)(C)C)c1ccccn1	15.8086	14	1	5	4	[#6]-[#7]-[#6](-[#7]-[#7]=[#6](-[#6]:1:[#6]:[#6]:[#6]:[#6]:[#7]:1)-[#6])=[#16]		0.0144274	TCMDC-137783
CC(=NNC(=S)NCCc1ccccc1)c1ccccn1	79.2904	14	1	5	4	[#6]-[#7]-[#6](-[#7]-[#7]=[#6](-[#6]:1:[#6]:[#6]:[#6]:[#6]:[#7]:1)-[#6])=[#16]		0.0144274	TCMDC-124270
Fc1ccc(NC(=S)NN=Cc2ccccn2)cc1	108.578	15	1	5	4	[#6]:1:[#6]:[#6]:[#6](:[#6]:[#6]:1)-[#7]-[#6](-[#7]-[#7]=[#6]-[#6]:1:[#6]:[#6]:[#6]:[#6]:[#7]:1)=[#16]	6.92082	0.0144274	TCMDC-125521	1
CC(C)c1ccc(NC(=S)NN=Cc2ccccn2)cc1	108.119	15	1	5	4	[#6]:1:[#6]:[#6]:[#6](:[#6]:[#6]:1)-[#7]-[#6](-[#7]-[#7]=[#6]-[#6]:1:[#6]:[#6]:[#6]:[#6]:[#7]:1)=[#16]	8.00877	0.0144274	TCMDC-125520	1
Cc1c(Cl)cccc1NC(=S)NN=Cc1ccccn1	106.591	15	1	5	4	[#6]:1:[#6]:[#6]:[#6](:[#6]:[#6]:1)-[#7]-[#6](-[#7]-[#7]=[#6]-[#6]:1:[#6]:[#6]:[#6]:[#6]:[#7]:1)=[#16]	6.57	0.0144274	TCMDC-125487	1
CC(=NNC(=S)Nc1ccccc1Cl)c1ccccn1	2.35935	15	1	5	4	[#6]:1:[#6]:[#6]:[#6](:[#6]:[#6]:1)-[#7]-[#6](-[#7]-[#7]=[#6]-[#6]:1:[#6]:[#6]:[#6]:[#6]:[#7]:1)=[#16]		0.0144274	TCMDC-124278
Clc1ccc(NC(=S)NN=Cc2ccccn2)cc1Cl	102.464	15	1	5	4	[#6]:1:[#6]:[#6]:[#6](:[#6]:[#6]:1)-[#7]-[#6](-[#7]-[#7]=[#6]-[#6]:1:[#6]:[#6]:[#6]:[#6]:[#7]:1)=[#16]		0.0144274	TCMDC-125522
N=C(NCCCc1ccccc1)c1cccc(n1)C(=N)NCCCc1ccccc1	100.217	16	1	3	3	[#7]=[#6](-[#6]:1:[#6]:[#6]:[#6]:[#6](-[#6](-[#7]-[#6]-[#6]-[#6]-[#6])=[#7]):[#7]:1)-[#7]-[#6]-[#6]-[#6]-[#6]	6.50864	0.0154348	TCMDC-137453	1
N=C(NCCCCC1CCCCC1)c1cccc(n1)C(=N)NCCCCC1CCCCC1	115.613	16	1	3	3	[#7]=[#6](-[#6]:1:[#6]:[#6]:[#6]:[#6](-[#6](-[#7]-[#6]-[#6]-[#6]-[#6])=[#7]):[#7]:1)-[#7]-[#6]-[#6]-[#6]-[#6]		0.0154348	TCMDC-137452
N=C(NCC1CC1c1ccccc1)c1cccc(n1)C(=N)NCC1CC1c1ccccc1	113.675	16	1	3	3	[#7]=[#6](-[#6]:1:[#6]:[#6]:[#6]:[#6](-[#6](-[#7]-[#6]-[#6]-[#6]-[#6])=[#7]):[#7]:1)-[#7]-[#6]-[#6]-[#6]-[#6]		0.0154348	TCMDC-137456
Cc1ccnc(Nc2nc(cs2)-c2ccccn2)c1	115.719	17	1	5	5	[#7](-[#6]:1:[#6]:[#6]:[#6]:[#6]:[#7]:1)-[#6]:1:[#7]:[#6](-[#6]:2:[#6]:[#6]:[#6]:[#6]:[#7]:2):[#6]:[#16]:1	7.39794	0.000955741	TCMDC-125769	1
Clc1ccc(Nc2nc(cs2)-c2ccccn2)nc1	113.991	17	1	5	5	[#7](-[#6]:1:[#6]:[#6]:[#6]:[#6]:[#7]:1)-[#6]:1:[#7]:[#6](-[#6]:2:[#6]:[#6]:[#6]:[#6]:[#7]:2):[#6]:[#16]:1	6.17393	0.000955741	TCMDC-123885	1
N(c1nc(cs1)-c1ccccn1)c1ccccn1	108.399	17	1	5	5	[#7](-[#6]:1:[#6]:[#6]:[#6]:[#6]:[#7]:1)-[#6]:1:[#7]:[#6](-[#6]:2:[#6]:[#6]:[#6]:[#6]:[#7]:2):[#6]:[#16]:1		0.000955741	TCMDC-124275
Cc1ccc(Nc2nc(cs2)-c2ccccn2)nc1	98.0821	17	1	5	5	[#7](-[#6]:1:[#6]:[#6]:[#6]:[#6]:[#7]:1)-[#6]:1:[#7]:[#6](-[#6]:2:[#6]:[#6]:[#6]:[#6]:[#7]:2):[#6]:[#16]:1		0.000955741	TCMDC-125854
Cc1cccnc1Nc1nc(cs1)-c1ccccn1	114.997	17	1	5	5	[#7](-[#6]:1:[#6]:[#6]:[#6]:[#6]:[#7]:1)-[#6]:1:[#7]:[#6](-[#6]:2:[#6]:[#6]:[#6]:[#6]:[#7]:2):[#6]:[#16]:1		0.000955741	TCMDC-125846
Clc1ccc(cc1N(=O)=O)C(=O)N(CC=C)c1nc(cs1)-c1ccccc1	137.031	18	1	1	1	[Cl]-[#6]:1:[#6]:[#6]:[#6](-[#6](-[#7](-[#6]:2:[#7]:[#6](-[#6]:3:[#6]:[#6]:[#6]:[#6]:[#6]:3):[#6]:[#16]:2)-[#6]-[#6]=[#6])=[#8]):[#6]:[#6]:1-[#7](=[#8])-[#8]	6.95861	0.249038	TCMDC-124436	1
Clc1cccc(c1)C(=O)Nc1nc(cc2ccccc12)-c1ccccn1	116.067	19	1	1	1	[Cl]-[#6]:1:[#6]:[#6]:[#6]:[#6](-[#6](-[#7]-[#6]:2:[#7]:[#6](-[#6]:3:[#6]:[#6]:[#6]:[#6]:[#7]:3):[#6]:[#6]:3:[#6]:[#6]:[#6]:[#6]:[#6]:2:3)=[#8]):[#6]:1	6.30103	0.249038	TCMDC-123886	1
Cn1nc(c(c1NC(=O)Cc1ccccc1F)-c1ccc(Br)cc1)C(F)(F)F	91.2717	20	1	1	1	[#6]-[#7]:1:[#7]:[#6](-[#6](-[F])(-[F])-[F]):[#6](-[#6]:2:[#6]:[#6]:[#6](:[#6]:[#6]:2)-[Br]):[#6]:1-[#7]-[#6](-[#6]-[#6]:1:[#6]:[#6]:[#6]:[#6]:[#6]:1-[F])=[#8]	5.74715	0.249038	TCMDC-123792	1
Cc1nn2c(Nc3ccncc3)cc(C)nc2c1-c1ccc(Cl)cc1	102.427	21	1	3	3	[#6]-[#6]:1:[#7]:[#7]:2:[#6](:[#6]:[#6](:[#7]:[#6]:2:[#6]:1-[#6]:1:[#6]:[#6]:[#6]:[#6]:[#6]:1)-[#6])-[#7]-[#6]:1:[#6]:[#6]:[#7]:[#6]:[#6]:1	6.04096	0.0154348	TCMDC-124478	1
Cc1nn2c(Nc3ccncc3)cc(C)nc2c1-c1ccccc1Cl	99.6248	21	1	3	3	[#6]-[#6]:1:[#7]:[#7]:2:[#6](:[#6]:[#6](:[#7]:[#6]:2:[#6]:1-[#6]:1:[#6]:[#6]:[#6]:[#6]:[#6]:1)-[#6])-[#7]-[#6]:1:[#6]:[#6]:[#7]:[#6]:[#6]:1	5.7122	0.0154348	TCMDC-124918	1
CCc1nn2c(Nc3ccncc3)cc(C)nc2c1-c1ccccc1	106.77	21	1	3	3	[#6]-[#6]:1:[#7]:[#7]:2:[#6](:[#6]:[#6](:[#7]:[#6]:2:[#6]:1-[#6]:1:[#6]:[#6]:[#6]:[#6]:[#6]:1)-[#6])-[#7]-[#6]:1:[#6]:[#6]:[#7]:[#6]:[#6]:1	5.72125	0.0154348	TCMDC-124917	1
CCn1ncc2c(NC3CCOCC3)c(CNC(=O)c3ccnn3C)c(C)nc12	97.6337	22	1	3	2	[#6]-[#6]:1:[#7]:[#6]:2:[#7](:[#7]:[#6]:[#6]:2:[#6](:[#6]:1-[#6]-[#7]-[#6]=[#8])-[#7]-[#6]-1-[#6]-[#6]-[#8]-[#6]-[#6]-1)-[#6]-[#6]	5.78516	0.139713	TCMDC-136560	1
CCc1nc2n(CC)ncc2c(NC2CCOCC2)c1CNC(=O)N1CCOCC1	94.4056	22	1	3	2	[#6]-[#6]:1:[#7]:[#6]:2:[#7](:[#7]:[#6]:[#6]:2:[#6](:[#6]:1-[#6]-[#7]-[#6]=[#8])-[#7]-[#6]-1-[#6]-[#6]-[#8]-[#6]-[#6]-1)-[#6]-[#6]		0.139713	TCMDC-136620
CCc1nc2n(CC)ncc2c(NC2CCOCC2)c1CNC(=O)c1ccoc1C	-4406.47	22	1	3	2	[#6]-[#6]:1:[#7]:[#6]:2:[#7](:[#7]:[#6]:[#6]:2:[#6](:[#6]:1-[#6]-[#7]-[#6]=[#8])-[#7]-[#6]-1-[#6]-[#6]-[#8]-[#6]-[#6]-1)-[#6]-[#6]		0.139713	TCMDC-136386
CC(Sc1nnc([nH]1)-c1ccccc1Br)C(=O)c1c(C)[nH]c2ccccc12	93.5401	23	1	2	2	[Br]-[#6]:1:[#6]:[#6]:[#6]:[#6]:[#6]:1-[#6]:1:[#7]:[#7]:[#6](:[#7]:1)-[#16]-[#6]-[#6](-[#6]:1:[#6]:[#7]:[#6]:2:[#6]:[#6]:[#6]:[#6]:[#6]:1:2)=[#8]	6.17393	0.0620059	TCMDC-125114	1
Brc1ccccc1-c1nnc(SCC(=O)c2c[nH]c3ccccc23)[nH]1	82.4879	23	1	2	2	[Br]-[#6]:1:[#6]:[#6]:[#6]:[#6]:[#6]:1-[#6]:1:[#7]:[#7]:[#6](:[#7]:1)-[#16]-[#6]-[#6](-[#6]:1:[#6]:[#7]:[#6]:2:[#6]:[#6]:[#6]:[#6]:[#6]:1:2)=[#8]		0.0620059	TCMDC-123710
CC(C)(C)c1ccc(CN2CCC(CNC(=O)c3cc(cs3)-c3cccc(Cl)c3)C2)cc1	98.8811	24	1	42	29	[#6]-[#6]-[#6]-[#7]-[#6](-[#6]:1:[#6]:[#6](-[#6]:2:[#6]:[#6]:[#6]:[#6]:[#6]:2):[#6]:[#16]:1)=[#8]	6.21467	1.79e-09	TCMDC-134446	1
CC(C)(C)CCN1CCC(CNC(=O)c2cc(cs2)-c2cccc(Cl)c2)C1	39.6703	24	1	42	29	[#6]-[#6]-[#6]-[#7]-[#6](-[#6]:1:[#6]:[#6](-[#6]:2:[#6]:[#6]:[#6]:[#6]:[#6]:2):[#6]:[#16]:1)=[#8]		1.79e-09	TCMDC-134426
CC(C)(C)CCN1CCC(CNC(=O)c2cc(cs2)-c2cccc(c2)C(F)(F)F)C1	78.3807	24	1	42	29	[#6]-[#6]-[#6]-[#7]-[#6](-[#6]:1:[#6]:[#6](-[#6]:2:[#6]:[#6]:[#6]:[#6]:[#6]:2):[#6]:[#16]:1)=[#8]		1.79e-09	TCMDC-134425
CN(C)c1ccc(cc1)-c1csc(c1)C(=O)NCC1CCN(CCC(C)(C)C)C1	60.5975	24	1	42	29	[#6]-[#6]-[#6]-[#7]-[#6](-[#6]:1:[#6]:[#6](-[#6]:2:[#6]:[#6]:[#6]:[#6]:[#6]:2):[#6]:[#16]:1)=[#8]		1.79e-09	TCMDC-134427
Clc1cccc(c1)-c1csc(c1)C(=O)NCC1CCN(CC2CCCCC2)C1	42.8305	24	1	42	29	[#6]-[#6]-[#6]-[#7]-[#6](-[#6]:1:[#6]:[#6](-[#6]:2:[#6]:[#6]:[#6]:[#6]:[#6]:2):[#6]:[#16]:1)=[#8]		1.79e-09	TCMDC-134423
CCc1ccc(CN2CCC(CNC(=O)c3cc(cs3)-c3cccc(F)c3)C2)cc1	99.6248	24	1	42	29	[#6]-[#6]-[#6]-[#7]-[#6](-[#6]:1:[#6]:[#6](-[#6]:2:[#6]:[#6]:[#6]:[#6]:[#6]:2):[#6]:[#16]:1)=[#8]		1.79e-09	TCMDC-134432
CCc1ccc(CN2CCC(CNC(=O)c3cc(cs3)-c3cccc(Cl)c3)C2)cc1	86.4627	24	1	42	29	[#6]-[#6]-[#6]-[#7]-[#6](-[#6]:1:[#6]:[#6](-[#6]:2:[#6]:[#6]:[#6]:[#6]:[#6]:2):[#6]:[#16]:1)=[#8]		1.79e-09	TCMDC-134434
FC(F)(F)c1cccc(CN2CCC(CNC(=O)c3cc(cs3)-c3cccc(c3)C(F)(F)F)C2)c1	53.9039	24	1	42	29	[#6]-[#6]-[#6]-[#7]-[#6](-[#6]:1:[#6]:[#6](-[#6]:2:[#6]:[#6]:[#6]:[#6]:[#6]:2):[#6]:[#16]:1)=[#8]		1.79e-09	TCMDC-134483
CC(C)c1ccc(CN2CCC(CNC(=O)c3cc(cs3)-c3cccc(F)c3)C2)cc1	107.707	24	1	42	29	[#6]-[#6]-[#6]-[#7]-[#6](-[#6]:1:[#6]:[#6](-[#6]:2:[#6]:[#6]:[#6]:[#6]:[#6]:2):[#6]:[#16]:1)=[#8]		1.79e-09	TCMDC-134437
CC(C)(C)c1ccc(CN2CCC(CNC(=O)c3cc(cs3)-c3cccc(F)c3)C2)cc1	110.822	24	1	42	29	[#6]-[#6]-[#6]-[#7]-[#6](-[#6]:1:[#6]:[#6](-[#6]:2:[#6]:[#6]:[#6]:[#6]:[#6]:2):[#6]:[#16]:1)=[#8]		1.79e-09	TCMDC-134444
CC(C)c1ccc(CN2CCC(CNC(=O)c3cc(cs3)-c3cccc(Cl)c3)C2)cc1	95.049	24	1	42	29	[#6]-[#6]-[#6]-[#7]-[#6](-[#6]:1:[#6]:[#6](-[#6]:2:[#6]:[#6]:[#6]:[#6]:[#6]:2):[#6]:[#16]:1)=[#8]		1.79e-09	TCMDC-134438
CCc1ccccc1-c1csc(c1)C(=O)NCC1CCN(Cc2ccc(cc2)C(C)(C)C)C1	91.9391	24	1	42	29	[#6]-[#6]-[#6]-[#7]-[#6](-[#6]:1:[#6]:[#6](-[#6]:2:[#6]:[#6]:[#6]:[#6]:[#6]:2):[#6]:[#16]:1)=[#8]		1.79e-09	TCMDC-134448
Cc1ccccc1C1CCN(CC1)[C@H]1CC[C@@H](CC1)NC(=O)c1cc(cs1)-c1ccc(Cl)cc1	65.9891	24	1	42	29	[#6]-[#6]-[#6]-[#7]-[#6](-[#6]:1:[#6]:[#6](-[#6]:2:[#6]:[#6]:[#6]:[#6]:[#6]:2):[#6]:[#16]:1)=[#8]		1.79e-09	TCMDC-133529
CCc1ccc(CN2CCC(CNC(=O)c3cc(cs3)-c3cccc(c3)C(F)(F)F)C2)cc1	102.084	24	1	42	29	[#6]-[#6]-[#6]-[#7]-[#6](-[#6]:1:[#6]:[#6](-[#6]:2:[#6]:[#6]:[#6]:[#6]:[#6]:2):[#6]:[#16]:1)=[#8]		1.79e-09	TCMDC-134430
Fc1cccc(c1)-c1csc(c1)C(=O)NCC1CCN(Cc2cccc(c2)C(F)(F)F)C1	54.3657	24	1	42	29	[#6]-[#6]-[#6]-[#7]-[#6](-[#6]:1:[#6]:[#6](-[#6]:2:[#6]:[#6]:[#6]:[#6]:[#6]:2):[#6]:[#16]:1)=[#8]		1.79e-09	TCMDC-134484
CC(C)c1ccc(CN2CCC(CNC(=O)c3cc(cs3)-c3cccc(c3)C(F)(F)F)C2)cc1	101.934	24	1	42	29	[#6]-[#6]-[#6]-[#7]-[#6](-[#6]:1:[#6]:[#6](-[#6]:2:[#6]:[#6]:[#6]:[#6]:[#6]:2):[#6]:[#16]:1)=[#8]		1.79e-09	TCMDC-134435
CC(C)(C)c1ccc(CN2CCC(CNC(=O)c3cc(cs3)-c3cccc(c3)C(F)(F)F)C2)cc1	107.014	24	1	42	29	[#6]-[#6]-[#6]-[#7]-[#6](-[#6]:1:[#6]:[#6](-[#6]:2:[#6]:[#6]:[#6]:[#6]:[#6]:2):[#6]:[#16]:1)=[#8]		1.79e-09	TCMDC-134442
CC(C)c1ccc(CN2CCC(CNC(=O)c3cc(cs3)-c3ccc(cc3)N(C)C)C2)cc1	77.0575	24	1	42	29	[#6]-[#6]-[#6]-[#7]-[#6](-[#6]:1:[#6]:[#6](-[#6]:2:[#6]:[#6]:[#6]:[#6]:[#6]:2):[#6]:[#16]:1)=[#8]		1.79e-09	TCMDC-134440
CN(C)c1ccc(cc1)-c1csc(c1)C(=O)NCC1CCN(Cc2ccc(cc2)C(C)(C)C)C1	80.7026	24	1	42	29	[#6]-[#6]-[#6]-[#7]-[#6](-[#6]:1:[#6]:[#6](-[#6]:2:[#6]:[#6]:[#6]:[#6]:[#6]:2):[#6]:[#16]:1)=[#8]		1.79e-09	TCMDC-134449
FC(F)(F)c1cccc(CN2CCC(CNC(=O)c3cc(cs3)-c3cccc(Cl)c3)C2)c1	50.2093	24	1	42	29	[#6]-[#6]-[#6]-[#7]-[#6](-[#6]:1:[#6]:[#6](-[#6]:2:[#6]:[#6]:[#6]:[#6]:[#6]:2):[#6]:[#16]:1)=[#8]		1.79e-09	TCMDC-134485
CN(C)c1ccc(CN2CCC(CNC(=O)c3cc(cs3)-c3cccc(F)c3)C2)cc1	71.4533	24	1	42	29	[#6]-[#6]-[#6]-[#7]-[#6](-[#6]:1:[#6]:[#6](-[#6]:2:[#6]:[#6]:[#6]:[#6]:[#6]:2):[#6]:[#16]:1)=[#8]		1.79e-09	TCMDC-134454
Fc1ccc(CN2CCC(CNC(=O)c3cc(cs3)-c3cccc(c3)C(F)(F)F)C2)cc1	39.5797	24	1	42	29	[#6]-[#6]-[#6]-[#7]-[#6](-[#6]:1:[#6]:[#6](-[#6]:2:[#6]:[#6]:[#6]:[#6]:[#6]:2):[#6]:[#16]:1)=[#8]		1.79e-09	TCMDC-134481
CCc1ccc(CN2CCC(CNC(=O)c3cc(cs3)-c3ccccc3F)C2)cc1	96.1611	24	1	42	29	[#6]-[#6]-[#6]-[#7]-[#6](-[#6]:1:[#6]:[#6](-[#6]:2:[#6]:[#6]:[#6]:[#6]:[#6]:2):[#6]:[#16]:1)=[#8]		1.79e-09	TCMDC-134431
Fc1cccc(CN2CCC(CNC(=O)c3cc(cs3)-c3cccc(c3)C(F)(F)F)C2)c1	4.48838	24	1	42	29	[#6]-[#6]-[#6]-[#7]-[#6](-[#6]:1:[#6]:[#6](-[#6]:2:[#6]:[#6]:[#6]:[#6]:[#6]:2):[#6]:[#16]:1)=[#8]		1.79e-09	TCMDC-134480
CC(C)(C)c1ccc(CN2CCC(CNC(=O)c3cc(cs3)-c3ccccc3C(F)(F)F)C2)cc1	105.629	24	1	42	29	[#6]-[#6]-[#6]-[#7]-[#6](-[#6]:1:[#6]:[#6](-[#6]:2:[#6]:[#6]:[#6]:[#6]:[#6]:2):[#6]:[#16]:1)=[#8]		1.79e-09	TCMDC-134441
CCc1ccc(CN2CCC(CNC(=O)c3cc(cs3)-c3ccccc3Cl)C2)cc1	74.3503	24	1	42	29	[#6]-[#6]-[#6]-[#7]-[#6](-[#6]:1:[#6]:[#6](-[#6]:2:[#6]:[#6]:[#6]:[#6]:[#6]:2):[#6]:[#16]:1)=[#8]		1.79e-09	TCMDC-134433
CCc1ccc(CN2CCC(C2)NC(=O)c2cc(cs2)-c2ccc(cc2)N(C)C)cc1	-155.073	24	1	42	29	[#6]-[#6]-[#6]-[#7]-[#6](-[#6]:1:[#6]:[#6](-[#6]:2:[#6]:[#6]:[#6]:[#6]:[#6]:2):[#6]:[#16]:1)=[#8]		1.79e-09	TCMDC-134474
CC(C)(C)c1ccc(CN2CCC(C2)NC(=O)c2cc(cs2)-c2cccc(c2)C(F)(F)F)cc1	53.2989	24	1	42	29	[#6]-[#6]-[#6]-[#7]-[#6](-[#6]:1:[#6]:[#6](-[#6]:2:[#6]:[#6]:[#6]:[#6]:[#6]:2):[#6]:[#16]:1)=[#8]		1.79e-09	TCMDC-134475
CC(C)c1ccc(CN2CCC(CNC(=O)c3cc(cs3)-c3ccccc3F)C2)cc1	107.707	24	1	42	29	[#6]-[#6]-[#6]-[#7]-[#6](-[#6]:1:[#6]:[#6](-[#6]:2:[#6]:[#6]:[#6]:[#6]:[#6]:2):[#6]:[#16]:1)=[#8]		1.79e-09	TCMDC-134436
CC(C)(C)c1ccc(CN2CCC(CNC(=O)c3cc(cs3)-c3ccccc3F)C2)cc1	104.841	24	1	42	29	[#6]-[#6]-[#6]-[#7]-[#6](-[#6]:1:[#6]:[#6](-[#6]:2:[#6]:[#6]:[#6]:[#6]:[#6]:2):[#6]:[#16]:1)=[#8]		1.79e-09	TCMDC-134443
CC(C)(C)c1ccc(CN2CCC(CNC(=O)c3cc(cs3)-c3ccccc3Cl)C2)cc1	95.9095	24	1	42	29	[#6]-[#6]-[#6]-[#7]-[#6](-[#6]:1:[#6]:[#6](-[#6]:2:[#6]:[#6]:[#6]:[#6]:[#6]:2):[#6]:[#16]:1)=[#8]		1.79e-09	TCMDC-134445
CN(C)c1ccc(cc1)-c1csc(c1)C(=O)NC1CCN(Cc2ccc(cc2)C(C)(C)C)C1	63.7726	24	1	42	29	[#6]-[#6]-[#6]-[#7]-[#6](-[#6]:1:[#6]:[#6](-[#6]:2:[#6]:[#6]:[#6]:[#6]:[#6]:2):[#6]:[#16]:1)=[#8]		1.79e-09	TCMDC-134476
CN(C)c1ccc(CN2CCC(CNC(=O)c3cc(cs3)-c3cccc(c3)C(F)(F)F)C2)cc1	29.0629	24	1	42	29	[#6]-[#6]-[#6]-[#7]-[#6](-[#6]:1:[#6]:[#6](-[#6]:2:[#6]:[#6]:[#6]:[#6]:[#6]:2):[#6]:[#16]:1)=[#8]		1.79e-09	TCMDC-134452
CC(C)(C)c1ccc(CN2CCCCC(C2)NC(=O)c2cc(cs2)-c2cccc(Cl)c2)cc1	-11.9065	24	1	42	29	[#6]-[#6]-[#6]-[#7]-[#6](-[#6]:1:[#6]:[#6](-[#6]:2:[#6]:[#6]:[#6]:[#6]:[#6]:2):[#6]:[#16]:1)=[#8]		1.79e-09	TCMDC-134468
CN(C)c1ccc(cc1)-c1csc(c1)C(=O)NCC1CCN(Cc2cccc(c2)C(F)(F)F)C1	49.2856	24	1	42	29	[#6]-[#6]-[#6]-[#7]-[#6](-[#6]:1:[#6]:[#6](-[#6]:2:[#6]:[#6]:[#6]:[#6]:[#6]:2):[#6]:[#16]:1)=[#8]		1.79e-09	TCMDC-134486
COc1cccc(c1)-c1csc(c1)C(=O)NCC1CCN(Cc2ccc(cc2)C(C)C)C1	107.267	24	1	42	29	[#6]-[#6]-[#6]-[#7]-[#6](-[#6]:1:[#6]:[#6](-[#6]:2:[#6]:[#6]:[#6]:[#6]:[#6]:2):[#6]:[#16]:1)=[#8]		1.79e-09	TCMDC-134439
COc1cccc(c1)-c1csc(c1)C(=O)NCC1CCN(Cc2ccc(cc2)C(C)(C)C)C1	100.056	24	1	42	29	[#6]-[#6]-[#6]-[#7]-[#6](-[#6]:1:[#6]:[#6](-[#6]:2:[#6]:[#6]:[#6]:[#6]:[#6]:2):[#6]:[#16]:1)=[#8]		1.79e-09	TCMDC-134447
CC(=O)Nc1ccc(CN2CCC(CNC(=O)c3cc(cs3)-c3cccc(Cl)c3)C2)cc1	-3.13177	24	1	42	29	[#6]-[#6]-[#6]-[#7]-[#6](-[#6]:1:[#6]:[#6](-[#6]:2:[#6]:[#6]:[#6]:[#6]:[#6]:2):[#6]:[#16]:1)=[#8]		1.79e-09	TCMDC-134457
CN(C)c1ccc(CN2CCC(CNC(=O)c3cc(cs3)-c3ccccc3Cl)C2)cc1	49.9784	24	1	42	29	[#6]-[#6]-[#6]-[#7]-[#6](-[#6]:1:[#6]:[#6](-[#6]:2:[#6]:[#6]:[#6]:[#6]:[#6]:2):[#6]:[#16]:1)=[#8]		1.79e-09	TCMDC-134455
COc1ccccc1-c1csc(c1)C(=O)NCC1CCN(Cc2ccc(cc2)C(C)C)C1	-33.7058	24	1	42	29	[#6]-[#6]-[#6]-[#7]-[#6](-[#6]:1:[#6]:[#6](-[#6]:2:[#6]:[#6]:[#6]:[#6]:[#6]:2):[#6]:[#16]:1)=[#8]		1.79e-09	TCMDC-134510
COc1ccccc1-c1csc(c1)C(=O)NCC1CCN(Cc2ccc(cc2)C(C)(C)C)C1	-88.7186	24	1	42	29	[#6]-[#6]-[#6]-[#7]-[#6](-[#6]:1:[#6]:[#6](-[#6]:2:[#6]:[#6]:[#6]:[#6]:[#6]:2):[#6]:[#16]:1)=[#8]		1.79e-09	TCMDC-134511
CC(C)Oc1ccccc1-c1csc(c1)C(=O)NCC1CCN(Cc2ccc(cc2)C(C)(C)C)C1	5.53661	24	1	42	29	[#6]-[#6]-[#6]-[#7]-[#6](-[#6]:1:[#6]:[#6](-[#6]:2:[#6]:[#6]:[#6]:[#6]:[#6]:2):[#6]:[#16]:1)=[#8]		1.79e-09	TCMDC-134512
COc1ccc(NC(=O)C2C(N(CC(C)C)C(=O)c3ccccc23)c2cccs2)cc1OC	95.7483	25	1	11	8	[#6]:1:[#6]:[#6]:[#6](:[#6]:[#6]:1)-[#7]-[#6](-[#6]-1-[#6](-[#6]:2:[#6]:[#6]:[#6]:[#16]:2)-[#7](-[#6](-[#6]:2:[#6]:[#6]:[#6]:[#6]:[#6]-1:2)=[#8])-[#6])=[#8]	6.36653	0.00102908	TCMDC-125289	1
CC(C)CN1C(C(C(=O)Nc2ccc(cc2)C(C)=O)c2ccccc2C1=O)c1cccs1	58.3928	25	1	11	8	[#6]:1:[#6]:[#6]:[#6](:[#6]:[#6]:1)-[#7]-[#6](-[#6]-1-[#6](-[#6]:2:[#6]:[#6]:[#6]:[#16]:2)-[#7](-[#6](-[#6]:2:[#6]:[#6]:[#6]:[#6]:[#6]-1:2)=[#8])-[#6])=[#8]		0.00102908	TCMDC-124757
CC(C)CN1C(C(C(=O)Nc2cccc(c2)C#N)c2ccccc2C1=O)c1cccs1	44.129	25	1	11	8	[#6]:1:[#6]:[#6]:[#6](:[#6]:[#6]:1)-[#7]-[#6](-[#6]-1-[#6](-[#6]:2:[#6]:[#6]:[#6]:[#16]:2)-[#7](-[#6](-[#6]:2:[#6]:[#6]:[#6]:[#6]:[#6]-1:2)=[#8])-[#6])=[#8]		0.00102908	TCMDC-124758
CC(C)CN1C(C(C(=O)Nc2cccc(c2)C(C)=O)c2ccccc2C1=O)c1cccs1	54.7161	25	1	11	8	[#6]:1:[#6]:[#6]:[#6](:[#6]:[#6]:1)-[#7]-[#6](-[#6]-1-[#6](-[#6]:2:[#6]:[#6]:[#6]:[#16]:2)-[#7](-[#6](-[#6]:2:[#6]:[#6]:[#6]:[#6]:[#6]-1:2)=[#8])-[#6])=[#8]		0.00102908	TCMDC-124756
COc1ccc(NC(=O)C2C(N(C3CCCC3)C(=O)c3ccccc23)c2cccs2)cc1	90.8117	25	1	11	8	[#6]:1:[#6]:[#6]:[#6](:[#6]:[#6]:1)-[#7]-[#6](-[#6]-1-[#6](-[#6]:2:[#6]:[#6]:[#6]:[#16]:2)-[#7](-[#6](-[#6]:2:[#6]:[#6]:[#6]:[#6]:[#6]-1:2)=[#8])-[#6])=[#8]		0.00102908	TCMDC-125287
COc1ccc(NC(=O)C2C(N(C3CCCC3)C(=O)c3ccccc23)c2cccs2)cc1OC	88.101	25	1	11	8	[#6]:1:[#6]:[#6]:[#6](:[#6]:[#6]:1)-[#7]-[#6](-[#6]-1-[#6](-[#6]:2:[#6]:[#6]:[#6]:[#16]:2)-[#7](-[#6](-[#6]:2:[#6]:[#6]:[#6]:[#6]:[#6]-1:2)=[#8])-[#6])=[#8]		0.00102908	TCMDC-124695
COc1ccc(OC)c(NC(=O)C2C(N(CC(C)C)C(=O)c3ccccc23)c2cccs2)c1	26.6121	25	1	11	8	[#6]:1:[#6]:[#6]:[#6](:[#6]:[#6]:1)-[#7]-[#6](-[#6]-1-[#6](-[#6]:2:[#6]:[#6]:[#6]:[#16]:2)-[#7](-[#6](-[#6]:2:[#6]:[#6]:[#6]:[#6]:[#6]-1:2)=[#8])-[#6])=[#8]		0.00102908	TCMDC-124759
COc1cc(OC)c(NC(=O)C2C(N(C)C(=O)c3ccccc23)c2cccs2)cc1Cl	95.4694	25	1	11	8	[#6]:1:[#6]:[#6]:[#6](:[#6]:[#6]:1)-[#7]-[#6](-[#6]-1-[#6](-[#6]:2:[#6]:[#6]:[#6]:[#16]:2)-[#7](-[#6](-[#6]:2:[#6]:[#6]:[#6]:[#6]:[#6]-1:2)=[#8])-[#6])=[#8]		0.00102908	TCMDC-125447
COc1ccc(NC(=O)C2C(N(C3CCCC3)C(=O)c3ccccc23)c2cccs2)c(OC)c1	-16.9547	25	1	11	8	[#6]:1:[#6]:[#6]:[#6](:[#6]:[#6]:1)-[#7]-[#6](-[#6]-1-[#6](-[#6]:2:[#6]:[#6]:[#6]:[#16]:2)-[#7](-[#6](-[#6]:2:[#6]:[#6]:[#6]:[#6]:[#6]-1:2)=[#8])-[#6])=[#8]		0.00102908	TCMDC-125288
COc1cc(OC)c(NC(=O)C2C(N(CC(C)C)C(=O)c3ccccc23)c2cccs2)cc1Cl	55.1011	25	1	11	8	[#6]:1:[#6]:[#6]:[#6](:[#6]:[#6]:1)-[#7]-[#6](-[#6]-1-[#6](-[#6]:2:[#6]:[#6]:[#6]:[#16]:2)-[#7](-[#6](-[#6]:2:[#6]:[#6]:[#6]:[#6]:[#6]-1:2)=[#8])-[#6])=[#8]		0.00102908	TCMDC-124760
COc1cc2C(C(N(C)C(=O)c2cc1OC)c1cccs1)C(=O)Nc1ccc(cc1)C(F)(F)F	62.6031	25	1	11	8	[#6]:1:[#6]:[#6]:[#6](:[#6]:[#6]:1)-[#7]-[#6](-[#6]-1-[#6](-[#6]:2:[#6]:[#6]:[#6]:[#16]:2)-[#7](-[#6](-[#6]:2:[#6]:[#6]:[#6]:[#6]:[#6]-1:2)=[#8])-[#6])=[#8]		0.00102908	TCMDC-123797
COc1cccc(NC(=O)[C@H](C(C)C)n2c(=O)[nH]c3ccccc3c2=O)c1	96.895	26	1	2	2	[#6]-[#8]-[#6]:1:[#6]:[#6]:[#6]:[#6](:[#6]:1)-[#7]-[#6](-[#6](-[#7]:1:[#6](:[#7]:[#6]:2:[#6]:[#6]:[#6]:[#6]:[#6]:2:[#6]:1=[#8])=[#8])-[#6])=[#8]	6.26761	0.0620059	TCMDC-125133	1
COc1cccc(NC(=O)[C@H](C)n2c(=O)[nH]c3ccccc3c2=O)c1	68.4926	26	1	2	2	[#6]-[#8]-[#6]:1:[#6]:[#6]:[#6]:[#6](:[#6]:1)-[#7]-[#6](-[#6](-[#7]:1:[#6](:[#7]:[#6]:2:[#6]:[#6]:[#6]:[#6]:[#6]:2:[#6]:1=[#8])=[#8])-[#6])=[#8]		0.0620059	TCMDC-124998
CCOc1ccc(cc1OCC)-c1nonc1NC(=O)c1cccc(Cl)c1	91.5907	27	1	26	14	[#6]-[#8]-[#6]:1:[#6]:[#6]:[#6](-[#6]:2:[#7]:[#8]:[#7]:[#6]:2-[#7]-[#6](-[#6])=[#8]):[#6]:[#6]:1-[#8]-[#6]	6.07572	0.00108591	TCMDC-125200	1
CCOc1ccc(cc1OCC)-c1nonc1NC(=O)CC(C)C	42.8592	27	1	26	14	[#6]-[#8]-[#6]:1:[#6]:[#6]:[#6](-[#6]:2:[#7]:[#8]:[#7]:[#6]:2-[#7]-[#6](-[#6])=[#8]):[#6]:[#6]:1-[#8]-[#6]		0.00108591	TCMDC-125196
COc1ccc(cc1OC)-c1nonc1NC(=O)c1cccc(C)c1	77.3437	27	1	26	14	[#6]-[#8]-[#6]:1:[#6]:[#6]:[#6](-[#6]:2:[#7]:[#8]:[#7]:[#6]:2-[#7]-[#6](-[#6])=[#8]):[#6]:[#6]:1-[#8]-[#6]		0.00108591	TCMDC-125399
COc1cccc(c1)C(=O)Nc1nonc1-c1ccc(OC)c(OC)c1	43.8539	27	1	26	14	[#6]-[#8]-[#6]:1:[#6]:[#6]:[#6](-[#6]:2:[#7]:[#8]:[#7]:[#6]:2-[#7]-[#6](-[#6])=[#8]):[#6]:[#6]:1-[#8]-[#6]		0.00108591	TCMDC-125403
CCCCC(=O)Nc1nonc1-c1ccc(OCC)c(OCC)c1	74.7976	27	1	26	14	[#6]-[#8]-[#6]:1:[#6]:[#6]:[#6](-[#6]:2:[#7]:[#8]:[#7]:[#6]:2-[#7]-[#6](-[#6])=[#8]):[#6]:[#6]:1-[#8]-[#6]		0.00108591	TCMDC-125071
CCOc1ccc(cc1)C(=O)Nc1nonc1-c1ccc(OC)c(OC)c1	33.5025	27	1	26	14	[#6]-[#8]-[#6]:1:[#6]:[#6]:[#6](-[#6]:2:[#7]:[#8]:[#7]:[#6]:2-[#7]-[#6](-[#6])=[#8]):[#6]:[#6]:1-[#8]-[#6]		0.00108591	TCMDC-125402
CCOc1ccc(cc1OCC)-c1nonc1NC(=O)c1ccccc1	91.4776	27	1	26	14	[#6]-[#8]-[#6]:1:[#6]:[#6]:[#6](-[#6]:2:[#7]:[#8]:[#7]:[#6]:2-[#7]-[#6](-[#6])=[#8]):[#6]:[#6]:1-[#8]-[#6]		0.00108591	TCMDC-125199
COc1ccc(cc1OC)-c1nonc1NC(=O)c1ccc(cc1)C(C)(C)C	41.9953	27	1	26	14	[#6]-[#8]-[#6]:1:[#6]:[#6]:[#6](-[#6]:2:[#7]:[#8]:[#7]:[#6]:2-[#7]-[#6](-[#6])=[#8]):[#6]:[#6]:1-[#8]-[#6]		0.00108591	TCMDC-125404
COc1ccc(cc1OC)-c1nonc1NC(=O)c1ccc(OC(C)C)cc1	61.6458	27	1	26	14	[#6]-[#8]-[#6]:1:[#6]:[#6]:[#6](-[#6]:2:[#7]:[#8]:[#7]:[#6]:2-[#7]-[#6](-[#6])=[#8]):[#6]:[#6]:1-[#8]-[#6]		0.00108591	TCMDC-125130
COc1ccc(cc1OC)-c1nonc1NC(=O)c1cccc(Cl)c1	22.7451	27	1	26	14	[#6]-[#8]-[#6]:1:[#6]:[#6]:[#6](-[#6]:2:[#7]:[#8]:[#7]:[#6]:2-[#7]-[#6](-[#6])=[#8]):[#6]:[#6]:1-[#8]-[#6]		0.00108591	TCMDC-125401
CCCOc1ccc(cc1)C(=O)Nc1nonc1-c1ccc(OC)c(OC)c1	84.0416	27	1	26	14	[#6]-[#8]-[#6]:1:[#6]:[#6]:[#6](-[#6]:2:[#7]:[#8]:[#7]:[#6]:2-[#7]-[#6](-[#6])=[#8]):[#6]:[#6]:1-[#8]-[#6]		0.00108591	TCMDC-125471
COc1ccc(cc1OC)-c1nonc1NC(=O)c1ccc(OCC=C)cc1	71.0516	27	1	26	14	[#6]-[#8]-[#6]:1:[#6]:[#6]:[#6](-[#6]:2:[#7]:[#8]:[#7]:[#6]:2-[#7]-[#6](-[#6])=[#8]):[#6]:[#6]:1-[#8]-[#6]		0.00108591	TCMDC-125178
CCOc1ccc(cc1OCC)-c1nonc1NC(=O)c1ccc(OC)cc1	49.8693	27	1	26	14	[#6]-[#8]-[#6]:1:[#6]:[#6]:[#6](-[#6]:2:[#7]:[#8]:[#7]:[#6]:2-[#7]-[#6](-[#6])=[#8]):[#6]:[#6]:1-[#8]-[#6]		0.00108591	TCMDC-125208
CCOc1cccc(c1)C(=O)Nc1nonc1-c1ccc(OC)c(OC)c1	47.8341	27	1	26	14	[#6]-[#8]-[#6]:1:[#6]:[#6]:[#6](-[#6]:2:[#7]:[#8]:[#7]:[#6]:2-[#7]-[#6](-[#6])=[#8]):[#6]:[#6]:1-[#8]-[#6]		0.00108591	TCMDC-125179
CCOc1ccc(cc1OCC)-c1nonc1NC(=O)c1ccc(F)cc1	63.5503	27	1	26	14	[#6]-[#8]-[#6]:1:[#6]:[#6]:[#6](-[#6]:2:[#7]:[#8]:[#7]:[#6]:2-[#7]-[#6](-[#6])=[#8]):[#6]:[#6]:1-[#8]-[#6]		0.00108591	TCMDC-125209
CCOc1ccc(cc1OCC)-c1nonc1NC(=O)c1ccc(OC(C)C)cc1	7.15896	27	1	26	14	[#6]-[#8]-[#6]:1:[#6]:[#6]:[#6](-[#6]:2:[#7]:[#8]:[#7]:[#6]:2-[#7]-[#6](-[#6])=[#8]):[#6]:[#6]:1-[#8]-[#6]		0.00108591	TCMDC-125276
COc1ccc(cc1Cl)C(=O)Nc1nonc1-c1ccc(OC)c(OC)c1	30.1846	27	1	26	14	[#6]-[#8]-[#6]:1:[#6]:[#6]:[#6](-[#6]:2:[#7]:[#8]:[#7]:[#6]:2-[#7]-[#6](-[#6])=[#8]):[#6]:[#6]:1-[#8]-[#6]		0.00108591	TCMDC-125400
CCOc1ccc(cc1OCC)-c1nonc1NC(=O)c1ccc(Cl)cc1	29.5221	27	1	26	14	[#6]-[#8]-[#6]:1:[#6]:[#6]:[#6](-[#6]:2:[#7]:[#8]:[#7]:[#6]:2-[#7]-[#6](-[#6])=[#8]):[#6]:[#6]:1-[#8]-[#6]		0.00108591	TCMDC-125210
CCOc1ccc(cc1OCC)-c1nonc1NC(=O)c1ccccc1Cl	48.3108	27	1	26	14	[#6]-[#8]-[#6]:1:[#6]:[#6]:[#6](-[#6]:2:[#7]:[#8]:[#7]:[#6]:2-[#7]-[#6](-[#6])=[#8]):[#6]:[#6]:1-[#8]-[#6]		0.00108591	TCMDC-125205
CCOc1ccc(cc1OCC)-c1nonc1NC(=O)c1ccccc1F	57.1055	27	1	26	14	[#6]-[#8]-[#6]:1:[#6]:[#6]:[#6](-[#6]:2:[#7]:[#8]:[#7]:[#6]:2-[#7]-[#6](-[#6])=[#8]):[#6]:[#6]:1-[#8]-[#6]		0.00108591	TCMDC-125206
CCCOc1ccc(cc1OCCC)-c1nonc1NC(=O)c1cccc(OC)c1	56.256	27	1	26	14	[#6]-[#8]-[#6]:1:[#6]:[#6]:[#6](-[#6]:2:[#7]:[#8]:[#7]:[#6]:2-[#7]-[#6](-[#6])=[#8]):[#6]:[#6]:1-[#8]-[#6]		0.00108591	TCMDC-124765
CCOc1ccc(cc1OCC)-c1nonc1NC(=O)c1ccccc1OC	87.6334	27	1	26	14	[#6]-[#8]-[#6]:1:[#6]:[#6]:[#6](-[#6]:2:[#7]:[#8]:[#7]:[#6]:2-[#7]-[#6](-[#6])=[#8]):[#6]:[#6]:1-[#8]-[#6]		0.00108591	TCMDC-125198
CCCOc1ccc(cc1OCCC)-c1nonc1NC(=O)c1ccccc1OC	53.5611	27	1	26	14	[#6]-[#8]-[#6]:1:[#6]:[#6]:[#6](-[#6]:2:[#7]:[#8]:[#7]:[#6]:2-[#7]-[#6](-[#6])=[#8]):[#6]:[#6]:1-[#8]-[#6]		0.00108591	TCMDC-124766
CCCOc1ccccc1C(=O)Nc1nonc1-c1ccc(OCC)c(OCC)c1	53.7229	27	1	26	14	[#6]-[#8]-[#6]:1:[#6]:[#6]:[#6](-[#6]:2:[#7]:[#8]:[#7]:[#6]:2-[#7]-[#6](-[#6])=[#8]):[#6]:[#6]:1-[#8]-[#6]		0.00108591	TCMDC-124767
CCOc1ccc(cc1OCC)-c1nonc1NC(=O)c1ccco1	3.34735	27	1	26	14	[#6]-[#8]-[#6]:1:[#6]:[#6]:[#6](-[#6]:2:[#7]:[#8]:[#7]:[#6]:2-[#7]-[#6](-[#6])=[#8]):[#6]:[#6]:1-[#8]-[#6]		0.00108591	TCMDC-125197
CCOc1ccc(cc1OCC)-c1nonc1NC(=O)c1cccs1	83.0609	27	1	26	14	[#6]-[#8]-[#6]:1:[#6]:[#6]:[#6](-[#6]:2:[#7]:[#8]:[#7]:[#6]:2-[#7]-[#6](-[#6])=[#8]):[#6]:[#6]:1-[#8]-[#6]		0.00108591	TCMDC-125207
CN(C)CCNC(=O)c1ccc(cc1)-c1cnc2ccc(NCc3ccc(Cl)c(Cl)c3)nn12	106.749	28	1	5	3	[#6]:1:[#6]:[#6]:[#6](-[#6]:2:[#6]:[#7]:[#6]:3:[#6]:[#6]:[#6](:[#7]:[#7]:2:3)-[#7]-[#6]-[#6](:[#6]:[#6]):[#6]:[#6]):[#6]:[#6]:1	6.48149	0.0870808	TCMDC-136678	1
Clc1ccc(cc1)-c1cnc2ccc(NCc3ccncc3)nn12	21.1577	28	1	5	3	[#6]:1:[#6]:[#6]:[#6](-[#6]:2:[#6]:[#7]:[#6]:3:[#6]:[#6]:[#6](:[#7]:[#7]:2:3)-[#7]-[#6]-[#6](:[#6]:[#6]):[#6]:[#6]):[#6]:[#6]:1		0.0870808	TCMDC-136682
CN(C)c1cccc(c1)-c1cnc2ccc(NCc3cccc(Cl)c3)nn12	81.3293	28	1	5	3	[#6]:1:[#6]:[#6]:[#6](-[#6]:2:[#6]:[#7]:[#6]:3:[#6]:[#6]:[#6](:[#7]:[#7]:2:3)-[#7]-[#6]-[#6](:[#6]:[#6]):[#6]:[#6]):[#6]:[#6]:1		0.0870808	TCMDC-136673
CN(C)CCNC(=O)c1cccc(c1)-c1cnc2ccc(NCc3ccc(C)cc3C)nn12	104.732	28	1	5	3	[#6]:1:[#6]:[#6]:[#6](-[#6]:2:[#6]:[#7]:[#6]:3:[#6]:[#6]:[#6](:[#7]:[#7]:2:3)-[#7]-[#6]-[#6](:[#6]:[#6]):[#6]:[#6]):[#6]:[#6]:1		0.0870808	TCMDC-136684
CN(C)CCNC(=O)c1cccc(c1)-c1cnc2ccc(NCc3ccc(Cl)c(Cl)c3)nn12	49.9141	28	1	5	3	[#6]:1:[#6]:[#6]:[#6](-[#6]:2:[#6]:[#7]:[#6]:3:[#6]:[#6]:[#6](:[#7]:[#7]:2:3)-[#7]-[#6]-[#6](:[#6]:[#6]):[#6]:[#6]):[#6]:[#6]:1		0.0870808	TCMDC-136677
CCC1=C(C[C@H]2NCCc3cc(OC)c(OC)cc23)C[C@@H]2N(CCc3cc(OC)c(OC)cc23)C1	95.6187	29	1	7	7	[#6]-[#6]-[#6]-[#6]-[#6]-[#6](-[#6]:1:[#6](:[#6]:[#6](:[#6]:[#6]:1)-[#8]-[#6])-[#6])-[#7]-[#6]-[#6]	6.52288	5.91e-05	TCMDC-131825	1
CC[C@H]1CN2CCc3cc(OC)c(OC)cc3[C@@H]2C[C@@H]1C[C@H]1NCCc2cc(OC)c(OC)cc12	96.4737	29	1	7	7	[#6]-[#6]-[#6]-[#6]-[#6]-[#6](-[#6]:1:[#6](:[#6]:[#6](:[#6]:[#6]:1)-[#8]-[#6])-[#6])-[#7]-[#6]-[#6]	6.45593	5.91e-05	TCMDC-125531	1
CCC1CN2CCc3cc(OC)c(OC)cc3C2CC1CC1NCCc2cc(OC)c(OC)cc12	100.857	29	1	7	7	[#6]-[#6]-[#6]-[#6]-[#6]-[#6](-[#6]:1:[#6](:[#6]:[#6](:[#6]:[#6]:1)-[#8]-[#6])-[#6])-[#7]-[#6]-[#6]	6.92082	5.91e-05	TCMDC-125849	1
COc1ccc2C(CCCCCCCCC3NC(C)(C)Cc4cc(OC)ccc34)NC(C)(C)Cc2c1	92.8676	29	1	7	7	[#6]-[#6]-[#6]-[#6]-[#6]-[#6](-[#6]:1:[#6](:[#6]:[#6](:[#6]:[#6]:1)-[#8]-[#6])-[#6])-[#7]-[#6]-[#6]		5.91e-05	TCMDC-137935
CC[C@H]1CN2CCc3cc(OC)c(OC)cc3[C@@H]2C[C@@H]1C[C@H]1NCCc2c(I)c(O)c(OC)cc12	88.8193	29	1	7	7	[#6]-[#6]-[#6]-[#6]-[#6]-[#6](-[#6]:1:[#6](:[#6]:[#6](:[#6]:[#6]:1)-[#8]-[#6])-[#6])-[#7]-[#6]-[#6]		5.91e-05	TCMDC-131829
CC[C@H]1CN2CCc3cc(OC)c(OC)cc3[C@@H]2C[C@@H]1C[C@H]1NCCc2c(Cl)c(O)c(OC)cc12	83.0471	29	1	7	7	[#6]-[#6]-[#6]-[#6]-[#6]-[#6](-[#6]:1:[#6](:[#6]:[#6](:[#6]:[#6]:1)-[#8]-[#6])-[#6])-[#7]-[#6]-[#6]		5.91e-05	TCMDC-131802
CC[C@H]1CN2CCc3cc(OC)c(OC)cc3[C@@H]2C[C@@H]1C[C@H]1NCCc2c(Br)c(OC)c(OC)cc12	73.4712	29	1	7	7	[#6]-[#6]-[#6]-[#6]-[#6]-[#6](-[#6]:1:[#6](:[#6]:[#6](:[#6]:[#6]:1)-[#8]-[#6])-[#6])-[#7]-[#6]-[#6]		5.91e-05	TCMDC-131803
COc1cc2C(CN(CCc2c(Cl)c1OC)C(=O)C(F)(F)F)c1ccccc1	93.2475	30	1	1	1	[#6]-[#8]-[#6]:1:[#6]:[#6]:2-[#6](-[#6]:3:[#6]:[#6]:[#6]:[#6]:[#6]:3)-[#6]-[#7](-[#6](-[#6](-[F])(-[F])-[F])=[#8])-[#6]-[#6]-[#6]:2:[#6](:[#6]:1-[#8]-[#6])-[Cl]	5.70997	0.249038	TCMDC-132071	1
CCCOc1ccc2C(\C=C\C=C\C)=NCCc2c1	112.773	31	1	1	1	[#6]-[#6]-[#6]-[#8]-[#6]:1:[#6]:[#6]:[#6]:2-[#6](=[#7]-[#6]-[#6]-[#6]:2:[#6]:1)-[#6]=[#6]-[#6]=[#6]-[#6]	6.12494	0.249038	TCMDC-137442	1
COc1cc(ccc1O)-c1cc(cnc1N)-c1ccc(cc1)S(C)(=O)=O	105.371	32	1	4	3	[#6]-[#16](-[#6]:1:[#6]:[#6]:[#6](-[#6]:2:[#6]:[#7]:[#6](:[#6](-[#6](:[#6]):[#6]:[#6]:[#6]):[#6]:2)-[#7]):[#6]:[#6]:1)(=[#8])=[#8]	5.90658	0.0463743	TCMDC-133343	1
COc1ccc(cn1)-c1cc(cnc1N)-c1ccc(cc1)S(C)(=O)=O	104.243	32	1	4	3	[#6]-[#16](-[#6]:1:[#6]:[#6]:[#6](-[#6]:2:[#6]:[#7]:[#6](:[#6](-[#6](:[#6]):[#6]:[#6]:[#6]):[#6]:2)-[#7]):[#6]:[#6]:1)(=[#8])=[#8]	5.92812	0.0463743	TCMDC-133351	1
CS(=O)(=O)c1ccc(cc1)-c1cnc(N)c(c1)-c1ccc(O)cc1	24.9601	32	1	4	3	[#6]-[#16](-[#6]:1:[#6]:[#6]:[#6](-[#6]:2:[#6]:[#7]:[#6](:[#6](-[#6](:[#6]):[#6]:[#6]:[#6]):[#6]:2)-[#7]):[#6]:[#6]:1)(=[#8])=[#8]		0.0463743	TCMDC-133348
CS(=O)(=O)c1ccc(cc1)-c1cnc(N)c(c1)-c1cccc(O)c1	65.5385	32	1	4	3	[#6]-[#16](-[#6]:1:[#6]:[#6]:[#6](-[#6]:2:[#6]:[#7]:[#6](:[#6](-[#6](:[#6]):[#6]:[#6]:[#6]):[#6]:2)-[#7]):[#6]:[#6]:1)(=[#8])=[#8]		0.0463743	TCMDC-133347
CS(=O)(=O)c1cccc(c1)-c1cnc2[nH]cc(-c3cccc(CCN)c3)c2c1	108.401	33	1	2	1	[#6]-[#16](-[#6]:1:[#6]:[#6]:[#6]:[#6](-[#6]:2:[#6]:[#7]:[#6]:3:[#7]:[#6]:[#6](:[#6]:3:[#6]:2)-[#6]:2:[#6]:[#6]:[#6]:[#6]:[#6]:2):[#6]:1)(=[#8])=[#8]	6.3279	0.374064	TCMDC-136307	1
CS(=O)(=O)c1cccc(c1)-c1cnc2[nH]cc(-c3ccc(CCC(O)=O)cc3)c2c1	14.4234	33	1	2	1	[#6]-[#16](-[#6]:1:[#6]:[#6]:[#6]:[#6](-[#6]:2:[#6]:[#7]:[#6]:3:[#7]:[#6]:[#6](:[#6]:3:[#6]:2)-[#6]:2:[#6]:[#6]:[#6]:[#6]:[#6]:2):[#6]:1)(=[#8])=[#8]		0.374064	TCMDC-136223
Clc1c(-c2ccc(Cl)cc2)c2ccc(Cl)cc2s1=O	120.811	34	1	1	1	[Cl]-[#6]:1:[#6](:[#6]:2:[#6]:[#6]:[#6](:[#6]:[#6]:2:[#16]:1=[#8])-[Cl])-[#6]:1:[#6]:[#6]:[#6](:[#6]:[#6]:1)-[Cl]	7.69897	0.249038	TCMDC-124011	1
FC(F)(F)c1ccc(CC2CCN(CC2)C(=O)c2ccc(o2)N(=O)=O)cc1	110.517	35	1	1	1	[F]-[#6](-[#6]:1:[#6]:[#6]:[#6](:[#6]:[#6]:1)-[#6]-[#6]-1-[#6]-[#6]-[#7](-[#6](-[#6]:2:[#6]:[#6]:[#6](-[#7](=[#8])-[#8]):[#8]:2)=[#8])-[#6]-[#6]-1)(-[F])-[F]	6.58503	0.249038	TCMDC-124805	1
Nc1cc(C=Cc2ccc(o2)N(=O)=O)nc2ccccc12	115.823	36	1	1	1	[#7]-[#6]:1:[#6]:[#6](:[#7]:[#6]:2:[#6]:[#6]:[#6]:[#6]:[#6]:1:2)-[#6]=[#6]-[#6]:1:[#6]:[#6]:[#6](-[#7](=[#8])-[#8]):[#8]:1	6.69897	0.249038	TCMDC-142295	1
S(c1nc2ccccc2s1)c1ncnc2sccc12	99.5299	37	1	1	1	[#16](-[#6]:1:[#7]:[#6]:[#7]:[#6]:2:[#16]:[#6]:[#6]:[#6]:1:2)-[#6]:1:[#7]:[#6]:2:[#6]:[#6]:[#6]:[#6]:[#6]:2:[#16]:1	6.30103	0.249038	TCMDC-125539	1
Cc1sc2ncnc(Sc3nnc(N)s3)c2c1C	96.3276	38	1	2	2	[#6]-[#6]:1:[#6]:[#6]:2:[#6](:[#7]:[#6]:[#7]:[#6]:2:[#16]:1)-[#16]-[#6]:1:[#7]:[#7]:[#6](:[#16]:1)-[#7]	6.52288	0.0620059	TCMDC-124542	1
CCc1cc2c(Sc3nnc(N)s3)ncnc2s1	80.6678	38	1	2	2	[#6]-[#6]:1:[#6]:[#6]:2:[#6](:[#7]:[#6]:[#7]:[#6]:2:[#16]:1)-[#16]-[#6]:1:[#7]:[#7]:[#6](:[#16]:1)-[#7]		0.0620059	TCMDC-123993
Brc1ccccc(Br)c1=O	102.97	39	1	1	1	[Br]-[#6]:1:[#6]:[#6]:[#6]:[#6]:[#6](:[#6]:1=[#8])-[Br]	6.67778	0.249038	TCMDC-142246	1
