# Supplementary material for: A New Set of Chemical Starting Points with Plasmodium falciparum Transmission-Blocking Potential for Antimalarial Drug Discovery
Source: PLoS One. 2015 Aug 28;10(8):e0135139. doi: 10.1371/journal.pone.0135139 (PMC4552634; doi:10.1371/journal.pone.0135139)
Supplement: S10 Table — (XLSM) [file pone.0135139.s010.xlsm]

## Sheet: MCSIanalogstable
CHEMBL_ID	Cluster	%_Inh	SMILES	56set
TCMDC-132869	1		c1cc(ccc1CNCCN2CCNCC2)c3ccc(s3)c4[nH]c5ccc(cc5n4)F.C(=O)(C(F)(F)F)O	y
TCMDC-132812	1	115.306	Cc1cccc2c1[nH]c(n2)c3ccc(s3)c4cccc(c4)CNCc5ccc(cc5)CN.C(=O)(C(F)(F)F)O	n
TCMDC-133923	1	107.301	Cc1cccc2c1[nH]c(n2)c3ccc(s3)c4cccc(c4)CN5CCC(CC5)CCN6CCCCC6.C(=O)(C(F)(F)F)O	n
TCMDC-133866	1	106.989	Cc1cccc2c1[nH]c(n2)c3ccc(s3)c4ccc(cc4)CN5CCN(CC5)C6CCN(CC6)C.C(=O)(C(F)(F)F)O	n
TCMDC-132862	1	105.547	c1cc(ccc1CNCCN2CCNCC2)c3ccc(s3)c4[nH]c5ccc(cc5n4)C(F)(F)F.C(=O)(C(F)(F)F)O	n
TCMDC-132736	1	105.547	Cc1cccc2c1[nH]c(n2)c3ccc(s3)c4cccc(c4)CNC5CCN(CC5)C.C(=O)(C(F)(F)F)O	n
TCMDC-133932	1	102.441	c1cc(ccc1CN2CCC(CC2)CCN3CCCCC3)c4ccc(s4)c5[nH]c6ccc(cc6n5)F.C(=O)(C(F)(F)F)O	n
TCMDC-132835	1	98.3537	Cc1cccc2c1[nH]c(n2)c3ccc(s3)c4cccc(c4)CNCCNC.C(=O)(C(F)(F)F)O	n
TCMDC-132809	1	97.6054	Cc1cccc2c1[nH]c(n2)c3ccc(s3)c4ccc(cc4)CNCc5ccc(cc5)CN.C(=O)(C(F)(F)F)O	n
TCMDC-132828	1	96.6094	Cc1cccc2c1[nH]c(n2)c3ccc(s3)c4ccc(cc4)CNCCNC.C(=O)(C(F)(F)F)O	n
TCMDC-133862	1	94.819	Cc1cccc2c1[nH]c(n2)c3ccc(s3)c4ccc(cc4)CN5CCC(C5)N.C(=O)(C(F)(F)F)O	n
TCMDC-133859	1	93.673	CN1CCC(CC1)N2CCN(CC2)Cc3ccc(cc3)c4ccc(s4)c5[nH]c6ccc(cc6n5)F.C(=O)(C(F)(F)F)O	n
TCMDC-133899	1	90.5412	Cc1cccc2c1[nH]c(n2)c3ccc(s3)c4ccc(cc4)CN5CCN(CC5)CC6CCCN(C6)C.C(=O)(C(F)(F)F)O	n
TCMDC-133873	1	89.0833	Cc1cccc2c1[nH]c(n2)c3ccc(s3)c4cccc(c4)CN5CCC(C5)N.C(=O)(C(F)(F)F)O	n
TCMDC-132829	1	87.0656	CNCCNCc1ccc(cc1)c2ccc(s2)c3[nH]c4ccc(cc4n3)F.C(=O)(C(F)(F)F)O	n
TCMDC-137140	1	86.6494	CC(CN1CCN(CC1)C)C(=O)Nc2ccc(cc2)c3ccc(s3)c4[nH]c5ccccc5n4	n
TCMDC-133889	1	85.2597	CN1CCCC(C1)CN2CCN(CC2)Cc3ccc(cc3)c4ccc(s4)c5[nH]c6ccccc6n5.C(=O)(C(F)(F)F)O	n
TCMDC-136945	1	84.5283	c1cc(cc(c1)NC(=O)Cc2c[nH]cn2)c3ccc(s3)c4[nH]c5ccc(cc5n4)C(F)(F)F	n
TCMDC-137091	1	82.3961	Cc1cccc2c1[nH]c(n2)c3ccc(s3)c4cccc(c4)NC(=O)c5c(nns5)C	n
TCMDC-132824	1	82.1429	CNCCNCc1ccc(cc1)c2ccc(s2)c3[nH]c4ccccc4n3.C(=O)(C(F)(F)F)O	n
TCMDC-132983	1	78.7052	Cc1cccc2c1[nH]c(n2)c3ccc(s3)c4cccc(c4)CNCc5ccc(cc5)NC.C(=O)(C(F)(F)F)O	n
TCMDC-137068	1	78.6563	Cc1cccc2c1[nH]c(n2)c3ccc(s3)c4cccc(c4)NC(=O)c5cncn5C	n
TCMDC-132749	1	78.4693	c1ccc2c(c1)[nH]c(n2)c3ccc(s3)c4cccc(c4)CNCCCN5CCCC5=O.C(=O)(C(F)(F)F)O	n
TCMDC-132870	1	77.8672	Cc1cccc2c1[nH]c(n2)c3ccc(s3)c4ccc(cc4)CNCCN5CCNCC5.C(=O)(C(F)(F)F)O	n
TCMDC-132987	1	77.5278	c1ccc2c(c1)[nH]c(n2)c3ccc(s3)c4cccc(c4)CN5CCCC5CN.C(=O)(C(F)(F)F)O	n
TCMDC-133847	1	76.0342	c1ccc2c(c1)[nH]c(n2)c3ccc(s3)c4ccc(cc4)CN5CCC(C5)N.C(=O)(C(F)(F)F)O	n
TCMDC-132814	1	75.7064	c1cc(ccc1CN)CNCc2ccc(cc2)c3ccc(s3)c4[nH]c5ccc(cc5n4)C(F)(F)F.C(=O)(C(F)(F)F)O	n
TCMDC-133175	1	74.5581	Cc1cccc2c1[nH]c(n2)c3ccc(s3)c4cccc(c4)NC(=O)Nc5ccc(cc5)Cl	n
TCMDC-136769	1	73.1954	CN(C)CCCN1CCN(CC1)Cc2ccc(cc2)c3ccc(s3)c4[nH]c5ccccc5n4	n
TCMDC-133219	1	69.1425	c1ccc2c(c1)[nH]c(n2)c3ccc(s3)c4ccc(cc4)NC(=O)Nc5ccsc5	n
TCMDC-132874	1	67.9391	c1cc(cc(c1)c2ccc(s2)c3[nH]c4ccc(cc4n3)C(F)(F)F)CNCCc5cccnc5.C(=O)(C(F)(F)F)O	n
TCMDC-133851	1	67.2261	CN1CCC(CC1)N2CCN(CC2)Cc3ccc(cc3)c4ccc(s4)c5[nH]c6ccccc6n5.C(=O)(C(F)(F)F)O	n
TCMDC-133854	1	66.7608	c1cc(ccc1CN2CCC(C2)N)c3ccc(s3)c4[nH]c5ccc(cc5n4)F.C(=O)(C(F)(F)F)O	n
TCMDC-132838	1	66.6997	CNCCNCc1ccc(cc1)c2ccc(s2)c3[nH]c4ccc(cc4n3)C(F)(F)F.C(=O)(C(F)(F)F)O	n
TCMDC-133892	1	66.695	CN1CCCC(C1)CN2CCN(CC2)Cc3ccc(cc3)c4ccc(s4)c5[nH]c6ccc(cc6n5)F.C(=O)(C(F)(F)F)O	n
TCMDC-132821	1	65.2313	CN(CCN)Cc1ccc(cc1)c2ccc(s2)c3[nH]c4ccc(cc4n3)C(F)(F)F.C(=O)(C(F)(F)F)O	n
TCMDC-133874	1	63.6249	Cc1cccc2c1[nH]c(n2)c3ccc(s3)c4cccc(c4)CN5CCCC(C5)N.C(=O)(C(F)(F)F)O	n
TCMDC-136934	1	63.5947	c1cc(cc(c1)NC(=O)c2c[nH]cn2)c3ccc(s3)c4[nH]c5ccc(cc5n4)C(F)(F)F	n
TCMDC-133043	1	63.0516	Cc1cccc2c1[nH]c(n2)c3ccc(s3)c4cccc(c4)CNCC5CCN(C5)C(=O)OCC=C.C(=O)(C(F)(F)F)O	n
TCMDC-136765	1	62.1189	c1ccc2c(c1)[nH]c(n2)c3ccc(s3)c4ccc(cc4)CN5CCN(CC5)Cc6cccnc6	n
TCMDC-137066	1	61.927	Cn1cncc1C(=O)Nc2cccc(c2)c3ccc(s3)c4[nH]c5ccc(cc5n4)F	n
TCMDC-133864	1	61.0057	Cc1cccc2c1[nH]c(n2)c3ccc(s3)c4ccc(cc4)CN5CCCC(C5)N.C(=O)(C(F)(F)F)O	n
TCMDC-137089	1	59.5816	Cc1c(snn1)C(=O)Nc2cccc(c2)c3ccc(s3)c4[nH]c5ccc(cc5n4)F	n
TCMDC-136766	1	58.8114	CN(CCc1ccccn1)Cc2ccc(cc2)c3ccc(s3)c4[nH]c5ccccc5n4	n
TCMDC-132683	1	58.1423	CN(C)CCNCc1ccc(cc1)c2ccc(s2)c3[nH]c4ccccc4n3.C(=O)(C(F)(F)F)O	n
TCMDC-133856	1	57.4825	c1cc(ccc1CN2CCCC(C2)N)c3ccc(s3)c4[nH]c5ccc(cc5n4)F.C(=O)(C(F)(F)F)O	n
TCMDC-132950	1	57.3489	Cc1cccc2c1[nH]c(n2)c3ccc(s3)c4ccc(cc4)CNCc5cccc(c5)C(=O)OC.C(=O)(C(F)(F)F)O	n
TCMDC-133909	1	55.6474	Cc1cccc2c1[nH]c(n2)c3ccc(s3)c4cccc(c4)CN5CCN(CC5)CC6CCCN(C6)C.C(=O)(C(F)(F)F)O	n
TCMDC-132179	1	54.9605	CN1CCC(CC1)C(=O)Nc2ccc(cc2)c3ccc(s3)c4[nH]c5ccccc5n4	n
TCMDC-133120	1	54.701	c1cc(ccc1CN2CCC(CC2)CO)c3ccc(s3)c4[nH]c5ccc(cc5n4)C(F)(F)F.C(=O)(C(F)(F)F)O	n
TCMDC-132830	1	50.6796	CNCCNCc1cccc(c1)c2ccc(s2)c3[nH]c4ccc(cc4n3)C(F)(F)F.C(=O)(C(F)(F)F)O	n
TCMDC-133904	1	49.1549	CN1CCCC(C1)CN2CCN(CC2)Cc3cccc(c3)c4ccc(s4)c5[nH]c6ccccc6n5.C(=O)(C(F)(F)F)O	n
TCMDC-132316	1	46.4699	Cc1cccc2c1[nH]c(n2)c3ccc(s3)c4ccc(cc4)C(=O)NCCN5CCCC5	n
TCMDC-132820	1	44.4235	CN(CCN)Cc1cccc(c1)c2ccc(s2)c3[nH]c4ccc(cc4n3)C(F)(F)F.C(=O)(C(F)(F)F)O	n
TCMDC-133101	1	42.9566	Cc1cccc2c1[nH]c(n2)c3ccc(s3)c4ccc(cc4)CNCC5CCCO5.C(=O)(C(F)(F)F)O	n
TCMDC-132985	1	42.4777	CNc1ccc(cc1)CNCc2ccc(cc2)c3ccc(s3)c4[nH]c5ccc(cc5n4)C(F)(F)F.C(=O)(C(F)(F)F)O	n
TCMDC-133849	1	41.9688	c1ccc2c(c1)[nH]c(n2)c3ccc(s3)c4ccc(cc4)CN5CCCC(C5)N.C(=O)(C(F)(F)F)O	n
TCMDC-132997	1	41.5425	Cc1cccc2c1[nH]c(n2)c3ccc(s3)c4cccc(c4)CN5CCCC5CN.C(=O)(C(F)(F)F)O	n
TCMDC-132819	1	40.8117	CN(CCN)Cc1ccc(cc1)c2ccc(s2)c3[nH]c4ccc(cc4n3)F.C(=O)(C(F)(F)F)O	n
TCMDC-137055	1	40.3918	Cn1cncc1C(=O)Nc2cccc(c2)c3ccc(s3)c4[nH]c5ccccc5n4	n
TCMDC-133036	1	38.086	C=CCOC(=O)N1CCC(C1)CNCc2cccc(c2)c3ccc(s3)c4[nH]c5ccccc5n4.C(=O)(C(F)(F)F)O	n
TCMDC-132988	1	37.2637	c1ccc2c(c1)[nH]c(n2)c3ccc(s3)c4ccc(cc4)CN5CCCC5CN.C(=O)(C(F)(F)F)O	n
TCMDC-132912	1	36.622	Cc1cccc2c1[nH]c(n2)c3ccc(s3)c4ccc(cc4)CN5CCN(CC5)c6ccncc6.C(=O)(C(F)(F)F)O	n
TCMDC-132992	1	36.347	c1cc(cc(c1)c2ccc(s2)c3[nH]c4ccc(cc4n3)C(F)(F)F)CN5CCCC5CN.C(=O)(C(F)(F)F)O	n
TCMDC-136768	1	35.9345	c1ccc2c(c1)[nH]c(n2)c3ccc(s3)c4ccc(cc4)CN5CCCCC5	n
TCMDC-133062	1	33.9816	Cc1c(c(on1)C)c2cccc(c2)CNCc3ccc(cc3)c4ccc(s4)c5[nH]c6ccc(cc6n5)C(F)(F)F.C(=O)(C(F)(F)F)O	n
TCMDC-137116	1	33.0539	Cc1cccc2c1[nH]c(n2)c3ccc(s3)c4cccc(c4)NC(=O)C(C)CN(C)C	n
TCMDC-136825	1	32.627	CC(=O)Nc1ccc(cn1)C(=O)Nc2cccc(c2)c3ccc(s3)c4[nH]c5ccc(cc5n4)C(F)(F)F	n
TCMDC-136855	1	31.8873	Cc1cccc2c1[nH]c(n2)c3ccc(s3)c4cccc(c4)NC(=O)[C@H](C(C)C)NC(=O)C	n
TCMDC-133930	1	30.1983	Cc1cccc2c1[nH]c(n2)c3ccc(s3)c4ccc(cc4)CN5CCN(CC5)CCN6CCOCC6.C(=O)(C(F)(F)F)O	n
TCMDC-133900	1	28.2389	Cc1cccc2c1[nH]c(n2)c3ccc(s3)c4ccc(cc4)CN5CCN(CC5)c6cnccn6.C(=O)(C(F)(F)F)O	n
TCMDC-132823	1	28.048	CNCCNCc1cccc(c1)c2ccc(s2)c3[nH]c4ccccc4n3.C(=O)(C(F)(F)F)O	n
TCMDC-132332	1	27.0885	CC(C1CCCCN1C(=O)c2cccc(c2)c3ccc(s3)c4[nH]c5ccccc5n4)O	n
TCMDC-136787	1	26.4429	c1ccc2c(c1)[nH]c(n2)c3ccc(s3)c4ccc(cc4)CN5CCC(CC5)N6CCCCC6	n
TCMDC-133869	1	26.1048	c1ccc2c(c1)[nH]c(n2)c3ccc(s3)c4cccc(c4)CN5CCC(C5)N.C(=O)(C(F)(F)F)O	n
TCMDC-133122	1	24.9108	Cc1cccc2c1[nH]c(n2)c3ccc(s3)c4cccc(c4)CN5CCC(CC5)CO.C(=O)(C(F)(F)F)O	n
TCMDC-136821	1	24.6135	CC(=O)Nc1ccc(cn1)C(=O)Nc2cccc(c2)c3ccc(s3)c4[nH]c5ccccc5n4	n
TCMDC-132314	1	24.1348	c1ccc2c(c1)[nH]c(n2)c3ccc(s3)c4ccc(cc4)C(=O)NCCN5CCCC5	n
TCMDC-137100	1	21.3618	CC(CN(C)C)C(=O)Nc1ccc(cc1)c2ccc(s2)c3[nH]c4ccccc4n3	n
TCMDC-137115	1	20.9301	Cc1cccc2c1[nH]c(n2)c3ccc(s3)c4ccc(cc4)NC(=O)C(C)CN(C)C	n
TCMDC-132917	1	20.8548	Cc1cccc2c1[nH]c(n2)c3ccc(s3)c4cccc(c4)CN5CCN(CC5)c6ccncc6.C(=O)(C(F)(F)F)O	n
TCMDC-136988	1	20.2239	Cc1cccc2c1[nH]c(n2)c3ccc(s3)c4cccc(c4)NC(=O)CN5CCN(CC5)C	n
TCMDC-132160	1	19.3414	c1cc(cc(c1)NC(=O)CCc2c[nH]cn2)c3ccc(s3)c4[nH]c5ccc(cc5n4)F	n
TCMDC-132184	1	18.993	CN1CCC(CC1)C(=O)Nc2cccc(c2)c3ccc(s3)c4[nH]c5ccc(cc5n4)C(F)(F)F	n
TCMDC-133084	1	18.3099	CS(=O)(=O)NCCCNCc1ccc(cc1)c2ccc(s2)c3[nH]c4ccc(cc4n3)F.C(=O)(C(F)(F)F)O	n
TCMDC-133189	1	17.89	Cc1cccc2c1[nH]c(n2)c3ccc(s3)c4ccc(cc4)NC(=O)Nc5cccc(c5)C#N	n
TCMDC-133000	1	16.9718	c1cc(ccc1CN2CCCC2CN)c3ccc(s3)c4[nH]c5ccc(cc5n4)C(F)(F)F.C(=O)(C(F)(F)F)O	n
TCMDC-132714	1	15.9774	c1ccc(cc1)CNCc2cccc(c2)c3ccc(s3)c4[nH]c5ccccc5n4.C(=O)(C(F)(F)F)O	n
TCMDC-132727	1	15.7461	Cc1cccc2c1[nH]c(n2)c3ccc(s3)c4ccc(cc4)CNCc5ccc(cc5)OC.C(=O)(C(F)(F)F)O	n
TCMDC-136915	1	15.7105	CC(=O)Nc1ncc(s1)C(=O)Nc2cccc(c2)c3ccc(s3)c4[nH]c5ccc(cc5n4)C(F)(F)F	n
TCMDC-133870	1	15.4533	c1ccc2c(c1)[nH]c(n2)c3ccc(s3)c4cccc(c4)CN5CCCC(C5)N.C(=O)(C(F)(F)F)O	n
TCMDC-132318	1	15.4463	c1cc(cc(c1)C(=O)NCCN2CCCC2)c3ccc(s3)c4[nH]c5ccc(cc5n4)F	n
TCMDC-136976	1	14.5926	CN1CCN(CC1)CC(=O)Nc2ccc(cc2)c3ccc(s3)c4[nH]c5ccc(cc5n4)C(F)(F)F	n
TCMDC-133048	1	14.3201	Cc1c(c(on1)C)c2cccc(c2)CNCc3cccc(c3)c4ccc(s4)c5[nH]c6ccccc6n5.C(=O)(C(F)(F)F)O	n
TCMDC-133085	1	13.5146	Cc1cccc2c1[nH]c(n2)c3ccc(s3)c4ccc(cc4)CNCCCNS(=O)(=O)C.C(=O)(C(F)(F)F)O	n
TCMDC-132317	1	13.2104	Cc1cccc2c1[nH]c(n2)c3ccc(s3)c4cccc(c4)C(=O)NCCN5CCCC5	n
TCMDC-132138	1	13.0432	CC(=O)Nc1cccc(c1)C(=O)Nc2cccc(c2)c3ccc(s3)c4[nH]c5ccc(cc5n4)C(F)(F)F	n
TCMDC-133054	1	12.5129	Cc1c(c(on1)C)c2cccc(c2)CNCc3ccc(cc3)c4ccc(s4)c5[nH]c6ccc(cc6n5)F.C(=O)(C(F)(F)F)O	n
TCMDC-137028	1	12.5072	Cc1cnc(cn1)C(=O)Nc2cccc(c2)c3ccc(s3)c4[nH]c5ccc(cc5n4)C(F)(F)F	n
TCMDC-132315	1	12.2691	c1cc(ccc1c2ccc(s2)c3[nH]c4ccc(cc4n3)C(F)(F)F)C(=O)NCCN5CCCC5	n
TCMDC-132909	1	11.828	c1ccc2c(c1)[nH]c(n2)c3ccc(s3)c4cccc(c4)CN5CCN(CC5)c6ccncc6.C(=O)(C(F)(F)F)O	n
TCMDC-133170	1	11.6111	CCNC(=O)Nc1ccc(cc1)c2ccc(s2)c3[nH]c4c(cccc4n3)C	n
TCMDC-132755	1	11.6106	Cc1cccc2c1[nH]c(n2)c3ccc(s3)c4ccc(cc4)CNCCCN5CCCC5=O.C(=O)(C(F)(F)F)O	n
TCMDC-132967	1	11.4805	Cc1cccc2c1[nH]c(n2)c3ccc(s3)c4ccc(cc4)CNCc5cnn(n5)c6ccccc6.C(=O)(C(F)(F)F)O	n
TCMDC-133938	1	11.3748	c1ccc2c(c1)[nH]c(n2)c3ccc(s3)c4ccc(cc4)CN5CCN(CC5)CCN6CCOCC6.C(=O)(C(F)(F)F)O	n
TCMDC-136954	1	11.1608	c1ccc2c(c1)[nH]c(n2)c3ccc(s3)c4ccc(cc4)NC(=O)c5ccncc5	n
TCMDC-132695	1	10.6924	Cc1cccc2c1[nH]c(n2)c3ccc(s3)c4ccc(cc4)CN5CCC(CC5)C(=O)N.C(=O)(C(F)(F)F)O	n
TCMDC-132144	1	10.5222	Cc1cccc2c1[nH]c(n2)c3ccc(s3)c4cccc(c4)NC(=O)c5cccc(c5)NC(=O)C	n
TCMDC-132331	1	10.3511	Cc1cccc2c1[nH]c(n2)c3ccc(s3)c4cccc(c4)C(=O)N5CCCCC5C(C)O	n
TCMDC-133094	1	10.1806	Cc1cccc2c1[nH]c(n2)c3ccc(s3)c4cccc(c4)CNCC5CCCO5.C(=O)(C(F)(F)F)O	n
TCMDC-136986	1	9.75022	CN1CCN(CC1)CC(=O)Nc2cccc(c2)c3ccc(s3)c4[nH]c5ccc(cc5n4)F	n
TCMDC-133893	1	9.58438	c1cc(ccc1CN2CCN(CC2)c3cnccn3)c4ccc(s4)c5[nH]c6ccc(cc6n5)F.C(=O)(C(F)(F)F)O	n
TCMDC-137067	1	9.47459	Cc1cccc2c1[nH]c(n2)c3ccc(s3)c4ccc(cc4)NC(=O)c5cncn5C	n
TCMDC-133819	1	9.47125	CC1CN(CC(O1)C)Cc2ccc(cc2)c3ccc(s3)c4[nH]c5ccc(cc5n4)F.C(=O)(C(F)(F)F)O	n
TCMDC-132195	1	9.45041	c1ccc2c(c1)[nH]c(n2)c3ccc(s3)c4cccc(c4)NC(=O)c5cccc(c5)C(=O)N	n
TCMDC-137079	1	9.21656	Cc1c(snn1)C(=O)Nc2cccc(c2)c3ccc(s3)c4[nH]c5ccccc5n4	n
TCMDC-132507	1	9.08977	CS(=O)(=O)c1ccccc1CNC(=O)c2ccc(cc2)c3ccc(s3)c4[nH]c5ccc(cc5n4)C(F)(F)F	n
TCMDC-133010	1	8.56772	Cn1c(ccn1)C(=O)NCCNCc2cccc(c2)c3ccc(s3)c4[nH]c5ccc(cc5n4)C(F)(F)F.C(=O)(C(F)(F)F)O	n
TCMDC-133935	1	8.43784	c1cc(ccc1CN2CCN(CC2)CCN3CCOCC3)c4ccc(s4)c5[nH]c6ccc(cc6n5)F.C(=O)(C(F)(F)F)O	n
TCMDC-132743	1	8.32878	Cc1cccc2c1[nH]c(n2)c3ccc(s3)c4cccc(c4)CNC(C)C.C(=O)(C(F)(F)F)O	n
TCMDC-133208	1	8.03718	Cc1cccc2c1[nH]c(n2)c3ccc(s3)c4cccc(c4)NC(=O)Nc5ccsc5	n
TCMDC-132733	1	7.27983	COc1ccc(cc1)CNCc2cccc(c2)c3ccc(s3)c4[nH]c5ccccc5n4.C(=O)(C(F)(F)F)O	n
TCMDC-133925	1	7.21663	Cc1cccc2c1[nH]c(n2)c3ccc(s3)c4cccc(c4)CN5CCN(CC5)CCN6CCOCC6.C(=O)(C(F)(F)F)O	n
TCMDC-136994	1	6.72354	Cc1c(sc(n1)C)CC(=O)Nc2ccc(cc2)c3ccc(s3)c4[nH]c5ccc(cc5n4)C(F)(F)F	n
TCMDC-136956	1	6.68531	c1ccc2c(c1)[nH]c(n2)c3ccc(s3)c4cccc(c4)NC(=O)c5ccncc5	n
TCMDC-133156	1	6.67875	Cc1cccc2c1[nH]c(n2)c3ccc(s3)c4ccc(cc4)NC(=O)NCc5ccccc5	n
TCMDC-133034	1	6.44028	c1cc(ccc1CN2CCN(CC2)CCO)c3ccc(s3)c4[nH]c5ccc(cc5n4)C(F)(F)F.C(=O)(C(F)(F)F)O	n
TCMDC-132142	1	5.89877	CC(=O)Nc1cccc(c1)C(=O)Nc2cccc(c2)c3ccc(s3)c4[nH]c5ccc(cc5n4)F	n
TCMDC-133126	1	5.88456	c1cc(cc(c1)c2ccc(s2)c3[nH]c4ccc(cc4n3)C(F)(F)F)CN5CCC(CC5)CO.C(=O)(C(F)(F)F)O	n
TCMDC-136953	1	5.63699	c1cc(cc(c1)NC(=O)Cc2c[nH]cn2)c3ccc(s3)c4[nH]c5ccc(cc5n4)F	n
TCMDC-133049	1	5.30645	Cc1c(c(on1)C)c2cccc(c2)CNCc3ccc(cc3)c4ccc(s4)c5[nH]c6ccccc6n5.C(=O)(C(F)(F)F)O	n
TCMDC-132161	1	5.17527	Cc1cccc2c1[nH]c(n2)c3ccc(s3)c4cccc(c4)NC(=O)CCc5c[nH]cn5	n
TCMDC-133286	1	5.15631	Cc1cccc2c1[nH]c(n2)c3ccc(s3)c4ccc(cc4)NC(=O)NCc5cccc(c5)F	n
TCMDC-133009	1	4.68261	Cc1cccc2c1[nH]c(n2)c3ccc(s3)c4ccc(cc4)CNCCNC(=O)c5ccnn5C.C(=O)(C(F)(F)F)O	n
TCMDC-132900	1	4.61838	CS(=O)(=O)c1ccc(cc1)CNCc2ccc(cc2)c3ccc(s3)c4[nH]c5ccc(cc5n4)F.C(=O)(C(F)(F)F)O	n
TCMDC-132677	1	4.16348	c1cc(ccc1CN2CCN(CC2)c3cnccn3)c4ccc(s4)c5[nH]c6ccc(cc6n5)C(F)(F)F.C(=O)(C(F)(F)F)O	n
TCMDC-133088	1	4.15551	CS(=O)(=O)NCCCNCc1cccc(c1)c2ccc(s2)c3[nH]c4ccccc4n3.C(=O)(C(F)(F)F)O	n
TCMDC-132353	1	3.48066	Cn1ccnc1CNC(=O)c2ccc(cc2)c3ccc(s3)c4[nH]c5ccc(cc5n4)C(F)(F)F	n
TCMDC-132482	1	3.4512	c1ccc(cc1)CCN2CCN(CC2)C(=O)c3ccc(cc3)c4ccc(s4)c5[nH]c6ccc(cc6n5)C(F)(F)F	n
TCMDC-133021	1	2.97926	Cc1cccc2c1[nH]c(n2)c3ccc(s3)c4ccc(cc4)CN5CCN(CC5)CCOC.C(=O)(C(F)(F)F)O	n
TCMDC-132722	1	2.55928	Cc1cccc2c1[nH]c(n2)c3ccc(s3)c4cccc(c4)CNCc5ccc(cc5)OC.C(=O)(C(F)(F)F)O	n
TCMDC-133027	1	2.27687	Cc1cccc2c1[nH]c(n2)c3ccc(s3)c4ccc(cc4)CN5CCN(CC5)CCO.C(=O)(C(F)(F)F)O	n
TCMDC-133116	1	1.8394	Cc1cccc2c1[nH]c(n2)c3ccc(s3)c4ccc(cc4)CN5CCN(CC5)c6ccc(cn6)C#N.C(=O)(C(F)(F)F)O	n
TCMDC-136933	1	1.44418	c1cc(ccc1c2ccc(s2)c3[nH]c4ccc(cc4n3)C(F)(F)F)NC(=O)c5c[nH]cn5	n
TCMDC-133242	1	1.32188	Cc1cccc2c1[nH]c(n2)c3ccc(s3)c4cccc(c4)NC(=O)Nc5ccc(cc5)OC	n
TCMDC-133283	1	1.03882	c1ccc2c(c1)[nH]c(n2)c3ccc(s3)c4ccc(cc4)NC(=O)Nc5ccc(c(c5)Cl)Cl	n
TCMDC-132962	1	1.00864	c1ccc(cc1)n2ncc(n2)CNCc3ccc(cc3)c4ccc(s4)c5[nH]c6ccccc6n5.C(=O)(C(F)(F)F)O	n
TCMDC-137077	1	0.793765	Cc1c(snn1)C(=O)Nc2ccc(cc2)c3ccc(s3)c4[nH]c5ccccc5n4	n
TCMDC-132133	1	0.748611	Cc1cccc2c1[nH]c(n2)c3ccc(s3)c4cccc(c4)NC(=O)COc5ccccc5C(=O)N	n
TCMDC-133055	1	0.747221	Cc1c(c(on1)C)c2cccc(c2)CNCc3cccc(c3)c4ccc(s4)c5[nH]c6ccc(cc6n5)C(F)(F)F.C(=O)(C(F)(F)F)O	n
TCMDC-137090	1	0.41958	Cc1cccc2c1[nH]c(n2)c3ccc(s3)c4ccc(cc4)NC(=O)c5c(nns5)C	n
TCMDC-136922	1	0.195804	c1cc(cc(c1)NC(=O)c2cccnc2)c3ccc(s3)c4[nH]c5ccc(cc5n4)C(F)(F)F	n
TCMDC-132147	1	0.176442	c1cc(cc(c1)NC(=O)CCc2cccnc2)c3ccc(s3)c4[nH]c5ccc(cc5n4)C(F)(F)F	n
TCMDC-133028	1	0.165235	c1cc(cc(c1)c2ccc(s2)c3[nH]c4ccc(cc4n3)C(F)(F)F)CN5CCN(CC5)CCO.C(=O)(C(F)(F)F)O	n
TCMDC-133200	1	0.164024	Cc1cccc2c1[nH]c(n2)c3ccc(s3)c4cccc(c4)NC(=O)Nc5ccccc5OC	n
TCMDC-132944	1	-0.140121	COC(=O)c1cccc(c1)CNCc2cccc(c2)c3ccc(s3)c4[nH]c5ccccc5n4.C(=O)(C(F)(F)F)O	n
TCMDC-133169	1	-0.513779	CCNC(=O)Nc1cccc(c1)c2ccc(s2)c3[nH]c4c(cccc4n3)C	n
TCMDC-133015	1	-0.535373	Cc1cccc2c1[nH]c(n2)c3ccc(s3)c4cccc(c4)CNCCNC(=O)c5ccnn5C.C(=O)(C(F)(F)F)O	n
TCMDC-136767	1	-1.01053	CCCN1CCN(CC1)Cc2ccc(cc2)c3ccc(s3)c4[nH]c5ccccc5n4	n
TCMDC-132849	1	-1.10377	c1cc(cc(c1)c2ccc(s2)c3[nH]c4ccc(cc4n3)C(F)(F)F)CNCCc5ccncc5.C(=O)(C(F)(F)F)O	n
TCMDC-132183	1	-1.12683	CN1CCC(CC1)C(=O)Nc2ccc(cc2)c3ccc(s3)c4[nH]c5ccc(cc5n4)C(F)(F)F	n
TCMDC-132945	1	-1.70446	COC(=O)c1cccc(c1)CNCc2ccc(cc2)c3ccc(s3)c4[nH]c5ccccc5n4.C(=O)(C(F)(F)F)O	n
TCMDC-136785	1	-1.72781	COC[C@H]1CCCN1Cc2ccc(cc2)c3ccc(s3)c4[nH]c5ccccc5n4	n
TCMDC-133895	1	-2.04196	CC(=O)N(C)C1CCN(C1)Cc2ccc(cc2)c3ccc(s3)c4[nH]c5ccc(cc5n4)F.C(=O)(C(F)(F)F)O	n
TCMDC-132143	1	-2.13296	Cc1cccc2c1[nH]c(n2)c3ccc(s3)c4ccc(cc4)NC(=O)c5cccc(c5)NC(=O)C	n
TCMDC-133243	1	-2.29353	Cc1cccc2c1[nH]c(n2)c3ccc(s3)c4ccc(cc4)NC(=O)Nc5ccc(cc5)OC	n
TCMDC-132709	1	-2.29902	Cc1cccc2c1[nH]c(n2)c3ccc(s3)c4ccc(cc4)CNCc5ccccc5.C(=O)(C(F)(F)F)O	n
TCMDC-133004	1	-2.40673	Cn1c(ccn1)C(=O)NCCNCc2ccc(cc2)c3ccc(s3)c4[nH]c5ccccc5n4.C(=O)(C(F)(F)F)O	n
TCMDC-132690	1	-2.69002	Cc1cccc2c1[nH]c(n2)c3ccc(s3)c4cccc(c4)CN5CCC(CC5)C(=O)N.C(=O)(C(F)(F)F)O	n
TCMDC-133834	1	-3.04004	Cc1cccc2c1[nH]c(n2)c3ccc(s3)c4cccc(c4)CN5CCCC(C5)O.C(=O)(C(F)(F)F)O	n
TCMDC-133106	1	-3.11302	c1ccc2c(c1)[nH]c(n2)c3ccc(s3)c4ccc(cc4)CNCC5CCCO5.C(=O)(C(F)(F)F)O	n
TCMDC-132762	1	-3.12938	Cc1cccc2c1[nH]c(n2)c3ccc(s3)c4cccc(c4)CNCCCN5CCCC5=O.C(=O)(C(F)(F)F)O	n
TCMDC-133272	1	-3.41844	Cc1cccc2c1[nH]c(n2)c3ccc(s3)c4cccc(c4)NC(=O)Nc5ccc(c(c5)Cl)Cl	n
TCMDC-133236	1	-3.50304	c1ccc2c(c1)[nH]c(n2)c3ccc(s3)c4ccc(cc4)NC(=O)Nc5ccc(c(c5F)F)F	n
TCMDC-132330	1	-3.59465	CC(C1CCCCN1C(=O)c2ccc(cc2)c3ccc(s3)c4[nH]c5ccccc5n4)O	n
TCMDC-132499	1	-4.13171	Cc1cccc2c1[nH]c(n2)c3ccc(s3)c4ccc(cc4)C(=O)NCCc5cn(cn5)C	n
TCMDC-133127	1	-4.48777	c1cc(ccc1CN2CCC(CC2)CO)c3ccc(s3)c4[nH]c5ccc(cc5n4)F.C(=O)(C(F)(F)F)O	n
TCMDC-133107	1	-4.98957	c1ccc2c(c1)[nH]c(n2)c3ccc(s3)c4cccc(c4)CNCC5CCCO5.C(=O)(C(F)(F)F)O	n
TCMDC-136977	1	-5.01362	CN1CCN(CC1)CC(=O)Nc2cccc(c2)c3ccc(s3)c4[nH]c5ccc(cc5n4)C(F)(F)F	n
TCMDC-136944	1	-5.3966	c1cc(ccc1c2ccc(s2)c3[nH]c4ccc(cc4n3)C(F)(F)F)NC(=O)Cc5c[nH]cn5	n
TCMDC-132906	1	-5.93464	CS(=O)(=O)c1ccc(cc1)CNCc2ccc(cc2)c3ccc(s3)c4[nH]c5ccc(cc5n4)C(F)(F)F.C(=O)(C(F)(F)F)O	n
TCMDC-132319	1	-6.33529	c1ccc2c(c1)[nH]c(n2)c3ccc(s3)c4cccc(c4)C(=O)NCCN5CCCC5	n
TCMDC-136987	1	-6.57024	Cc1cccc2c1[nH]c(n2)c3ccc(s3)c4ccc(cc4)NC(=O)CN5CCN(CC5)C	n
TCMDC-136931	1	-7.86014	c1cc(cc(c1)NC(=O)c2cccnc2)c3ccc(s3)c4[nH]c5ccc(cc5n4)F	n
TCMDC-133078	1	-8.11147	Cc1cccc2c1[nH]c(n2)c3ccc(s3)c4cccc(c4)CNCCCNS(=O)(=O)C.C(=O)(C(F)(F)F)O	n
TCMDC-132920	1	-8.7177	c1cc(ccc1CN2CCN(CC2)c3ccncc3)c4ccc(s4)c5[nH]c6ccc(cc6n5)C(F)(F)F.C(=O)(C(F)(F)F)O	n
TCMDC-133832	1	-9.10134	Cc1cccc2c1[nH]c(n2)c3ccc(s3)c4cccc(c4)CN5CC(OC(C5)C)C.C(=O)(C(F)(F)F)O	n
TCMDC-133099	1	-9.12852	c1cc(cc(c1)c2ccc(s2)c3[nH]c4ccc(cc4n3)C(F)(F)F)CNCC5CCCO5.C(=O)(C(F)(F)F)O	n
TCMDC-133059	1	-9.2028	Cc1cccc2c1[nH]c(n2)c3ccc(s3)c4cccc(c4)CNCc5cccc(c5)c6c(noc6C)C.C(=O)(C(F)(F)F)O	n
TCMDC-133871	1	-9.56378	c1ccc2c(c1)[nH]c(n2)c3ccc(s3)c4cccc(c4)CN5CCN(CC5)CCC#N.C(=O)(C(F)(F)F)O	n
TCMDC-136968	1	-9.65035	c1cc(cc(c1)NC(=O)c2ccncc2)c3ccc(s3)c4[nH]c5ccc(cc5n4)F	n
TCMDC-133827	1	-10.011	Cc1cccc2c1[nH]c(n2)c3ccc(s3)c4ccc(cc4)CN5CCCC(C5)O.C(=O)(C(F)(F)F)O	n
TCMDC-133003	1	-10.0612	Cn1c(ccn1)C(=O)NCCNCc2cccc(c2)c3ccc(s3)c4[nH]c5ccccc5n4.C(=O)(C(F)(F)F)O	n
TCMDC-133259	1	-10.609	CCOC(=O)c1ccc(cc1)NC(=O)Nc2ccc(cc2)c3ccc(s3)c4[nH]c5c(cccc5n4)C	n
TCMDC-136960	1	-10.7692	c1cc(cc(c1)NC(=O)c2ccncc2)c3ccc(s3)c4[nH]c5ccc(cc5n4)C(F)(F)F	n
TCMDC-132927	1	-10.9428	c1ccc2c(c1)[nH]c(n2)c3ccc(s3)c4ccc(cc4)CNCc5cccc(c5)N.C(=O)(C(F)(F)F)O	n
TCMDC-133110	1	-11.3535	c1cc(ccc1CN2CCN(CC2)c3ccc(cn3)C#N)c4ccc(s4)c5[nH]c6ccc(cc6n5)C(F)(F)F.C(=O)(C(F)(F)F)O	n
TCMDC-132481	1	-11.5438	Cc1cc(on1)CNC(=O)c2ccc(cc2)c3ccc(s3)c4[nH]c5ccc(cc5n4)C(F)(F)F	n
TCMDC-132756	1	-11.9444	c1cc(ccc1CNCCCN2CCCC2=O)c3ccc(s3)c4[nH]c5ccc(cc5n4)F.C(=O)(C(F)(F)F)O	n
TCMDC-133128	1	-12.4783	Cc1cccc2c1[nH]c(n2)c3ccc(s3)c4ccc(cc4)CN5CCC(CC5)CO.C(=O)(C(F)(F)F)O	n
TCMDC-132500	1	-12.7067	Cn1cc(nc1)CCNC(=O)c2ccc(cc2)c3ccc(s3)c4[nH]c5ccc(cc5n4)C(F)(F)F	n
TCMDC-132877	1	-12.8398	c1ccc2c(c1)[nH]c(n2)c3ccc(s3)c4cccc(c4)CNCCc5cccnc5.C(=O)(C(F)(F)F)O	n
TCMDC-133222	1	-13.0414	Cc1cccc2c1[nH]c(n2)c3ccc(s3)c4ccc(cc4)NC(=O)Nc5ccc(c(c5F)F)F	n
TCMDC-133285	1	-13.0799	Cc1cccc2c1[nH]c(n2)c3ccc(s3)c4cccc(c4)NC(=O)NCc5cccc(c5)F	n
TCMDC-133911	1	-13.5475	Cc1cccc2c1[nH]c(n2)c3ccc(s3)c4cccc(c4)CN5CCCCC5.C(=O)(C(F)(F)F)O	n
TCMDC-136971	1	-13.6269	CN1CCN(CC1)CC(=O)Nc2ccc(cc2)c3ccc(s3)c4[nH]c5ccccc5n4	n
TCMDC-133037	1	-14.3483	C=CCOC(=O)N1CCC(C1)CNCc2ccc(cc2)c3ccc(s3)c4[nH]c5ccccc5n4.C(=O)(C(F)(F)F)O	n
TCMDC-132842	1	-14.3967	c1ccc2c(c1)[nH]c(n2)c3ccc(s3)c4cccc(c4)CNCCc5ccncc5.C(=O)(C(F)(F)F)O	n
TCMDC-132152	1	-14.4236	c1ccc2c(c1)[nH]c(n2)c3ccc(s3)c4cccc(c4)NC(=O)CCc5c[nH]cn5	n
TCMDC-132848	1	-14.5794	c1cc(ccc1CNCCc2ccncc2)c3ccc(s3)c4[nH]c5ccc(cc5n4)F.C(=O)(C(F)(F)F)O	n
TCMDC-137114	1	-16.2521	CC(CN(C)C)C(=O)Nc1cccc(c1)c2ccc(s2)c3[nH]c4ccc(cc4n3)F	n
TCMDC-132843	1	-16.649	c1ccc2c(c1)[nH]c(n2)c3ccc(s3)c4ccc(cc4)CNCCc5ccncc5.C(=O)(C(F)(F)F)O	n
TCMDC-133821	1	-16.6862	c1cc(ccc1CN2CCCC(C2)O)c3ccc(s3)c4[nH]c5ccc(cc5n4)F.C(=O)(C(F)(F)F)O	n
TCMDC-132371	1	-16.9677	COC(=O)C(c1ccc(cc1)O)NC(=O)c2ccc(cc2)c3ccc(s3)c4[nH]c5ccccc5n4	n
TCMDC-136786	1	-17.3965	CC(C)CN(C)Cc1ccc(cc1)c2ccc(s2)c3[nH]c4ccccc4n3	n
TCMDC-132876	1	-17.5481	c1ccc2c(c1)[nH]c(n2)c3ccc(s3)c4ccc(cc4)CNCCc5cccnc5.C(=O)(C(F)(F)F)O	n
TCMDC-132675	1	-17.5535	c1ccc2c(c1)[nH]c(n2)c3ccc(s3)c4ccc(cc4)CNC5CC5.C(=O)(C(F)(F)F)O	n
TCMDC-132936	1	-17.7065	Cc1cccc2c1[nH]c(n2)c3ccc(s3)c4cccc(c4)CNCc5cccc(c5)N.C(=O)(C(F)(F)F)O	n
TCMDC-132341	1	-18.793	c1ccc2c(c1)[nH]c(n2)c3ccc(s3)c4ccc(cc4)C(=O)N5CCCCC5CN6CCC(C6)O	n
TCMDC-132498	1	-19.1935	Cc1cccc2c1[nH]c(n2)c3ccc(s3)c4cccc(c4)C(=O)NCCc5cn(cn5)C	n
TCMDC-133902	1	-19.4957	Cc1cccc2c1[nH]c(n2)c3ccc(s3)c4ccc(cc4)CN5CCCCC5.C(=O)(C(F)(F)F)O	n
TCMDC-133092	1	-19.944	c1cc(ccc1CNCC2CCCO2)c3ccc(s3)c4[nH]c5ccc(cc5n4)C(F)(F)F.C(=O)(C(F)(F)F)O	n
TCMDC-133201	1	-21.2744	Cc1cccc2c1[nH]c(n2)c3ccc(s3)c4ccc(cc4)NC(=O)Nc5ccccc5OC	n
TCMDC-133115	1	-21.413	c1cc(ccc1CN2CCN(CC2)c3ccc(cn3)C#N)c4ccc(s4)c5[nH]c6ccc(cc6n5)F.C(=O)(C(F)(F)F)O	n
TCMDC-132972	1	-22.0693	Cc1cccc2c1[nH]c(n2)c3ccc(s3)c4cccc(c4)CNCc5cnn(n5)c6ccccc6.C(=O)(C(F)(F)F)O	n
TCMDC-133176	1	-22.3702	Cc1cccc2c1[nH]c(n2)c3ccc(s3)c4ccc(cc4)NC(=O)Nc5ccc(cc5)Cl	n
TCMDC-132853	1	-22.6274	Cc1cccc2c1[nH]c(n2)c3ccc(s3)c4cccc(c4)CNCCc5ccncc5.C(=O)(C(F)(F)F)O	n
TCMDC-132975	1	-22.6554	c1ccc(cc1)n2ncc(n2)CNCc3ccc(cc3)c4ccc(s4)c5[nH]c6ccc(cc6n5)C(F)(F)F.C(=O)(C(F)(F)F)O	n
TCMDC-137154	1	-22.7735	Cc1cccc2c1[nH]c(n2)c3ccc(s3)c4ccc(cc4)NC(=O)C(C)CN5CCN(CC5)C	n
TCMDC-136842	1	-23.12	c1cc(ccc1c2ccc(s2)c3[nH]c4ccc(cc4n3)C(F)(F)F)NC(=O)c5ccoc5	n
TCMDC-132340	1	-23.7459	CC(C)(C)OC(=O)[C@H](CC(=O)N)NC(=O)c1ccc(cc1)c2ccc(s2)c3[nH]c4ccc(cc4n3)C(F)(F)F	n
TCMDC-137132	1	-23.7873	Cc1cccc2c1[nH]c(n2)c3ccc(s3)c4cccc(c4)NC(=O)c5csc(n5)NC(=O)C	n
TCMDC-133119	1	-24.515	c1ccc2c(c1)[nH]c(n2)c3ccc(s3)c4ccc(cc4)CN5CCN(CC5)c6ccc(cn6)C#N.C(=O)(C(F)(F)F)O	n
TCMDC-133076	1	-24.7367	CS(=O)(=O)NCCCNCc1ccc(cc1)c2ccc(s2)c3[nH]c4ccc(cc4n3)C(F)(F)F.C(=O)(C(F)(F)F)O	n
TCMDC-133209	1	-24.8251	Cc1cccc2c1[nH]c(n2)c3ccc(s3)c4ccc(cc4)NC(=O)Nc5ccsc5	n
TCMDC-136939	1	-25.0846	c1ccc2c(c1)[nH]c(n2)c3ccc(s3)c4ccc(cc4)NC(=O)Cc5c[nH]cn5	n
TCMDC-133111	1	-25.7459	Cc1cccc2c1[nH]c(n2)c3ccc(s3)c4cccc(c4)CN5CCN(CC5)c6ccc(cn6)C#N.C(=O)(C(F)(F)F)O	n
TCMDC-133083	1	-25.9327	CS(=O)(=O)NCCCNCc1cccc(c1)c2ccc(s2)c3[nH]c4ccc(cc4n3)C(F)(F)F.C(=O)(C(F)(F)F)O	n
TCMDC-133258	1	-27.3796	CCOC(=O)c1ccc(cc1)NC(=O)Nc2cccc(c2)c3ccc(s3)c4[nH]c5c(cccc5n4)C	n
TCMDC-136770	1	-27.8385	c1ccc2c(c1)[nH]c(n2)c3ccc(s3)c4ccc(cc4)CN5CCN(CC5)c6ccncc6	n
TCMDC-132343	1	-28.0367	c1cc(cc(c1)C(=O)N2CCCCC2CN3CCC(C3)O)c4ccc(s4)c5[nH]c6ccc(cc6n5)F	n
TCMDC-132342	1	-28.4314	c1cc(ccc1c2ccc(s2)c3[nH]c4ccc(cc4n3)C(F)(F)F)C(=O)N5CCCCC5CN6CCC(C6)O	n
TCMDC-133018	1	-29.1817	Cn1c(ccn1)C(=O)NCCNCc2ccc(cc2)c3ccc(s3)c4[nH]c5ccc(cc5n4)C(F)(F)F.C(=O)(C(F)(F)F)O	n
TCMDC-132757	1	-29.5733	c1cc(cc(c1)c2ccc(s2)c3[nH]c4ccc(cc4n3)C(F)(F)F)CNCCCN5CCCC5=O.C(=O)(C(F)(F)F)O	n
TCMDC-132703	1	-30.5017	Cc1cccc2c1[nH]c(n2)c3ccc(s3)c4cccc(c4)CNCc5ccccc5.C(=O)(C(F)(F)F)O	n
TCMDC-132875	1	-31.3168	c1cc(cnc1)CCNCc2ccc(cc2)c3ccc(s3)c4[nH]c5ccc(cc5n4)F.C(=O)(C(F)(F)F)O	n
TCMDC-132719	1	-32.4872	COc1ccc(cc1)CNCc2ccc(cc2)c3ccc(s3)c4[nH]c5ccc(cc5n4)C(F)(F)F.C(=O)(C(F)(F)F)O	n
TCMDC-132951	1	-33.4327	COC(=O)c1cccc(c1)CNCc2ccc(cc2)c3ccc(s3)c4[nH]c5ccc(cc5n4)F.C(=O)(C(F)(F)F)O	n
TCMDC-132764	1	-35.61	c1cc(ccc1CNCCCN2CCCC2=O)c3ccc(s3)c4[nH]c5ccc(cc5n4)C(F)(F)F.C(=O)(C(F)(F)F)O	n
TCMDC-137076	1	-37.0628	Cc1cccc2c1[nH]c(n2)c3ccc(s3)c4cccc(c4)NC(=O)c5ccc(cc5)CC(=O)NC	n
TCMDC-132977	1	-37.369	CNc1ccc(cc1)CNCc2cccc(c2)c3ccc(s3)c4[nH]c5ccccc5n4.C(=O)(C(F)(F)F)O	n
TCMDC-132687	1	-37.369	c1cc(ccc1CN2CCC(CC2)C(=O)N)c3ccc(s3)c4[nH]c5ccc(cc5n4)C(F)(F)F.C(=O)(C(F)(F)F)O	n
TCMDC-133114	1	-37.5987	c1cc(cc(c1)c2ccc(s2)c3[nH]c4ccc(cc4n3)C(F)(F)F)CN5CCN(CC5)c6ccc(cn6)C#N.C(=O)(C(F)(F)F)O	n
TCMDC-132956	1	-38.4839	Cc1cccc2c1[nH]c(n2)c3ccc(s3)c4cccc(c4)CNCc5cccc(c5)C(=O)OC.C(=O)(C(F)(F)F)O	n
TCMDC-137102	1	-38.4841	CC(CN(C)C)C(=O)Nc1cccc(c1)c2ccc(s2)c3[nH]c4ccccc4n3	n
TCMDC-132926	1	-42.7618	c1ccc2c(c1)[nH]c(n2)c3ccc(s3)c4cccc(c4)CNCc5cccc(c5)N.C(=O)(C(F)(F)F)O	n
TCMDC-132968	1	-47.1734	c1ccc(cc1)n2ncc(n2)CNCc3cccc(c3)c4ccc(s4)c5[nH]c6ccc(cc6n5)C(F)(F)F.C(=O)(C(F)(F)F)O	n
TCMDC-136852	1	-48.6394	CC(C)[C@@H](C(=O)Nc1ccc(cc1)c2ccc(s2)c3[nH]c4ccc(cc4n3)C(F)(F)F)NC(=O)C	n
TCMDC-132805	1	-48.8951	C#CCNCc1ccc(cc1)c2ccc(s2)c3[nH]c4ccc(cc4n3)C(F)(F)F.C(=O)(C(F)(F)F)O	n
TCMDC-137155	1	-49.2334	Cc1cccc2c1[nH]c(n2)c3ccc(s3)c4cccc(c4)NC(=O)C(C)CN5CCN(CC5)C	n
TCMDC-132958	1	-50.8632	COC(=O)c1cccc(c1)CNCc2ccc(cc2)c3ccc(s3)c4[nH]c5ccc(cc5n4)C(F)(F)F.C(=O)(C(F)(F)F)O	n
TCMDC-136833	1	-51.5059	CC(=O)Nc1ccc(cn1)C(=O)Nc2cccc(c2)c3ccc(s3)c4[nH]c5ccc(cc5n4)F	n
TCMDC-133273	1	-52.7786	Cc1cccc2c1[nH]c(n2)c3ccc(s3)c4ccc(cc4)NC(=O)Nc5ccc(c(c5)Cl)Cl	n
TCMDC-133861	1	-54.513	c1cc(ccc1CN2CCN(CC2)CCC#N)c3ccc(s3)c4[nH]c5ccc(cc5n4)F.C(=O)(C(F)(F)F)O	n
TCMDC-137142	1	-55.5728	CC(CN1CCN(CC1)C)C(=O)Nc2cccc(c2)c3ccc(s3)c4[nH]c5ccccc5n4	n
TCMDC-133897	1	-55.8813	c1cc(ccc1CN2CCCCC2)c3ccc(s3)c4[nH]c5ccc(cc5n4)F.C(=O)(C(F)(F)F)O	n
TCMDC-132708	1	-60.7989	c1ccc(cc1)CNCc2cccc(c2)c3ccc(s3)c4[nH]c5ccc(cc5n4)C(F)(F)F.C(=O)(C(F)(F)F)O	n
TCMDC-132932	1	-65.2192	Cc1cccc2c1[nH]c(n2)c3ccc(s3)c4ccc(cc4)CNCc5cccc(c5)N.C(=O)(C(F)(F)F)O	n
TCMDC-133100	1	-65.645	c1cc(ccc1CNCC2CCCO2)c3ccc(s3)c4[nH]c5ccc(cc5n4)F.C(=O)(C(F)(F)F)O	n
TCMDC-132745	1	-79.1839	CC(C)NCc1ccc(cc1)c2ccc(s2)c3[nH]c4ccc(cc4n3)C(F)(F)F.C(=O)(C(F)(F)F)O	n
TCMDC-132939	1	-86.1235	c1cc(cc(c1)N)CNCc2ccc(cc2)c3ccc(s3)c4[nH]c5ccc(cc5n4)C(F)(F)F.C(=O)(C(F)(F)F)O	n
TCMDC-132903	1	-111.076	Cc1cccc2c1[nH]c(n2)c3ccc(s3)c4cccc(c4)CNCc5ccc(cc5)S(=O)(=O)C.C(=O)(C(F)(F)F)O	n
TCMDC-133907	1	-114.393	c1ccc2c(c1)[nH]c(n2)c3ccc(s3)c4cccc(c4)CN5CCCCC5.C(=O)(C(F)(F)F)O	n
TCMDC-132933	1	-169.746	c1cc(cc(c1)N)CNCc2ccc(cc2)c3ccc(s3)c4[nH]c5ccc(cc5n4)F.C(=O)(C(F)(F)F)O	n
TCMDC-137476	2		CN1CCN(CC1)CCNc2c3ccc(cc3nc4c2cc(cc4)OC)Cl.Cl	y
TCMDC-137734	2	124.942	COc1ccc2c(c1)c(cc(n2)c3ccccc3)NCCCNc4cc(nc5c4cc(cc5)OC)c6ccccc6.Cl	n
TCMDC-125835	2	124.385	COc1ccc2c(c1)c(c3ccc(cc3n2)Cl)N.Cl	n
TCMDC-125852	2	122.077	CCOc1ccc2c(c1)c(c3ccc(cc3n2)N(=O)=O)N	n
TCMDC-125004	2	120.649	CCOc1ccc2c(c1)c(c3ccc(cc3n2)NC(=O)c4ccco4)N	n
TCMDC-138218	2	112.399	COc1ccc2c(c1)c(c3ccc(cc3n2)Cl)NCCCCNc4c5ccc(cc5nc6c4cc(cc6)OC)Cl	n
TCMDC-123973	2	111.176	Cc1cc(c2cc(ccc2n1)OC)NN=Cc3ccc(cc3)F	n
TCMDC-138933	2	106.897	COc1cc2c(cc(nc2cc1OC)c3ccc(cc3)Br)N	n
TCMDC-142077	2	106.561	Cc1cc(c2cc(ccc2n1)OC)NN=Cc3cccc(c3)Cl	n
TCMDC-137503	2	106.181	COc1ccc2c(c1)c(c3ccc(cc3n2)Cl)NCCCCCCNc4c5ccc(cc5nc6c4cc(cc6)OC)Cl.Cl	n
TCMDC-123955	2	105.677	Cc1cc(c2cc(ccc2n1)OC)NN=Cc3ccc(cc3OC)OC	n
TCMDC-139204	2	104.605	CCCCCCCN1CC[C@H]([C@H](C1)C=C)CCNc2ccnc3c2cc(cc3)OC	n
TCMDC-137580	2	104.27	COc1ccc2c(c1)c(c3ccc(cc3n2)Cl)NCCCN4CCNCC4.Cl	n
TCMDC-125480	2	101.034	CCN(CC)CCCC(C)Nc1c2ccc(cc2nc3c1cc(cc3)OC)Cl.O.Cl	n
TCMDC-137520	2	100.628	CCCCCCN(CCCCCC)CCCCNc1c2ccc(cc2nc3c1cc(cc3)OC)Cl.Cl	n
TCMDC-142091	2	100.074	CCOc1ccc2c(c1)c(cc(n2)C)NN=Cc3ccc(cc3)Cl	n
TCMDC-137578	2	99.6906	COc1ccc2c(c1)c(c3ccc(cc3n2)Cl)NCCCCN4CCNCC4.Cl	n
TCMDC-137460	2	99.5606	CCCCN(CCCC)CCCCNc1c2ccc(cc2nc3c1cc(cc3)OC)Cl.Cl	n
TCMDC-123971	2	99.2858	Cc1cc(c2cc(ccc2n1)OC)NN=Cc3ccc(cc3)Cl	n
TCMDC-124247	2	98.8681	CCN(CC)CCCC(C)Nc1cc(nc2c1cc(cc2)OC)C=Cc3ccc(cc3)N(=O)=O.OP(=O)(O)O	n
TCMDC-139197	2	97.4893	CCCCCCCN1CCC(CC1)CCNc2ccnc3c2cc(cc3)OC	n
TCMDC-142090	2	95.1168	CCOc1ccc2c(c1)c(cc(n2)C)NN=Cc3ccccc3Cl	n
TCMDC-137514	2	94.7798	CCN(CC)CCCCCNc1c2ccc(cc2nc3c1cc(cc3)OC)Cl.Cl	n
TCMDC-137526	2	92.7071	COc1ccc2c(c1)c(c3ccc(cc3n2)Cl)NCCCCN.Cl	n
TCMDC-142048	2	91.4718	CCOc1ccc2c(c1)c(cc(n2)C)NN=Cc3ccccc3N(=O)=O	n
TCMDC-138079	2	90.6132	CCN(CC)CC(CNc1c2ccc(cc2nc3c1cc(c(c3)OC)OC)N(=O)=O)O.Cl	n
TCMDC-142095	2	88.8855	Cc1cc(c2cc(ccc2n1)OC)N/N=C/C=C/c3ccccc3	n
TCMDC-142017	2	88.7926	Cc1cc(c2cc(ccc2n1)OC)NN=Cc3ccncc3	n
TCMDC-124232	2	86.7942	Cc1ccc(c(c1)C=NNc2cc(nc3c2cc(cc3)OC)C)O	n
TCMDC-137586	2	86.5472	CCN1CCN(CC1)CCCNc2c3ccc(cc3nc4c2cc(cc4)OC)Cl.Cl	n
TCMDC-142131	2	82.175	COc1ccc2c(c1)c(ccn2)NN=Cc3cccc(c3)F	n
TCMDC-142093	2	73.547	CCOc1ccc2c(c1)c(cc(n2)C)NN=Cc3cccc(c3)F	n
TCMDC-139181	2	71.3087	CCCCCCCN1CCC(CC1)CC(=O)Nc2ccnc3c2cc(cc3)OC	n
TCMDC-137579	2	70.3511	CCOC(=O)N1CCN(CC1)CCCCNc2c3ccc(cc3nc4c2cc(cc4)OC)Cl.Cl	n
TCMDC-138017	2	69.171	CN1CCN(CC1)CCNc2c3ccccc3nc4c2cc(cc4)OC	n
TCMDC-142049	2	64.6317	CCOc1ccc2c(c1)c(cc(n2)C)NN=Cc3cccc(c3)N(=O)=O	n
TCMDC-142242	2	64.0615	CCOC(=O)c1cnc2c(cc(c(c2c1Nc3cccc(c3C)C)Cl)OC)OC	n
TCMDC-142092	2	61.8035	CCOc1ccc2c(c1)c(cc(n2)C)NN=Cc3ccccc3F	n
TCMDC-142124	2	58.1502	COc1ccc2c(c1)c(ccn2)NN=Cc3ccc(cc3)Cl	n
TCMDC-142278	2	57.8584	CC(C)NCc1cc(ccc1O)Nc2c3ccc(cc3nc4c2cc(cc4)OC)Cl	n
TCMDC-131968	2	54.764	COc1cc2c(cc1OC)CN(CC2)c3cc(c4cc(c(cc4n3)OC)OC)N.CS(=O)(=O)O	n
TCMDC-139093	2	54.5315	CN(C)CCNc1c2ccc(cc2nc3c1cc(cc3)OC)Cl	n
TCMDC-142137	2	53.8945	COc1ccc2c(c1)c(ccn2)NN=Cc3cccc(c3)N(=O)=O	n
TCMDC-137516	2	50.3643	CCCN(CCC)C(C)CCC(C)Nc1c2ccc(cc2nc3c1cc(cc3)OC)Cl.Cl	n
TCMDC-137515	2	50.1299	CCCN(CCC)CCCCC(C)Nc1c2ccc(cc2nc3c1cc(cc3)OC)Cl.Cl	n
TCMDC-123972	2	49.9823	Cc1cc(c2cc(ccc2n1)OC)NN=Cc3cccc(c3)N(=O)=O	n
TCMDC-142050	2	48.9206	CCOc1ccc2c(c1)c(cc(n2)C)NN=Cc3cccc(n3)C	n
TCMDC-142087	2	48.4289	Cc1cc(c2cc(ccc2n1)OC)NN=Cc3ccccc3N(=O)=O	n
TCMDC-124244	2	45.9497	Cc1cc(c2cc(ccc2n1)OC)Nc3ccc(c(c3)Cl)Oc4ccc5ccccc5c4Cl	n
TCMDC-142240	2	44.7545	CCOC(=O)c1cnc2c(cc(c(c2c1Nc3ccccc3)Cl)OC)OC	n
TCMDC-138029	2	43.2407	COc1ccc2c(c1)c(c3ccc(cc3n2)Cl)Nc4ccc(cc4)C(=O)O.Cl	n
TCMDC-137480	2	40.5491	CCOC(=O)N1CCN(CC1)CCCNc2c3ccc(cc3nc4c2cc(cc4)OC)Cl	n
TCMDC-138978	2	40.2549	Cc1cc(c2cc(ccc2n1)OC)NC3Cc4ccccc4C3.Cl	n
TCMDC-142143	2	39.0021	COc1ccc2c(c1)c(ccn2)NN=CC=Cc3ccccc3	n
TCMDC-142083	2	38.0389	Cc1cc(c2cc(ccc2n1)OC)NN=Cc3ccccc3F	n
TCMDC-142084	2	32.4196	Cc1cc(c2cc(ccc2n1)OC)NN=Cc3cccc(c3)F	n
TCMDC-142132	2	32.1284	COc1ccc2c(c1)c(ccn2)NN=Cc3ccc(cc3)F	n
TCMDC-142110	2	31.2489	COc1ccc2c(c1)c(ccn2)NN=Cc3ccccc3	n
TCMDC-141961	2	30.8156	COc1ccc2c(c1)c(ccn2)N3CCN(CC3)CCNCc4ccc5c(n4)NC(=O)CO5.Cl	n
TCMDC-137216	2	29.4284	COc1cc2c(ccnc2cc1OC)Nc3cccc(c3)Oc4ccccc4.Cl	n
TCMDC-139304	2	29.2401	CCCCCCCC1CC(CN1C(=O)OC(C)(C)C)CC(=O)Nc2ccnc3c2cc(cc3)OC	n
TCMDC-141228	2	28.3711	COc1ccc2c(c1)c(ccn2)NC(=O)C3CCC(CC3)NCc4ccc5c(c4)NC(=O)CS5	n
TCMDC-142136	2	27.8842	COc1ccc2c(c1)c(ccn2)NN=Cc3ccccc3N(=O)=O	n
TCMDC-142033	2	25.1348	COc1ccc2c(c1)c(ccn2)NN=Cc3ccncc3	n
TCMDC-123983	2	24.8088	CCOc1ccc2c(c1)c(c3ccc(cc3n2)N)N.CC(C(=O)O)O	n
TCMDC-142126	2	20.5413	COc1ccc2c(c1)c(ccn2)NN=Cc3ccccc3Cl	n
TCMDC-139305	2	20.3357	CCCCCCCC1CC(CN1)CC(=O)Nc2ccnc3c2cc(cc3)OC	n
TCMDC-124144	2	20.1215	COc1ccc2c(c1)c(c3ccc(cc3n2)Cl)NCCCO	n
TCMDC-138197	2	20.0831	Cc1ccc(cc1)C(=O)Nc2ccc(cc2O)Nc3ccnc4c3cc(c(c4)OC)OC.Cl	n
TCMDC-124166	2	19.5714	Cc1cc(c2cc(ccc2n1)OC)Nc3ccc(c(c3)Cl)Cl	n
TCMDC-137622	2	19.1709	CCCCCCCNc1cc(nc2c1cc(cc2)OC)C.Cl	n
TCMDC-123888	2	15.6078	CCN(CC)CCCC(C)Nc1ccnc2c1cc(cc2)OC.O.Cl	n
TCMDC-142045	2	15.0419	COc1ccc2c(c1)c(cc(n2)c3ccccc3)NN=Cc4ccc(cc4)N(=O)=O	n
TCMDC-124238	2	12.0947	Cc1cc(c2cc(ccc2n1)OC)Nc3ccc(c(c3)Cl)Oc4ccc(c5c4cccc5)Br	n
TCMDC-142125	2	11.8322	COc1ccc2c(c1)c(ccn2)NN=Cc3cccc(c3)Cl	n
TCMDC-142036	2	11.7849	Cc1cc(c2cc(ccc2n1)OC)NN=Cc3ccc(o3)N(=O)=O	n
TCMDC-133537	2	9.40965	COc1ccc2c(c1)c(ccn2)N3CCC(CC3)CCNCc4cc5c(cn4)OCCO5.Cl	n
TCMDC-139276	2	8.68912	CCCCCCCN1CC[C@H]([C@H](C1)C=C)CCN(C)c2ccnc3c2cc(cc3)OC.C(=O)(C(=O)O)O	n
TCMDC-124192	2	8.66277	CCCCOC(=O)c1ccc(cc1)Nc2cc(nc3c2cc(cc3)OC)C	n
TCMDC-138972	2	6.68531	Cc1cc(c2cc(ccc2n1)OC)NCCCc3ccccc3.Cl	n
TCMDC-142130	2	6.10478	COc1ccc2c(c1)c(ccn2)NN=Cc3ccccc3F	n
TCMDC-138977	2	6.08489	Cc1cc(c2cc(ccc2n1)OC)NCc3ccc4ccccc4c3.Cl	n
TCMDC-123856	2	5.81577	Cc1cc(c2cc(ccc2n1)OC)Nc3ccc(c(c3)Cl)Oc4ccc(c5c4cccc5)Cl	n
TCMDC-141962	2	5.25898	COc1ccc2c(c1)c(ccn2)N3CCN(CC3)CCNCc4ccc5c(n4)NC(=O)CS5.Cl	n
TCMDC-142047	2	3.83894	CCOc1ccc2c(c1)c(cc(n2)C)NN=Cc3cccnc3	n
TCMDC-123830	2	2.08052	Cc1cc(c2cc(ccc2n1)OC)NN=Cc3ccccc3	n
TCMDC-125813	2	1.53584	Cc1cc(c2cc(ccc2n1)OC)Nc3ccc(cc3)N4CCN(CC4)C	n
TCMDC-142191	2	0.772978	CCCCCCCCNc1c2ccc(cc2nc3c1cc(cc3)OC)Cl.Cl	n
TCMDC-124272	2	0.588235	COc1ccc2c(c1)c(c3ccc(cc3n2)Cl)NCCO.Cl	n
TCMDC-141958	2	0.0594845	COc1ccc2c(c1)c(c(cn2)Cl)N3CCC(CC3)CCNCc4ccc5c(n4)NC(=O)CS5.Cl	n
TCMDC-138329	2	-1.26203	CCN(CC)CCCC(C)Nc1c2cc(ccc2nc3c1cc(c(c3)Cl)N(=O)=O)OC	n
TCMDC-138196	2	-1.59441	Cc1cc(cc(c1)O)Nc2ccnc3c2cc(c(c3)OC)OC.Cl	n
TCMDC-139072	2	-2.45428	c1ccc(cc1)CCCCCCOc2ccc3c(c2)c(ccn3)N.Cl	n
TCMDC-142139	2	-3.01932	COc1ccc2c(c1)c(ccn2)NN=Cc3ccc(cc3)N(=O)=O	n
TCMDC-139929	2	-3.33516	CCCCCCCN1CCC(C(C1)C(=O)OCC)NC(=O)Nc2ccnc3c2cc(cc3)OC.C(=O)(C(=O)O)O	n
TCMDC-137665	2	-3.62675	COc1ccc2c(c1)c(c3ccc(cc3n2)Cl)NCCc4ccccc4.Cl	n
TCMDC-137623	2	-4.59277	CCCCCCNc1cc(nc2c1cc(cc2)OC)C.Cl	n
TCMDC-123487	2	-6.80691	CN(C)CCNc1cc(nc2c1cc(cc2)OC)c3ccccc3	n
TCMDC-142041	2	-9.45448	COc1ccc2c(c1)c(cc(n2)c3ccccc3)NN=Cc4ccncc4	n
TCMDC-142034	2	-10.0959	Cc1cccc(n1)C=NNc2ccnc3c2cc(cc3)OC	n
TCMDC-137674	2	-12.7363	COc1ccc2c(c1)c(c3ccc(cc3n2)Cl)Nc4ccc(cc4)Oc5ccc(cc5)Nc6c7ccc(cc7nc8c6cc(cc8)OC)Cl.Cl	n
TCMDC-138198	2	-13.1611	CC(=O)Nc1ccc(cc1)COc2ccc(cc2)Nc3ccnc4c3cc(c(c4)OC)OC.Cl	n
TCMDC-123477	2	-13.3467	Cc1cc(c2cc(ccc2n1)OC)Nc3ccc(c(c3)Cl)Oc4ccc(cc4)Cl	n
TCMDC-124209	2	-14.3483	Cc1cc(c2cc(ccc2n1)OC)Nc3ccc(c(c3)Cl)Oc4ccc5ccccc5c4	n
TCMDC-142032	2	-14.5145	COc1ccc2c(c1)c(ccn2)NN=Cc3cccnc3	n
TCMDC-141905	2	-14.7589	COc1ccc2c(c1)c(ccn2)N3CCC(CC3)CCNCc4ccc5c(n4)NC(=O)CS5.Cl	n
TCMDC-139843	2	-16.8711	CCCCCCCN(CCCCCCC)CCCC(=O)Nc1ccnc2c1cc(cc2)OC.C(=O)(C(=O)O)O	n
TCMDC-142040	2	-17.369	COc1ccc2c(c1)c(cc(n2)c3ccccc3)NN=Cc4ccc(o4)N(=O)=O	n
TCMDC-138974	2	-17.7976	Cc1cc(c2cc(ccc2n1)OC)NCc3cccc4c3cccc4.Cl	n
TCMDC-141555	2	-20.2639	COc1ccc2c(c1)c(ccn2)NC(=O)OC3CCC(CC3)NCc4ccc5c(n4)NC(=O)CS5	n
TCMDC-142190	2	-21.5111	CCNc1c2ccc(cc2nc3c1cc(cc3)OC)Cl.Cl	n
TCMDC-131917	2	-23.9458	COc1cc2c(ccnc2cc1OC)Nc3ccc(cc3)Oc4ccccc4.Cl	n
TCMDC-142199	2	-25.9865	Cc1cc(c2cc(ccc2n1)OC)NN=Cc3cc(c(cc3OC)OC)OC	n
TCMDC-142046	2	-27.5914	CCOc1ccc2c(c1)c(cc(n2)C)NN=Cc3ccncc3	n
TCMDC-142094	2	-27.9079	CCOc1ccc2c(c1)c(cc(n2)C)NN=Cc3ccccc3	n
TCMDC-139299	2	-28.0655	CCCCCCCN1CCC(C(C1)CC)CC(=O)Nc2ccnc3c2cc(cc3)OC	n
TCMDC-141904	2	-28.0971	COc1ccc2c(c1)c(ccn2)N3CCC(CC3)CCNCc4ccc5c(n4)NC(=O)CO5.Cl	n
TCMDC-139969	2	-36.8178	CCCCCCCN1CCC(C(C1)CO)NC(=O)Nc2ccnc3c2cc(cc3)OC.C(=O)(C(=O)O)O	n
TCMDC-142078	2	-47.0363	Cc1cc(c2cc(ccc2n1)OC)NN=Cc3ccccc3Cl	n
TCMDC-137663	2	-68.7998	COc1ccc2c(c1)c(c3ccc(cc3n2)Cl)NCc4ccccc4.Cl	n
TCMDC-138105	2	-72.4564	COc1cc2c(ccnc2cc1OC)Nc3ccc4c(c3)cnn4Cc5cccc(c5)F.Cl	n
TCMDC-142013	2	-78.5255	COc1ccc2c(c1)c(c3ccc(cc3n2)Cl)Nc4ccc(c(c4)CN5CC6CCC(C5)CC6)O.Cl	n
TCMDC-137673	2	-84.8346	COc1ccc2c(c1)c(c3ccc(cc3n2)Cl)Nc4ccc(cc4)Sc5ccc(cc5)Nc6c7ccc(cc7nc8c6cc(cc8)OC)Cl.Cl	n
TCMDC-142241	2	-99.9067	CCOC(=O)c1cnc2c(cc(c(c2c1Nc3cccc(c3)C)Cl)OC)OC	n
TCMDC-137672	2	-108.683	COc1ccc(cc1)Nc2c3ccc(cc3nc4c2cc(cc4)OC)Cl.Cl	n
TCMDC-142145	2	-119.21	CN(C)c1ccc(cc1)C=NNc2ccnc3c2cc(cc3)OC	n
TCMDC-142054	2	-145.052	CCOc1ccc2c(c1)c(cc(n2)c3ccccc3)NN=Cc4ccncc4	n
TCMDC-139285	2	-190.147	CCCCCCCN1CCC(CC1)C(CC=C)C(=O)Nc2ccnc3c2cc(cc3)OC	n
TCMDC-132863	3		c1cc(cc(c1)c2[nH]c3ccc(cc3n2)F)c4ccc(cc4)CNCCN5CCNCC5.C(=O)(C(F)(F)F)O	y
TCMDC-132872	3		c1cc(cc(c1)c2[nH]c3ccc(cc3n2)C(F)(F)F)c4ccc(cc4)CNCCN5CCNCC5.C(=O)(C(F)(F)F)O	y
TCMDC-133940	3	104.445	c1cc(cc(c1)c2[nH]c3ccc(cc3n2)F)c4ccc(cc4)CN5CCC(CC5)CCN6CCCCC6.C(=O)(C(F)(F)F)O	n
TCMDC-132998	3	102.539	c1cc(cc(c1)c2[nH]c3ccc(cc3n2)F)c4ccc(cc4)CN5CCCC5CN.C(=O)(C(F)(F)F)O	n
TCMDC-132541	3	99.2404	c1ccc2c(c1)[nH]c(n2)c3cccc(c3)c4ccc(cc4)CNCCCn5ccnc5.C(=O)(C(F)(F)F)O	n
TCMDC-132537	3	93.057	c1ccc2c(c1)[nH]c(n2)c3cccc(c3)c4ccc(cc4)CNCCc5ccccn5.C(=O)(C(F)(F)F)O	n
TCMDC-132336	3	92.3091	Cc1cccc2c1[nH]c(n2)c3cccc(c3)c4ccc(cc4)C(=O)N5CCCCC5C(C)O	n
TCMDC-132566	3	89.8587	C=CCOC(=O)N1CCC(C1)CNCc2ccc(cc2)c3cccc(c3)c4[nH]c5ccccc5n4.C(=O)(C(F)(F)F)O	n
TCMDC-132918	3	89.6014	c1cc(cc(c1)c2[nH]c3ccc(cc3n2)F)c4ccc(cc4)CN5CCN(CC5)c6ccncc6.C(=O)(C(F)(F)F)O	n
TCMDC-132573	3	88.5788	c1ccc2c(c1)[nH]c(n2)c3cccc(c3)c4ccc(cc4)CNCCc5c[nH]c6c5cc(cc6)F.C(=O)(C(F)(F)F)O	n
TCMDC-132558	3	87.7519	CS(=O)(=O)c1ccc(cc1)CCNCc2ccc(cc2)c3cccc(c3)c4[nH]c5ccccc5n4.C(=O)(C(F)(F)F)O	n
TCMDC-132552	3	86.9251	c1ccc2c(c1)[nH]c(n2)c3cccc(c3)c4ccc(cc4)CN5CCC(CC5)CO.C(=O)(C(F)(F)F)O	n
TCMDC-132559	3	86.6604	COCCN1CCN(CC1)Cc2ccc(cc2)c3cccc(c3)c4[nH]c5ccccc5n4.C(=O)(C(F)(F)F)O	n
TCMDC-132568	3	85.3811	CCNCc1ccc(cc1)c2cccc(c2)c3[nH]c4ccccc4n3.C(=O)(C(F)(F)F)O	n
TCMDC-132551	3	85.2135	CN1CCC(CC1)NCc2ccc(cc2)c3cccc(c3)c4[nH]c5ccccc5n4.C(=O)(C(F)(F)F)O	n
TCMDC-132502	3	84.2329	CCN(CC(C)O)C(=O)c1ccc(cc1)c2cccc(c2)c3[nH]c4c(cccc4n3)C	n
TCMDC-132854	3	81.478	c1cc(cc(c1)c2[nH]c3ccc(cc3n2)F)c4ccc(cc4)CNCCc5ccncc5.C(=O)(C(F)(F)F)O	n
TCMDC-132344	3	80.2745	c1cc(cc(c1)c2[nH]c3ccc(cc3n2)F)c4ccc(cc4)C(=O)N5CCCCC5CN6CCC(C6)O	n
TCMDC-132836	3	79.4481	CNCCNCc1ccc(cc1)c2cccc(c2)c3[nH]c4ccc(cc4n3)F.C(=O)(C(F)(F)F)O	n
TCMDC-132826	3	78.6817	CNCCNCc1ccc(cc1)c2cccc(c2)c3[nH]c4ccc(cc4n3)C(F)(F)F.C(=O)(C(F)(F)F)O	n
TCMDC-133795	3	73.8279	CN(C)CCN1CCN(CC1)Cc2ccc(cc2)c3cccc(c3)c4[nH]c5ccccc5n4.C(=O)(C(F)(F)F)O	n
TCMDC-132948	3	73.3707	Cc1cccc2c1[nH]c(n2)c3cccc(c3)c4ccc(cc4)CNCc5cccc(c5)C(=O)OC.C(=O)(C(F)(F)F)O	n
TCMDC-132555	3	70.669	COC(=O)c1cccc(c1)CNCc2ccc(cc2)c3cccc(c3)c4[nH]c5ccccc5n4.C(=O)(C(F)(F)F)O	n
TCMDC-133121	3	70.6469	c1cc(cc(c1)c2[nH]c3ccc(cc3n2)F)c4ccc(cc4)CN5CCC(CC5)CO.C(=O)(C(F)(F)F)O	n
TCMDC-132570	3	70.112	c1ccc2c(c1)[nH]c(n2)c3cccc(c3)c4ccc(cc4)CNCc5cccc(c5)C(=O)N.C(=O)(C(F)(F)F)O	n
TCMDC-132990	3	70.0439	c1cc(cc(c1)c2[nH]c3ccc(cc3n2)C(F)(F)F)c4ccc(cc4)CN5CCCC5CN.C(=O)(C(F)(F)F)O	n
TCMDC-133840	3	68.9567	c1cc(cc(c1)c2[nH]c3ccc(cc3n2)F)c4ccc(cc4)CN5CCCC(C5)N.C(=O)(C(F)(F)F)O	n
TCMDC-133883	3	67.7993	CN1CCCC(C1)CN2CCN(CC2)Cc3ccc(cc3)c4cccc(c4)c5[nH]c6ccc(cc6n5)F.C(=O)(C(F)(F)F)O	n
TCMDC-132553	3	67.1249	c1ccc2c(c1)[nH]c(n2)c3cccc(c3)c4ccc(cc4)CNCCc5ccncc5.C(=O)(C(F)(F)F)O	n
TCMDC-132710	3	64.9304	Cc1cccc2c1[nH]c(n2)c3cccc(c3)c4ccc(cc4)CNCc5ccccc5.C(=O)(C(F)(F)F)O	n
TCMDC-133838	3	61.7624	c1cc(cc(c1)c2[nH]c3ccc(cc3n2)F)c4ccc(cc4)CN5CCC(C5)N.C(=O)(C(F)(F)F)O	n
TCMDC-132547	3	59.7948	CC(C)CNCc1ccc(cc1)c2cccc(c2)c3[nH]c4ccccc4n3.C(=O)(C(F)(F)F)O	n
TCMDC-133880	3	58.5754	c1ccc2c(c1)[nH]c(n2)c3cccc(c3)c4ccc(cc4)CN5CCCC(C5)N.C(=O)(C(F)(F)F)O	n
TCMDC-132542	3	58.5357	CN1CCN(CC1)Cc2ccc(cc2)c3cccc(c3)c4[nH]c5ccccc5n4.C(=O)(C(F)(F)F)O	n
TCMDC-133879	3	58.3492	c1ccc2c(c1)[nH]c(n2)c3cccc(c3)c4ccc(cc4)CN5CCC(C5)N.C(=O)(C(F)(F)F)O	n
TCMDC-133881	3	56.1663	CN1CCC(CC1)N2CCN(CC2)Cc3ccc(cc3)c4cccc(c4)c5[nH]c6ccccc6n5.C(=O)(C(F)(F)F)O	n
TCMDC-132548	3	54.1721	c1ccc2c(c1)[nH]c(n2)c3cccc(c3)c4ccc(cc4)CNCCCN5CCOCC5.C(=O)(C(F)(F)F)O	n
TCMDC-133843	3	52.5604	CN1CCC(CC1)N2CCN(CC2)Cc3ccc(cc3)c4cccc(c4)c5[nH]c6ccc(cc6n5)F.C(=O)(C(F)(F)F)O	n
TCMDC-132569	3	52.472	Cn1cncc1CNCc2ccc(cc2)c3cccc(c3)c4[nH]c5ccccc5n4.C(=O)(C(F)(F)F)O	n
TCMDC-132572	3	48.8889	c1ccc2c(c1)[nH]c(n2)c3cccc(c3)c4ccc(cc4)CNC5CCOCC5.C(=O)(C(F)(F)F)O	n
TCMDC-133916	3	44.7437	CN1CCCC(C1)CN2CCN(CC2)Cc3ccc(cc3)c4cccc(c4)c5[nH]c6ccccc6n5.C(=O)(C(F)(F)F)O	n
TCMDC-132729	3	40.5486	Cc1cccc2c1[nH]c(n2)c3cccc(c3)c4ccc(cc4)CNCc5ccc(cc5)OC.C(=O)(C(F)(F)F)O	n
TCMDC-133942	3	39.5545	c1cc(cc(c1)c2[nH]c3ccc(cc3n2)F)c4ccc(cc4)CN5CCN(CC5)CCN6CCOCC6.C(=O)(C(F)(F)F)O	n
TCMDC-132739	3	37.2324	CC(C)NCc1ccc(cc1)c2cccc(c2)c3[nH]c4ccc(cc4n3)C(F)(F)F.C(=O)(C(F)(F)F)O	n
TCMDC-132991	3	36.6113	Cc1cccc2c1[nH]c(n2)c3cccc(c3)c4ccc(cc4)CN5CCCC5CN.C(=O)(C(F)(F)F)O	n
TCMDC-133794	3	34.2165	c1ccc2c(c1)[nH]c(n2)c3cccc(c3)c4ccc(cc4)CN5CCCC5.C(=O)(C(F)(F)F)O	n
TCMDC-132546	3	33.4539	COc1ccc(cc1)CNCc2ccc(cc2)c3cccc(c3)c4[nH]c5ccccc5n4.C(=O)(C(F)(F)F)O	n
TCMDC-133007	3	31.8917	Cc1cccc2c1[nH]c(n2)c3cccc(c3)c4ccc(cc4)CNCCNC(=O)c5ccnn5C.C(=O)(C(F)(F)F)O	n
TCMDC-133885	3	25.1973	CC(=O)N(C)C1CCN(C1)Cc2ccc(cc2)c3cccc(c3)c4[nH]c5ccc(cc5n4)F.C(=O)(C(F)(F)F)O	n
TCMDC-132964	3	25.0319	c1ccc(cc1)n2ncc(n2)CNCc3ccc(cc3)c4cccc(c4)c5[nH]c6ccc(cc6n5)C(F)(F)F.C(=O)(C(F)(F)F)O	n
TCMDC-133024	3	24.382	c1cc(cc(c1)c2[nH]c3ccc(cc3n2)C(F)(F)F)c4ccc(cc4)CN5CCN(CC5)CCO.C(=O)(C(F)(F)F)O	n
TCMDC-132561	3	23.7607	CN(CCNCc1ccc(cc1)c2cccc(c2)c3[nH]c4ccccc4n3)S(=O)(=O)C.C(=O)(C(F)(F)F)O	n
TCMDC-132679	3	21.9106	c1cc(cc(c1)c2[nH]c3ccc(cc3n2)F)c4ccc(cc4)CN5CCN(CC5)c6cnccn6.C(=O)(C(F)(F)F)O	n
TCMDC-132697	3	21.7753	Cc1cccc2c1[nH]c(n2)c3cccc(c3)c4ccc(cc4)CN5CCC(CC5)C(=O)N.C(=O)(C(F)(F)F)O	n
TCMDC-132539	3	20.3491	CN(C)CCNCc1ccc(cc1)c2cccc(c2)c3[nH]c4ccccc4n3.C(=O)(C(F)(F)F)O	n
TCMDC-132333	3	18.4272	CC(C1CCCCN1C(=O)c2ccc(cc2)c3cccc(c3)c4[nH]c5ccc(cc5n4)F)O	n
TCMDC-132545	3	18.2936	c1ccc(cc1)CNCc2ccc(cc2)c3cccc(c3)c4[nH]c5ccccc5n4.C(=O)(C(F)(F)F)O	n
TCMDC-132897	3	17.9041	CS(=O)(=O)c1ccc(cc1)CNCc2ccc(cc2)c3cccc(c3)c4[nH]c5ccc(cc5n4)C(F)(F)F.C(=O)(C(F)(F)F)O	n
TCMDC-132571	3	17.4218	c1ccc2c(c1)[nH]c(n2)c3cccc(c3)c4ccc(cc4)CNCc5ccc(s5)c6ccccn6.C(=O)(C(F)(F)F)O	n
TCMDC-132904	3	15.1575	CS(=O)(=O)c1ccc(cc1)CNCc2ccc(cc2)c3cccc(c3)c4[nH]c5ccc(cc5n4)F.C(=O)(C(F)(F)F)O	n
TCMDC-133060	3	13.664	Cc1c(c(on1)C)c2cccc(c2)CNCc3ccc(cc3)c4cccc(c4)c5[nH]c6ccc(cc6n5)F.C(=O)(C(F)(F)F)O	n
TCMDC-132560	3	11.6529	CC(C)(C)OC(=O)C1CCCN(C1)Cc2ccc(cc2)c3cccc(c3)c4[nH]c5ccccc5n4.C(=O)(C(F)(F)F)O	n
TCMDC-133039	3	9.60017	Cc1cccc2c1[nH]c(n2)c3cccc(c3)c4ccc(cc4)CNCC5CCN(C5)C(=O)OCC=C.C(=O)(C(F)(F)F)O	n
TCMDC-132753	3	7.95578	Cc1cccc2c1[nH]c(n2)c3cccc(c3)c4ccc(cc4)CNCCCN5CCCC5=O.C(=O)(C(F)(F)F)O	n
TCMDC-132684	3	7.88988	Cn1cccc1CCNCc2ccc(cc2)c3cccc(c3)c4[nH]c5ccc(cc5n4)F.C(=O)(C(F)(F)F)O	n
TCMDC-133845	3	7.40349	c1cc(cc(c1)c2[nH]c3ccc(cc3n2)F)c4ccc(cc4)CN5CCN(CC5)CCC#N.C(=O)(C(F)(F)F)O	n
TCMDC-132356	3	7.30797	Cc1cccc2c1[nH]c(n2)c3cccc(c3)c4ccc(cc4)C(=O)NCc5nccn5C	n
TCMDC-132357	3	7.08652	Cn1ccnc1CNC(=O)c2ccc(cc2)c3cccc(c3)c4[nH]c5ccc(cc5n4)C(F)(F)F	n
TCMDC-133077	3	6.50767	CS(=O)(=O)NCCCNCc1ccc(cc1)c2cccc(c2)c3[nH]c4ccc(cc4n3)F.C(=O)(C(F)(F)F)O	n
TCMDC-132540	3	6.46154	c1ccc2c(c1)[nH]c(n2)c3cccc(c3)c4ccc(cc4)CN5CCN(CC5)CCO.C(=O)(C(F)(F)F)O	n
TCMDC-133087	3	6.29667	CS(=O)(=O)NCCCNCc1ccc(cc1)c2cccc(c2)c3[nH]c4ccc(cc4n3)C(F)(F)F.C(=O)(C(F)(F)F)O	n
TCMDC-133918	3	6.11712	c1ccc2c(c1)[nH]c(n2)c3cccc(c3)c4ccc(cc4)CN5CCN(CC5)c6ccc(cn6)C#N.C(=O)(C(F)(F)F)O	n
TCMDC-132556	3	5.6958	c1ccc2c(c1)[nH]c(n2)c3cccc(c3)c4ccc(cc4)CN5CCN(CC5)c6ccncc6.C(=O)(C(F)(F)F)O	n
TCMDC-133026	3	5.68424	Cc1cccc2c1[nH]c(n2)c3cccc(c3)c4ccc(cc4)CN5CCN(CC5)CCO.C(=O)(C(F)(F)F)O	n
TCMDC-132567	3	5.67518	CN(C)CCN(C)Cc1ccc(cc1)c2cccc(c2)c3[nH]c4ccccc4n3.C(=O)(C(F)(F)F)O	n
TCMDC-132505	3	5.09108	Cc1cccc2c1[nH]c(n2)c3cccc(c3)c4ccc(cc4)C(=O)NCc5ccccc5S(=O)(=O)C	n
TCMDC-132554	3	4.22234	c1ccc2c(c1)[nH]c(n2)c3cccc(c3)c4ccc(cc4)CNCCc5cccnc5.C(=O)(C(F)(F)F)O	n
TCMDC-132737	3	4.07205	CC(C)NCc1ccc(cc1)c2cccc(c2)c3[nH]c4ccc(cc4n3)F.C(=O)(C(F)(F)F)O	n
TCMDC-133887	3	2.75016	c1cc(cc(c1)c2[nH]c3ccc(cc3n2)F)c4ccc(cc4)CN5CCCCC5.C(=O)(C(F)(F)F)O	n
TCMDC-132543	3	2.50949	Cn1cccc1CCNCc2ccc(cc2)c3cccc(c3)c4[nH]c5ccccc5n4.C(=O)(C(F)(F)F)O	n
TCMDC-133044	3	2.15801	C=CCOC(=O)N1CCC(C1)CNCc2ccc(cc2)c3cccc(c3)c4[nH]c5ccc(cc5n4)F.C(=O)(C(F)(F)F)O	n
TCMDC-132493	3	1.10461	Cn1cc(nc1)CCNC(=O)c2ccc(cc2)c3cccc(c3)c4[nH]c5ccc(cc5n4)C(F)(F)F	n
TCMDC-132562	3	-0.14437	Cn1c(ccn1)C(=O)NCCNCc2ccc(cc2)c3cccc(c3)c4[nH]c5ccccc5n4.C(=O)(C(F)(F)F)O	n
TCMDC-133105	3	-0.638331	c1cc(cc(c1)c2[nH]c3ccc(cc3n2)F)c4ccc(cc4)CNCC5CCCO5.C(=O)(C(F)(F)F)O	n
TCMDC-132497	3	-1.15579	Cn1cc(nc1)CCNC(=O)c2ccc(cc2)c3cccc(c3)c4[nH]c5ccc(cc5n4)F	n
TCMDC-133836	3	-1.75961	c1ccc2c(c1)[nH]c(n2)c3cccc(c3)c4ccc(cc4)CN5CCCC(C5)O.C(=O)(C(F)(F)F)O	n
TCMDC-132846	3	-3.62759	Cc1cccc2c1[nH]c(n2)c3cccc(c3)c4ccc(cc4)CNCCc5ccncc5.C(=O)(C(F)(F)F)O	n
TCMDC-132354	3	-5.33367	Cn1ccnc1CNC(=O)c2ccc(cc2)c3cccc(c3)c4[nH]c5ccc(cc5n4)F	n
TCMDC-132930	3	-5.49307	Cc1cccc2c1[nH]c(n2)c3cccc(c3)c4ccc(cc4)CNCc5cccc(c5)N.C(=O)(C(F)(F)F)O	n
TCMDC-133917	3	-5.73294	c1ccc2c(c1)[nH]c(n2)c3cccc(c3)c4ccc(cc4)CN5CCCCC5.C(=O)(C(F)(F)F)O	n
TCMDC-133032	3	-6.53562	c1cc(cc(c1)c2[nH]c3ccc(cc3n2)F)c4ccc(cc4)CN5CCN(CC5)CCO.C(=O)(C(F)(F)F)O	n
TCMDC-133051	3	-9.88082	Cc1c(c(on1)C)c2cccc(c2)CNCc3ccc(cc3)c4cccc(c4)c5[nH]c6ccc(cc6n5)C(F)(F)F.C(=O)(C(F)(F)F)O	n
TCMDC-132563	3	-10.0947	c1ccc2c(c1)[nH]c(n2)c3cccc(c3)c4ccc(cc4)CNCc5ccsc5.C(=O)(C(F)(F)F)O	n
TCMDC-132550	3	-10.9216	CC(C)NCc1ccc(cc1)c2cccc(c2)c3[nH]c4ccccc4n3.C(=O)(C(F)(F)F)O	n
TCMDC-132557	3	-11.2942	CS(=O)(=O)c1ccc(cc1)CNCc2ccc(cc2)c3cccc(c3)c4[nH]c5ccccc5n4.C(=O)(C(F)(F)F)O	n
TCMDC-132549	3	-11.6338	c1ccc2c(c1)[nH]c(n2)c3cccc(c3)c4ccc(cc4)CNCCCN5CCCC5=O.C(=O)(C(F)(F)F)O	n
TCMDC-132973	3	-12.5753	c1ccc(cc1)n2ncc(n2)CNCc3ccc(cc3)c4cccc(c4)c5[nH]c6ccc(cc6n5)F.C(=O)(C(F)(F)F)O	n
TCMDC-133815	3	-14.6651	c1cc(cc(c1)c2[nH]c3ccc(cc3n2)F)c4ccc(cc4)CN5CCCC(C5)O.C(=O)(C(F)(F)F)O	n
TCMDC-132750	3	-14.9619	c1cc(cc(c1)c2[nH]c3ccc(cc3n2)F)c4ccc(cc4)CNCCCN5CCCC5=O.C(=O)(C(F)(F)F)O	n
TCMDC-132965	3	-15.496	Cc1cccc2c1[nH]c(n2)c3cccc(c3)c4ccc(cc4)CNCc5cnn(n5)c6ccccc6.C(=O)(C(F)(F)F)O	n
TCMDC-133103	3	-16.5139	c1cc(cc(c1)c2[nH]c3ccc(cc3n2)C(F)(F)F)c4ccc(cc4)CNCC5CCCO5.C(=O)(C(F)(F)F)O	n
TCMDC-132898	3	-16.6299	Cc1cccc2c1[nH]c(n2)c3cccc(c3)c4ccc(cc4)CNCc5ccc(cc5)S(=O)(=O)C.C(=O)(C(F)(F)F)O	n
TCMDC-133130	3	-16.8317	c1cc(cc(c1)c2[nH]c3ccc(cc3n2)C(F)(F)F)c4ccc(cc4)CN5CCC(CC5)CO.C(=O)(C(F)(F)F)O	n
TCMDC-132321	3	-17.0232	c1cc(cc(c1)c2[nH]c3ccc(cc3n2)F)c4ccc(cc4)C(=O)NCCN5CCCC5	n
TCMDC-133813	3	-17.4634	CC1CN(CC(O1)C)Cc2ccc(cc2)c3cccc(c3)c4[nH]c5ccc(cc5n4)F.C(=O)(C(F)(F)F)O	n
TCMDC-132495	3	-19.9227	Cn1cc(nc1)CCNC(=O)c2ccc(cc2)c3cccc(c3)c4[nH]c5ccccc5n4	n
TCMDC-132348	3	-20.6955	c1cc(cc(c1)c2[nH]c3ccc(cc3n2)C(F)(F)F)c4ccc(cc4)C(=O)N5CCCCC5CN6CCC(C6)O	n
TCMDC-132731	3	-22.4214	COc1ccc(cc1)CNCc2ccc(cc2)c3cccc(c3)c4[nH]c5ccc(cc5n4)C(F)(F)F.C(=O)(C(F)(F)F)O	n
TCMDC-132752	3	-22.5168	c1cc(cc(c1)c2[nH]c3ccc(cc3n2)C(F)(F)F)c4ccc(cc4)CNCCCN5CCCC5=O.C(=O)(C(F)(F)F)O	n
TCMDC-133052	3	-22.7534	Cc1cccc2c1[nH]c(n2)c3cccc(c3)c4ccc(cc4)CNCc5cccc(c5)c6c(noc6C)C.C(=O)(C(F)(F)F)O	n
TCMDC-133016	3	-24.6452	Cn1c(ccn1)C(=O)NCCNCc2ccc(cc2)c3cccc(c3)c4[nH]c5ccc(cc5n4)F.C(=O)(C(F)(F)F)O	n
TCMDC-132490	3	-25.2304	Cc1cccc2c1[nH]c(n2)c3cccc(c3)c4ccc(cc4)C(=O)NCCc5ccc(c(=O)[nH]5)O	n
TCMDC-132845	3	-28.7782	c1cc(cc(c1)c2[nH]c3ccc(cc3n2)C(F)(F)F)c4ccc(cc4)CNCCc5ccncc5.C(=O)(C(F)(F)F)O	n
TCMDC-132721	3	-29.8365	COc1ccc(cc1)CNCc2ccc(cc2)c3cccc(c3)c4[nH]c5ccc(cc5n4)F.C(=O)(C(F)(F)F)O	n
TCMDC-132804	3	-34.4365	Cc1cccc2c1[nH]c(n2)c3cccc(c3)c4ccc(cc4)CNCC#C.C(=O)(C(F)(F)F)O	n
TCMDC-132689	3	-35.1792	c1cc(cc(c1)c2[nH]c3ccc(cc3n2)F)c4ccc(cc4)CN5CCC(CC5)C(=O)N.C(=O)(C(F)(F)F)O	n
TCMDC-133006	3	-36.4865	Cn1c(ccn1)C(=O)NCCNCc2ccc(cc2)c3cccc(c3)c4[nH]c5ccc(cc5n4)C(F)(F)F.C(=O)(C(F)(F)F)O	n
TCMDC-132947	3	-37.3637	COC(=O)c1cccc(c1)CNCc2ccc(cc2)c3cccc(c3)c4[nH]c5ccc(cc5n4)C(F)(F)F.C(=O)(C(F)(F)F)O	n
TCMDC-132565	3	-39.992	Cc1c(c(on1)C)c2cccc(c2)CNCc3ccc(cc3)c4cccc(c4)c5[nH]c6ccccc6n5.C(=O)(C(F)(F)F)O	n
TCMDC-132564	3	-40.4184	c1ccc(cc1)n2ncc(n2)CNCc3ccc(cc3)c4cccc(c4)c5[nH]c6ccccc6n5.C(=O)(C(F)(F)F)O	n
TCMDC-132538	3	-44.2722	c1ccc2c(c1)[nH]c(n2)c3cccc(c3)c4ccc(cc4)CNC5CC5.C(=O)(C(F)(F)F)O	n
TCMDC-132937	3	-46.5381	c1cc(cc(c1)N)CNCc2ccc(cc2)c3cccc(c3)c4[nH]c5ccc(cc5n4)F.C(=O)(C(F)(F)F)O	n
TCMDC-132504	3	-46.9096	CS(=O)(=O)c1ccccc1CNC(=O)c2ccc(cc2)c3cccc(c3)c4[nH]c5ccc(cc5n4)C(F)(F)F	n
TCMDC-132712	3	-50.8632	c1ccc(cc1)CNCc2ccc(cc2)c3cccc(c3)c4[nH]c5ccc(cc5n4)C(F)(F)F.C(=O)(C(F)(F)F)O	n
TCMDC-132702	3	-56.9756	c1ccc(cc1)CNCc2ccc(cc2)c3cccc(c3)c4[nH]c5ccc(cc5n4)F.C(=O)(C(F)(F)F)O	n
TCMDC-132929	3	-69.7602	c1cc(cc(c1)N)CNCc2ccc(cc2)c3cccc(c3)c4[nH]c5ccc(cc5n4)C(F)(F)F.C(=O)(C(F)(F)F)O	n
TCMDC-132924	3	-75.7546	c1ccc2c(c1)[nH]c(n2)c3cccc(c3)c4ccc(cc4)CNCc5cccc(c5)N.C(=O)(C(F)(F)F)O	n
TCMDC-132864	4		c1cc(cc(c1)c2ccc(cc2)c3[nH]c4ccc(cc4n3)C(F)(F)F)CNCCN5CCNCC5.C(=O)(C(F)(F)F)O	y
TCMDC-132867	4		Cc1cccc2c1[nH]c(n2)c3ccc(cc3)c4cccc(c4)CNCCN5CCNCC5.C(=O)(C(F)(F)F)O	y
TCMDC-133933	4	113.982	c1cc(cc(c1)c2ccc(cc2)c3[nH]c4ccc(cc4n3)F)CN5CCC(CC5)CCN6CCCCC6.C(=O)(C(F)(F)F)O	n
TCMDC-132815	4	106.45	c1ccc2c(c1)[nH]c(n2)c3ccc(cc3)c4cccc(c4)CNCc5ccc(cc5)CN.C(=O)(C(F)(F)F)O	n
TCMDC-133891	4	104.211	CN1CCCC(C1)CN2CCN(CC2)Cc3cccc(c3)c4ccc(cc4)c5[nH]c6ccc(cc6n5)F.C(=O)(C(F)(F)F)O	n
TCMDC-133842	4	103.991	CN1CCC(CC1)N2CCN(CC2)Cc3cccc(c3)c4ccc(cc4)c5[nH]c6ccc(cc6n5)C(F)(F)F.C(=O)(C(F)(F)F)O	n
TCMDC-133941	4	100.438	c1cc(cc(c1)c2ccc(cc2)c3[nH]c4ccc(cc4n3)C(F)(F)F)CN5CCC(CC5)CCN6CCCCC6.C(=O)(C(F)(F)F)O	n
TCMDC-133841	4	98.0971	c1cc(cc(c1)c2ccc(cc2)c3[nH]c4ccc(cc4n3)C(F)(F)F)CNCCN5CCC(C5)N.C(=O)(C(F)(F)F)O	n
TCMDC-133858	4	97.123	CN1CCC(CC1)N2CCN(CC2)Cc3cccc(c3)c4ccc(cc4)c5[nH]c6ccc(cc6n5)F.C(=O)(C(F)(F)F)O	n
TCMDC-132831	4	94.0088	Cc1cccc2c1[nH]c(n2)c3ccc(cc3)c4cccc(c4)CNCCNC.C(=O)(C(F)(F)F)O	n
TCMDC-132811	4	93.8886	c1cc(cc(c1)c2ccc(cc2)c3[nH]c4ccc(cc4n3)C(F)(F)F)CNCc5ccc(cc5)CN.C(=O)(C(F)(F)F)O	n
TCMDC-133011	4	85.8883	Cc1cccc2c1[nH]c(n2)c3ccc(cc3)c4cccc(c4)CNCCNC(=O)c5ccnn5C.C(=O)(C(F)(F)F)O	n
TCMDC-132861	4	85.0475	c1ccc2c(c1)[nH]c(n2)c3ccc(cc3)c4cccc(c4)CNCCN5CCNCC5.C(=O)(C(F)(F)F)O	n
TCMDC-132934	4	83.13	Cc1cccc2c1[nH]c(n2)c3ccc(cc3)c4cccc(c4)CNCc5cccc(c5)N.C(=O)(C(F)(F)F)O	n
TCMDC-132834	4	79.698	CNCCNCc1cccc(c1)c2ccc(cc2)c3[nH]c4ccc(cc4n3)C(F)(F)F.C(=O)(C(F)(F)F)O	n
TCMDC-132718	4	76.6642	COc1ccc(cc1)CNCc2cccc(c2)c3ccc(cc3)c4[nH]c5ccccc5n4.C(=O)(C(F)(F)F)O	n
TCMDC-133123	4	76.3633	c1cc(cc(c1)c2ccc(cc2)c3[nH]c4ccc(cc4n3)C(F)(F)F)CN5CCC(CC5)CO.C(=O)(C(F)(F)F)O	n
TCMDC-133857	4	75.9693	c1cc(cc(c1)c2ccc(cc2)c3[nH]c4ccc(cc4n3)F)CNCCN5CCC(C5)N.C(=O)(C(F)(F)F)O	n
TCMDC-133882	4	68.4003	CN1CCCC(C1)CN2CCN(CC2)Cc3cccc(c3)c4ccc(cc4)c5[nH]c6ccc(cc6n5)C(F)(F)F.C(=O)(C(F)(F)F)O	n
TCMDC-132704	4	67.9391	c1ccc(cc1)CNCc2cccc(c2)c3ccc(cc3)c4[nH]c5ccc(cc5n4)C(F)(F)F.C(=O)(C(F)(F)F)O	n
TCMDC-133888	4	60.9716	CN1CCCC(C1)CN2CCN(CC2)Cc3cccc(c3)c4ccc(cc4)c5[nH]c6ccccc6n5.C(=O)(C(F)(F)F)O	n
TCMDC-133839	4	50.4346	c1cc(cc(c1)c2ccc(cc2)c3[nH]c4ccc(cc4n3)C(F)(F)F)CN5CCCC(C5)N.C(=O)(C(F)(F)F)O	n
TCMDC-133837	4	42.5592	c1cc(cc(c1)c2ccc(cc2)c3[nH]c4ccc(cc4n3)C(F)(F)F)CN5CCC(C5)N.Cl	n
TCMDC-133853	4	40.4034	c1cc(cc(c1)c2ccc(cc2)c3[nH]c4ccc(cc4n3)F)CN5CCC(C5)N.C(=O)(C(F)(F)F)O	n
TCMDC-132921	4	36.6491	c1ccc2c(c1)[nH]c(n2)c3ccc(cc3)c4cccc(c4)CN5CCN(CC5)c6ccncc6.C(=O)(C(F)(F)F)O	n
TCMDC-133850	4	29.3407	CN1CCC(CC1)N2CCN(CC2)Cc3cccc(c3)c4ccc(cc4)c5[nH]c6ccccc6n5.C(=O)(C(F)(F)F)O	n
TCMDC-133846	4	28.2942	c1ccc2c(c1)[nH]c(n2)c3ccc(cc3)c4cccc(c4)CN5CCC(C5)N.C(=O)(C(F)(F)F)O	n
TCMDC-132700	4	26.7206	c1ccc(cc1)CNCc2cccc(c2)c3ccc(cc3)c4[nH]c5ccccc5n4.C(=O)(C(F)(F)F)O	n
TCMDC-133894	4	26.7093	CC(=O)N(C)C1CCN(C1)Cc2cccc(c2)c3ccc(cc3)c4[nH]c5ccc(cc5n4)F.C(=O)(C(F)(F)F)O	n
TCMDC-132952	4	25.5867	Cc1cccc2c1[nH]c(n2)c3ccc(cc3)c4cccc(c4)CNCc5cccc(c5)C(=O)OC.C(=O)(C(F)(F)F)O	n
TCMDC-132839	4	24.4071	CNCCNCc1cccc(c1)c2ccc(cc2)c3[nH]c4ccccc4n3.C(=O)(C(F)(F)F)O	n
TCMDC-132746	4	23.3002	CC(C)NCc1cccc(c1)c2ccc(cc2)c3[nH]c4ccccc4n3.C(=O)(C(F)(F)F)O	n
TCMDC-133848	4	22.0834	c1ccc2c(c1)[nH]c(n2)c3ccc(cc3)c4cccc(c4)CN5CCCC(C5)N.C(=O)(C(F)(F)F)O	n
TCMDC-132993	4	21.6059	Cc1cccc2c1[nH]c(n2)c3ccc(cc3)c4cccc(c4)CN5CCCC5CN.C(=O)(C(F)(F)F)O	n
TCMDC-132996	4	21.421	c1cc(cc(c1)c2ccc(cc2)c3[nH]c4ccc(cc4n3)C(F)(F)F)CN5CCCC5CN.C(=O)(C(F)(F)F)O	n
TCMDC-133855	4	20.4721	c1cc(cc(c1)c2ccc(cc2)c3[nH]c4ccc(cc4n3)F)CN5CCCC(C5)N.C(=O)(C(F)(F)F)O	n
TCMDC-132758	4	19.9036	Cc1cccc2c1[nH]c(n2)c3ccc(cc3)c4cccc(c4)CNCCCN5CCCC5=O.C(=O)(C(F)(F)F)O	n
TCMDC-132682	4	17.363	Cc1cccc2c1[nH]c(n2)c3ccc(cc3)c4cccc(c4)CNCCN(C)C.C(=O)(C(F)(F)F)O	n
TCMDC-132913	4	17.1397	Cc1cccc2c1[nH]c(n2)c3ccc(cc3)c4cccc(c4)CN5CCN(CC5)c6ccncc6.C(=O)(C(F)(F)F)O	n
TCMDC-132986	4	13.9796	CNc1ccc(cc1)CNCc2cccc(c2)c3ccc(cc3)c4[nH]c5ccccc5n4.C(=O)(C(F)(F)F)O	n
TCMDC-133818	4	13.2255	CC1CN(CC(O1)C)Cc2cccc(c2)c3ccc(cc3)c4[nH]c5ccc(cc5n4)F.C(=O)(C(F)(F)F)O	n
TCMDC-132492	4	7.48717	Cn1cc(nc1)CCNC(=O)c2cccc(c2)c3ccc(cc3)c4[nH]c5ccc(cc5n4)F	n
TCMDC-133937	4	5.42051	c1ccc2c(c1)[nH]c(n2)c3ccc(cc3)c4cccc(c4)CN5CCN(CC5)c6ccc(cn6)C#N.C(=O)(C(F)(F)F)O	n
TCMDC-133040	4	4.14777	Cc1cccc2c1[nH]c(n2)c3ccc(cc3)c4cccc(c4)CNCC5CCN(C5)C(=O)OCC=C.C(=O)(C(F)(F)F)O	n
TCMDC-133031	4	3.48066	c1cc(cc(c1)c2ccc(cc2)c3[nH]c4ccc(cc4n3)C(F)(F)F)CN5CCN(CC5)CCO.C(=O)(C(F)(F)F)O	n
TCMDC-133820	4	3.1219	c1cc(cc(c1)c2ccc(cc2)c3[nH]c4ccc(cc4n3)F)CN5CCCC(C5)O.C(=O)(C(F)(F)F)O	n
TCMDC-132916	4	2.40186	c1cc(cc(c1)c2ccc(cc2)c3[nH]c4ccc(cc4n3)C(F)(F)F)CN5CCN(CC5)c6ccncc6.C(=O)(C(F)(F)F)O	n
TCMDC-132324	4	-2.76064	c1ccc2c(c1)[nH]c(n2)c3ccc(cc3)c4cccc(c4)C(=O)NCCN5CCCC5	n
TCMDC-133082	4	-3.87669	Cc1cccc2c1[nH]c(n2)c3ccc(cc3)c4cccc(c4)CNCCCNS(=O)(=O)C.C(=O)(C(F)(F)F)O	n
TCMDC-132337	4	-4.74762	CC(C1CCCCN1C(=O)c2cccc(c2)c3ccc(cc3)c4[nH]c5ccc(cc5n4)F)O	n
TCMDC-133098	4	-5.37132	Cc1cccc2c1[nH]c(n2)c3ccc(cc3)c4cccc(c4)CNCC5CCCO5.C(=O)(C(F)(F)F)O	n
TCMDC-132959	4	-6.07371	COC(=O)c1cccc(c1)CNCc2cccc(c2)c3ccc(cc3)c4[nH]c5ccccc5n4.C(=O)(C(F)(F)F)O	n
TCMDC-133822	4	-6.55437	c1cc(cc(c1)c2ccc(cc2)c3[nH]c4ccc(cc4n3)F)CN5CCN(CC5)c6ccncc6.C(=O)(C(F)(F)F)O	n
TCMDC-132345	4	-7.3226	c1cc(cc(c1)C(=O)N2CCCCC2CN3CCC(C3)O)c4ccc(cc4)c5[nH]c6ccc(cc6n5)C(F)(F)F	n
TCMDC-133042	4	-7.53725	C=CCOC(=O)N1CCC(C1)CNCc2cccc(c2)c3ccc(cc3)c4[nH]c5ccc(cc5n4)C(F)(F)F.C(=O)(C(F)(F)F)O	n
TCMDC-133029	4	-7.66353	Cc1cccc2c1[nH]c(n2)c3ccc(cc3)c4cccc(c4)CN5CCN(CC5)CCO.C(=O)(C(F)(F)F)O	n
TCMDC-133890	4	-8.246	c1ccc2c(c1)[nH]c(n2)c3ccc(cc3)c4cccc(c4)CN5CCCCC5.C(=O)(C(F)(F)F)O	n
TCMDC-132694	4	-8.96123	Cc1cccc2c1[nH]c(n2)c3ccc(cc3)c4cccc(c4)CN5CCC(CC5)C(=O)N.C(=O)(C(F)(F)F)O	n
TCMDC-133844	4	-10.0995	c1cc(cc(c1)c2ccc(cc2)c3[nH]c4ccc(cc4n3)C(F)(F)F)CN5CCN(CC5)CCC#N.C(=O)(C(F)(F)F)O	n
TCMDC-133056	4	-10.478	Cc1cccc2c1[nH]c(n2)c3ccc(cc3)c4cccc(c4)CNCc5cccc(c5)c6c(noc6C)C.C(=O)(C(F)(F)F)O	n
TCMDC-133943	4	-11.4091	c1cc(cc(c1)c2ccc(cc2)c3[nH]c4ccc(cc4n3)C(F)(F)F)CN5CCN(CC5)CCN6CCOCC6.C(=O)(C(F)(F)F)O	n
TCMDC-133936	4	-11.5304	c1cc(cc(c1)c2ccc(cc2)c3[nH]c4ccc(cc4n3)F)CN5CCN(CC5)CCN6CCOCC6.C(=O)(C(F)(F)F)O	n
TCMDC-133934	4	-11.7761	c1cc(cc(c1)c2ccc(cc2)c3[nH]c4ccc(cc4n3)F)CN5CCC(CC5)CO.C(=O)(C(F)(F)F)O	n
TCMDC-133014	4	-13.7163	Cn1c(ccn1)C(=O)NCCNCc2cccc(c2)c3ccc(cc3)c4[nH]c5ccc(cc5n4)C(F)(F)F.C(=O)(C(F)(F)F)O	n
TCMDC-132726	4	-14.0937	Cc1cccc2c1[nH]c(n2)c3ccc(cc3)c4cccc(c4)CNCc5ccc(cc5)OC.C(=O)(C(F)(F)F)O	n
TCMDC-133023	4	-14.5486	COCCN1CCN(CC1)Cc2cccc(c2)c3ccc(cc3)c4[nH]c5ccccc5n4.C(=O)(C(F)(F)F)O	n
TCMDC-132850	4	-15.0864	Cc1cccc2c1[nH]c(n2)c3ccc(cc3)c4cccc(c4)CNCCc5ccncc5.C(=O)(C(F)(F)F)O	n
TCMDC-133079	4	-16.4278	CS(=O)(=O)NCCCNCc1cccc(c1)c2ccc(cc2)c3[nH]c4ccc(cc4n3)C(F)(F)F.C(=O)(C(F)(F)F)O	n
TCMDC-132325	4	-16.5519	c1cc(cc(c1)C(=O)NCCN2CCCC2)c3ccc(cc3)c4[nH]c5ccc(cc5n4)F	n
TCMDC-133860	4	-16.7619	c1cc(cc(c1)c2ccc(cc2)c3[nH]c4ccc(cc4n3)F)CN5CCN(CC5)CCC#N.C(=O)(C(F)(F)F)O	n
TCMDC-133095	4	-18.4574	c1cc(cc(c1)c2ccc(cc2)c3[nH]c4ccc(cc4n3)C(F)(F)F)CNCC5CCCO5.C(=O)(C(F)(F)F)O	n
TCMDC-133896	4	-18.4831	c1cc(cc(c1)c2ccc(cc2)c3[nH]c4ccc(cc4n3)F)CN5CCCCC5.C(=O)(C(F)(F)F)O	n
TCMDC-133112	4	-19.5029	c1cc(cc(c1)c2ccc(cc2)c3[nH]c4ccc(cc4n3)C(F)(F)F)CN5CCN(CC5)c6ccc(cn6)C#N.C(=O)(C(F)(F)F)O	n
TCMDC-132971	4	-20.0369	c1ccc(cc1)n2ncc(n2)CNCc3cccc(c3)c4ccc(cc4)c5[nH]c6ccc(cc6n5)C(F)(F)F.C(=O)(C(F)(F)F)O	n
TCMDC-133817	4	-22.4439	c1ccc2c(c1)[nH]c(n2)c3ccc(cc3)c4cccc(c4)CN5CCCC(C5)O.C(=O)(C(F)(F)F)O	n
TCMDC-132707	4	-22.4881	Cc1cccc2c1[nH]c(n2)c3ccc(cc3)c4cccc(c4)CNCc5ccccc5.C(=O)(C(F)(F)F)O	n
TCMDC-132691	4	-22.6554	c1cc(cc(c1)c2ccc(cc2)c3[nH]c4ccc(cc4n3)C(F)(F)F)CN5CCC(CC5)C(=O)N.C(=O)(C(F)(F)F)O	n
TCMDC-133939	4	-22.8075	c1ccc2c(c1)[nH]c(n2)c3ccc(cc3)c4cccc(c4)CN5CCN(CC5)CCN6CCOCC6.C(=O)(C(F)(F)F)O	n
TCMDC-133852	4	-22.875	c1ccc2c(c1)[nH]c(n2)c3ccc(cc3)c4cccc(c4)CN5CCN(CC5)CCC#N.C(=O)(C(F)(F)F)O	n
TCMDC-132979	4	-24.3646	Cc1cccc2c1[nH]c(n2)c3ccc(cc3)c4cccc(c4)CNCc5ccc(cc5)NC.C(=O)(C(F)(F)F)O	n
TCMDC-132334	4	-28.9721	CC(C1CCCCN1C(=O)c2cccc(c2)c3ccc(cc3)c4[nH]c5ccc(cc5n4)C(F)(F)F)O	n
TCMDC-133019	4	-30.9656	Cn1c(ccn1)C(=O)NCCNCc2cccc(c2)c3ccc(cc3)c4[nH]c5ccccc5n4.C(=O)(C(F)(F)F)O	n
TCMDC-132723	4	-32.2869	COc1ccc(cc1)CNCc2cccc(c2)c3ccc(cc3)c4[nH]c5ccc(cc5n4)C(F)(F)F.C(=O)(C(F)(F)F)O	n
TCMDC-132856	4	-34.477	c1ccc2c(c1)[nH]c(n2)c3ccc(cc3)c4cccc(c4)CNCCc5ccncc5.C(=O)(C(F)(F)F)O	n
TCMDC-132506	4	-36.6541	CS(=O)(=O)c1ccccc1CNC(=O)c2cccc(c2)c3ccc(cc3)c4[nH]c5ccc(cc5n4)C(F)(F)F	n
TCMDC-132955	4	-38.3483	COC(=O)c1cccc(c1)CNCc2cccc(c2)c3ccc(cc3)c4[nH]c5ccc(cc5n4)C(F)(F)F.C(=O)(C(F)(F)F)O	n
TCMDC-132761	4	-39.053	c1cc(cc(c1)c2ccc(cc2)c3[nH]c4ccc(cc4n3)C(F)(F)F)CNCCCN5CCCC5=O.C(=O)(C(F)(F)F)O	n
TCMDC-133884	4	-40.1917	CC(=O)N(C)C1CCN(C1)Cc2cccc(c2)c3ccc(cc3)c4[nH]c5ccc(cc5n4)C(F)(F)F.C(=O)(C(F)(F)F)O	n
TCMDC-132935	4	-40.7601	c1cc(cc(c1)c2ccc(cc2)c3[nH]c4ccc(cc4n3)C(F)(F)F)CNCc5cccc(c5)N.C(=O)(C(F)(F)F)O	n
TCMDC-132322	4	-42.5942	c1cc(cc(c1)C(=O)NCCN2CCCC2)c3ccc(cc3)c4[nH]c5ccc(cc5n4)C(F)(F)F	n
TCMDC-133886	4	-44.0888	c1cc(cc(c1)c2ccc(cc2)c3[nH]c4ccc(cc4n3)C(F)(F)F)CN5CCCCC5.C(=O)(C(F)(F)F)O	n
TCMDC-132940	4	-44.4291	c1ccc2c(c1)[nH]c(n2)c3ccc(cc3)c4cccc(c4)CNCc5cccc(c5)N.C(=O)(C(F)(F)F)O	n
TCMDC-132742	4	-56.1609	CC(C)NCc1cccc(c1)c2ccc(cc2)c3[nH]c4ccc(cc4n3)C(F)(F)F.C(=O)(C(F)(F)F)O	n
TCMDC-133814	4	-59.4295	c1cc(cc(c1)c2ccc(cc2)c3[nH]c4ccc(cc4n3)C(F)(F)F)CN5CCCC(C5)O.C(=O)(C(F)(F)F)O	n
TCMDC-132902	4	-71.6623	CS(=O)(=O)c1ccc(cc1)CNCc2cccc(c2)c3ccc(cc3)c4[nH]c5ccc(cc5n4)C(F)(F)F.C(=O)(C(F)(F)F)O	n
TCMDC-132982	4	-73.9526	CNc1ccc(cc1)CNCc2cccc(c2)c3ccc(cc3)c4[nH]c5ccc(cc5n4)C(F)(F)F.C(=O)(C(F)(F)F)O	n
TCMDC-133816	4	-91.6437	CC1CN(CC(O1)C)Cc2cccc(c2)c3ccc(cc3)c4[nH]c5ccccc5n4.C(=O)(C(F)(F)F)O	n
TCMDC-133063	4	-100.545	Cc1c(c(on1)C)c2cccc(c2)CNCc3cccc(c3)c4ccc(cc4)c5[nH]c6ccccc6n5.C(=O)(C(F)(F)F)O	n
TCMDC-133872	5		c1cc(ccc1CN2CCC(C2)N)c3ccc(cc3)c4[nH]c5ccc(cc5n4)F.C(=O)(C(F)(F)F)O	y
TCMDC-133929	5	113.967	Cc1cccc2c1[nH]c(n2)c3ccc(cc3)c4ccc(cc4)CN5CCC(CC5)CCN6CCCCC6.C(=O)(C(F)(F)F)O	n
TCMDC-133924	5	105.446	c1cc(ccc1CN2CCC(CC2)CCN3CCCCC3)c4ccc(cc4)c5[nH]c6ccc(cc6n5)F.C(=O)(C(F)(F)F)O	n
TCMDC-133868	5	102.238	c1ccc2c(c1)[nH]c(n2)c3ccc(cc3)c4ccc(cc4)CN5CCC(C5)N.C(=O)(C(F)(F)F)O	n
TCMDC-132866	5	95.8083	c1cc(ccc1CNCCN2CCNCC2)c3ccc(cc3)c4[nH]c5ccc(cc5n4)F.C(=O)(C(F)(F)F)O	n
TCMDC-133903	5	95.2834	CN1CCCC(C1)CN2CCN(CC2)Cc3ccc(cc3)c4ccc(cc4)c5[nH]c6ccccc6n5.C(=O)(C(F)(F)F)O	n
TCMDC-133863	5	93.3998	Cc1cccc2c1[nH]c(n2)c3ccc(cc3)c4ccc(cc4)CN5CCCC(C5)N.C(=O)(C(F)(F)F)O	n
TCMDC-133898	5	93.2475	Cc1cccc2c1[nH]c(n2)c3ccc(cc3)c4ccc(cc4)CN5CCN(CC5)CC6CCCN(C6)C.C(=O)(C(F)(F)F)O	n
TCMDC-133908	5	90.0588	CN1CCCC(C1)CN2CCN(CC2)Cc3ccc(cc3)c4ccc(cc4)c5[nH]c6ccc(cc6n5)F.C(=O)(C(F)(F)F)O	n
TCMDC-133017	5	85.4943	Cc1cccc2c1[nH]c(n2)c3ccc(cc3)c4ccc(cc4)CNCCNC(=O)c5ccnn5C.C(=O)(C(F)(F)F)O	n
TCMDC-132984	5	83.6716	Cc1cccc2c1[nH]c(n2)c3ccc(cc3)c4ccc(cc4)CNCc5ccc(cc5)NC.C(=O)(C(F)(F)F)O	n
TCMDC-133865	5	83.0943	Cc1cccc2c1[nH]c(n2)c3ccc(cc3)c4ccc(cc4)CN5CCN(CC5)C6CCN(CC6)C.C(=O)(C(F)(F)F)O	n
TCMDC-132832	5	83.0682	CNCCNCc1ccc(cc1)c2ccc(cc2)c3[nH]c4ccc(cc4n3)F.C(=O)(C(F)(F)F)O	n
TCMDC-132865	5	81.4717	c1cc(ccc1CNCCN2CCNCC2)c3ccc(cc3)c4[nH]c5ccc(cc5n4)C(F)(F)F.C(=O)(C(F)(F)F)O	n
TCMDC-132730	5	80.8763	COc1ccc(cc1)CNCc2ccc(cc2)c3ccc(cc3)c4[nH]c5ccccc5n4.C(=O)(C(F)(F)F)O	n
TCMDC-132837	5	80.1414	Cc1cccc2c1[nH]c(n2)c3ccc(cc3)c4ccc(cc4)CNCCNC.C(=O)(C(F)(F)F)O	n
TCMDC-132957	5	77.2659	Cc1cccc2c1[nH]c(n2)c3ccc(cc3)c4ccc(cc4)CNCc5cccc(c5)C(=O)OC.C(=O)(C(F)(F)F)O	n
TCMDC-132999	5	66.5815	Cc1cccc2c1[nH]c(n2)c3ccc(cc3)c4ccc(cc4)CN5CCCC5CN.C(=O)(C(F)(F)F)O	n
TCMDC-132338	5	65.5322	CC(C1CCCCN1C(=O)c2ccc(cc2)c3ccc(cc3)c4[nH]c5ccc(cc5n4)F)O	n
TCMDC-132994	5	65.5322	c1cc(ccc1CN2CCCC2CN)c3ccc(cc3)c4[nH]c5ccc(cc5n4)F.C(=O)(C(F)(F)F)O	n
TCMDC-132813	5	65.2855	Cc1cccc2c1[nH]c(n2)c3ccc(cc3)c4ccc(cc4)CNCc5ccc(cc5)CN.C(=O)(C(F)(F)F)O	n
TCMDC-132705	5	55.9045	c1ccc(cc1)CNCc2ccc(cc2)c3ccc(cc3)c4[nH]c5ccc(cc5n4)C(F)(F)F.C(=O)(C(F)(F)F)O	n
TCMDC-132905	5	55.0019	Cc1cccc2c1[nH]c(n2)c3ccc(cc3)c4ccc(cc4)CNCc5ccc(cc5)S(=O)(=O)C.C(=O)(C(F)(F)F)O	n
TCMDC-132995	5	50.6081	c1cc(ccc1CN2CCCC2CN)c3ccc(cc3)c4[nH]c5ccc(cc5n4)C(F)(F)F.C(=O)(C(F)(F)F)O	n
TCMDC-132969	5	45.6751	c1ccc(cc1)n2ncc(n2)CNCc3ccc(cc3)c4ccc(cc4)c5[nH]c6ccc(cc6n5)F.C(=O)(C(F)(F)F)O	n
TCMDC-132953	5	44.1707	COC(=O)c1cccc(c1)CNCc2ccc(cc2)c3ccc(cc3)c4[nH]c5ccc(cc5n4)F.C(=O)(C(F)(F)F)O	n
TCMDC-132681	5	40.3406	CN(C)CCNCc1ccc(cc1)c2ccc(cc2)c3[nH]c4ccc(cc4n3)F.C(=O)(C(F)(F)F)O	n
TCMDC-132760	5	37.3917	c1cc(ccc1CNCCCN2CCCC2=O)c3ccc(cc3)c4[nH]c5ccc(cc5n4)C(F)(F)F.C(=O)(C(F)(F)F)O	n
TCMDC-133097	5	36.1677	c1cc(ccc1CNCC2CCCO2)c3ccc(cc3)c4[nH]c5ccc(cc5n4)F.C(=O)(C(F)(F)F)O	n
TCMDC-133826	5	35.5896	Cc1cccc2c1[nH]c(n2)c3ccc(cc3)c4ccc(cc4)CN5CCCC(C5)O.C(=O)(C(F)(F)F)O	n
TCMDC-132810	5	33.2314	c1cc(ccc1CN)CNCc2ccc(cc2)c3ccc(cc3)c4[nH]c5ccc(cc5n4)F.C(=O)(C(F)(F)F)O	n
TCMDC-133906	5	32.638	c1ccc2c(c1)[nH]c(n2)c3ccc(cc3)c4ccc(cc4)CN5CCCCC5.C(=O)(C(F)(F)F)O	n
TCMDC-132833	5	32.2465	CNCCNCc1ccc(cc1)c2ccc(cc2)c3[nH]c4ccc(cc4n3)C(F)(F)F.C(=O)(C(F)(F)F)O	n
TCMDC-133125	5	29.7292	c1cc(ccc1CN2CCC(CC2)CO)c3ccc(cc3)c4[nH]c5ccc(cc5n4)F.C(=O)(C(F)(F)F)O	n
TCMDC-132974	5	25.9228	Cc1cccc2c1[nH]c(n2)c3ccc(cc3)c4ccc(cc4)CNCc5cnn(n5)c6ccccc6.C(=O)(C(F)(F)F)O	n
TCMDC-133825	5	20.4881	Cc1cccc2c1[nH]c(n2)c3ccc(cc3)c4ccc(cc4)CN5CCOCC5.C(=O)(C(F)(F)F)O	n
TCMDC-132919	5	17.4018	Cc1cccc2c1[nH]c(n2)c3ccc(cc3)c4ccc(cc4)CN5CCN(CC5)c6ccncc6.C(=O)(C(F)(F)F)O	n
TCMDC-132803	5	16.2175	Cc1cccc2c1[nH]c(n2)c3ccc(cc3)c4ccc(cc4)CNCC(C)C.C(=O)(C(F)(F)F)O	n
TCMDC-133058	5	15.9847	Cc1c(c(on1)C)c2cccc(c2)CNCc3ccc(cc3)c4ccc(cc4)c5[nH]c6ccc(cc6n5)C(F)(F)F.C(=O)(C(F)(F)F)O	n
TCMDC-133830	5	15.5002	c1ccc2c(c1)[nH]c(n2)c3ccc(cc3)c4ccc(cc4)CN5CCN(CC5)c6ccncc6.C(=O)(C(F)(F)F)O	n
TCMDC-132740	5	14.2581	CC(C)NCc1ccc(cc1)c2ccc(cc2)c3[nH]c4ccc(cc4n3)F.C(=O)(C(F)(F)F)O	n
TCMDC-133057	5	12.3938	Cc1c(c(on1)C)c2cccc(c2)CNCc3ccc(cc3)c4ccc(cc4)c5[nH]c6ccc(cc6n5)F.C(=O)(C(F)(F)F)O	n
TCMDC-132688	5	10.1207	Cc1cccc2c1[nH]c(n2)c3ccc(cc3)c4ccc(cc4)CN5CCC(CC5)C(=O)N.C(=O)(C(F)(F)F)O	n
TCMDC-133824	5	10.0914	Cc1cccc2c1[nH]c(n2)c3ccc(cc3)c4ccc(cc4)CN5CCCCC5CO.C(=O)(C(F)(F)F)O	n
TCMDC-133931	5	6.92983	Cc1cccc2c1[nH]c(n2)c3ccc(cc3)c4ccc(cc4)CN5CCN(CC5)CCN6CCOCC6.C(=O)(C(F)(F)F)O	n
TCMDC-132320	5	6.88619	Cc1cccc2c1[nH]c(n2)c3ccc(cc3)c4ccc(cc4)C(=O)NCCN5CCCC5	n
TCMDC-132491	5	5.88456	Cn1cc(nc1)CCNC(=O)c2ccc(cc2)c3ccc(cc3)c4[nH]c5ccc(cc5n4)F	n
TCMDC-132855	5	4.84	Cc1cccc2c1[nH]c(n2)c3ccc(cc3)c4ccc(cc4)CNCCc5ccncc5.C(=O)(C(F)(F)F)O	n
TCMDC-133033	5	4.8296	Cc1cccc2c1[nH]c(n2)c3ccc(cc3)c4ccc(cc4)CN5CCN(CC5)CCO.C(=O)(C(F)(F)F)O	n
TCMDC-132693	5	4.41052	c1cc(ccc1CN2CCC(CC2)C(=O)N)c3ccc(cc3)c4[nH]c5ccc(cc5n4)F.C(=O)(C(F)(F)F)O	n
TCMDC-132763	5	3.74761	Cc1cccc2c1[nH]c(n2)c3ccc(cc3)c4ccc(cc4)CNCCCN5CCCC5=O.C(=O)(C(F)(F)F)O	n
TCMDC-133926	5	-0.410529	c1cc(ccc1CN2CCN(CC2)CCN3CCOCC3)c4ccc(cc4)c5[nH]c6ccc(cc6n5)F.C(=O)(C(F)(F)F)O	n
TCMDC-133823	5	-0.732893	Cc1cccc2c1[nH]c(n2)c3ccc(cc3)c4ccc(cc4)CN5CC(OC(C5)C)C.C(=O)(C(F)(F)F)O	n
TCMDC-132915	5	-1.26203	c1cc(ccc1CN2CCN(CC2)c3ccncc3)c4ccc(cc4)c5[nH]c6ccc(cc6n5)C(F)(F)F.C(=O)(C(F)(F)F)O	n
TCMDC-133901	5	-1.4551	Cc1cccc2c1[nH]c(n2)c3ccc(cc3)c4ccc(cc4)CN5CCCCC5.C(=O)(C(F)(F)F)O	n
TCMDC-133905	5	-1.75961	c1ccc2c(c1)[nH]c(n2)c3ccc(cc3)c4ccc(cc4)CN5CCC(CC5)CCO.C(=O)(C(F)(F)F)O	n
TCMDC-132720	5	-4.27468	Cc1cccc2c1[nH]c(n2)c3ccc(cc3)c4ccc(cc4)CNCc5ccc(cc5)OC.C(=O)(C(F)(F)F)O	n
TCMDC-132724	5	-6.92003	COc1ccc(cc1)CNCc2ccc(cc2)c3ccc(cc3)c4[nH]c5ccc(cc5n4)C(F)(F)F.C(=O)(C(F)(F)F)O	n
TCMDC-133025	5	-7.9379	c1ccc2c(c1)[nH]c(n2)c3ccc(cc3)c4ccc(cc4)CN5CCN(CC5)CCO.C(=O)(C(F)(F)F)O	n
TCMDC-132706	5	-8.7392	c1ccc(cc1)CNCc2ccc(cc2)c3ccc(cc3)c4[nH]c5ccc(cc5n4)F.C(=O)(C(F)(F)F)O	n
TCMDC-133093	5	-8.85879	Cc1cccc2c1[nH]c(n2)c3ccc(cc3)c4ccc(cc4)CNCC5CCCO5.C(=O)(C(F)(F)F)O	n
TCMDC-133833	5	-10.2134	c1cc(ccc1CN2CCCC(C2)O)c3ccc(cc3)c4[nH]c5ccc(cc5n4)F.C(=O)(C(F)(F)F)O	n
TCMDC-132678	5	-10.3418	c1cc(ccc1CN2CCN(CC2)c3cnccn3)c4ccc(cc4)c5[nH]c6ccc(cc6n5)C(F)(F)F.C(=O)(C(F)(F)F)O	n
TCMDC-133061	5	-10.9666	Cc1cccc2c1[nH]c(n2)c3ccc(cc3)c4ccc(cc4)CNCc5cccc(c5)c6c(noc6C)C.C(=O)(C(F)(F)F)O	n
TCMDC-133867	5	-11.3668	Cc1cccc2c1[nH]c(n2)c3ccc(cc3)c4ccc(cc4)CN5CCN(CC5)CCC#N.C(=O)(C(F)(F)F)O	n
TCMDC-132503	5	-12.3357	CCN(CC(C)O)C(=O)c1ccc(cc1)c2ccc(cc2)c3[nH]c4c(cccc4n3)C	n
TCMDC-133124	5	-13.1803	c1cc(ccc1CN2CCC(CC2)CO)c3ccc(cc3)c4[nH]c5ccc(cc5n4)C(F)(F)F.C(=O)(C(F)(F)F)O	n
TCMDC-133113	5	-14.2145	c1cc(ccc1CN2CCN(CC2)c3ccc(cn3)C#N)c4ccc(cc4)c5[nH]c6ccc(cc6n5)C(F)(F)F.C(=O)(C(F)(F)F)O	n
TCMDC-133096	5	-14.3391	c1cc(ccc1CNCC2CCCO2)c3ccc(cc3)c4[nH]c5ccc(cc5n4)C(F)(F)F.C(=O)(C(F)(F)F)O	n
TCMDC-133030	5	-14.6964	c1cc(ccc1CN2CCN(CC2)CCO)c3ccc(cc3)c4[nH]c5ccc(cc5n4)F.C(=O)(C(F)(F)F)O	n
TCMDC-132970	5	-15.0997	c1ccc(cc1)n2ncc(n2)CNCc3ccc(cc3)c4ccc(cc4)c5[nH]c6ccc(cc6n5)C(F)(F)F.C(=O)(C(F)(F)F)O	n
TCMDC-133831	5	-15.7474	CC1CN(CC(O1)C)Cc2ccc(cc2)c3ccc(cc3)c4[nH]c5ccc(cc5n4)F.C(=O)(C(F)(F)F)O	n
TCMDC-132701	5	-18.6391	Cc1cccc2c1[nH]c(n2)c3ccc(cc3)c4ccc(cc4)CNCc5ccccc5.C(=O)(C(F)(F)F)O	n
TCMDC-132901	5	-22.0702	CS(=O)(=O)c1ccc(cc1)CNCc2ccc(cc2)c3ccc(cc3)c4[nH]c5ccc(cc5n4)C(F)(F)F.C(=O)(C(F)(F)F)O	n
TCMDC-133022	5	-25.9116	COCCN1CCN(CC1)Cc2ccc(cc2)c3ccc(cc3)c4[nH]c5ccc(cc5n4)F.C(=O)(C(F)(F)F)O	n
TCMDC-132851	5	-25.9327	c1cc(ccc1CNCCc2ccncc2)c3ccc(cc3)c4[nH]c5ccc(cc5n4)F.C(=O)(C(F)(F)F)O	n
TCMDC-133928	5	-28.0239	c1ccc2c(c1)[nH]c(n2)c3ccc(cc3)c4ccc(cc4)CN5CCN(CC5)CCN6CCOCC6.C(=O)(C(F)(F)F)O	n
TCMDC-132711	5	-28.3906	c1ccc(cc1)CNCc2ccc(cc2)c3ccc(cc3)c4[nH]c5ccccc5n4.C(=O)(C(F)(F)F)O	n
TCMDC-132938	5	-30.5946	Cc1cccc2c1[nH]c(n2)c3ccc(cc3)c4ccc(cc4)CNCc5cccc(c5)N.C(=O)(C(F)(F)F)O	n
TCMDC-133012	5	-30.7234	Cn1c(ccn1)C(=O)NCCNCc2ccc(cc2)c3ccc(cc3)c4[nH]c5ccc(cc5n4)F.C(=O)(C(F)(F)F)O	n
TCMDC-132759	5	-31.1779	c1cc(ccc1CNCCCN2CCCC2=O)c3ccc(cc3)c4[nH]c5ccc(cc5n4)F.C(=O)(C(F)(F)F)O	n
TCMDC-133080	5	-31.8042	CS(=O)(=O)NCCCNCc1ccc(cc1)c2ccc(cc2)c3[nH]c4ccc(cc4n3)C(F)(F)F.C(=O)(C(F)(F)F)O	n
TCMDC-133829	5	-32.1965	c1ccc2c(c1)[nH]c(n2)c3ccc(cc3)c4ccc(cc4)CN5CCCC(C5)O.C(=O)(C(F)(F)F)O	n
TCMDC-133013	5	-32.9637	Cn1c(ccn1)C(=O)NCCNCc2ccc(cc2)c3ccc(cc3)c4[nH]c5ccc(cc5n4)C(F)(F)F.C(=O)(C(F)(F)F)O	n
TCMDC-133828	5	-35.1627	CC1CN(CC(O1)C)Cc2ccc(cc2)c3ccc(cc3)c4[nH]c5ccccc5n4.C(=O)(C(F)(F)F)O	n
TCMDC-132954	5	-38.9274	COC(=O)c1cccc(c1)CNCc2ccc(cc2)c3ccc(cc3)c4[nH]c5ccc(cc5n4)C(F)(F)F.C(=O)(C(F)(F)F)O	n
TCMDC-132741	5	-41.3793	CC(C)NCc1ccc(cc1)c2ccc(cc2)c3[nH]c4ccc(cc4n3)C(F)(F)F.C(=O)(C(F)(F)F)O	n
TCMDC-132744	5	-47.8939	Cc1cccc2c1[nH]c(n2)c3ccc(cc3)c4ccc(cc4)CNC(C)C.C(=O)(C(F)(F)F)O	n
TCMDC-133927	5	-51.3533	c1ccc2c(c1)[nH]c(n2)c3ccc(cc3)c4ccc(cc4)CN5CCC(CC5)CO.C(=O)(C(F)(F)F)O	n
TCMDC-132725	5	-52.3787	COc1ccc(cc1)CNCc2ccc(cc2)c3ccc(cc3)c4[nH]c5ccc(cc5n4)F.C(=O)(C(F)(F)F)O	n
TCMDC-132852	5	-64.1683	c1cc(ccc1CNCCc2ccncc2)c3ccc(cc3)c4[nH]c5ccc(cc5n4)C(F)(F)F.C(=O)(C(F)(F)F)O	n
TCMDC-133041	5	-74.0453	C=CCOC(=O)N1CCC(C1)CNCc2ccc(cc2)c3ccc(cc3)c4[nH]c5ccc(cc5n4)C(F)(F)F.C(=O)(C(F)(F)F)O	n
TCMDC-133081	5	-74.3551	CS(=O)(=O)NCCCNCc1ccc(cc1)c2ccc(cc2)c3[nH]c4ccc(cc4n3)F.C(=O)(C(F)(F)F)O	n
TCMDC-132980	5	-78.3316	CNc1ccc(cc1)CNCc2ccc(cc2)c3ccc(cc3)c4[nH]c5ccc(cc5n4)F.C(=O)(C(F)(F)F)O	n
TCMDC-132692	5	-81.8917	c1cc(ccc1CN2CCC(CC2)C(=O)N)c3ccc(cc3)c4[nH]c5ccc(cc5n4)C(F)(F)F.C(=O)(C(F)(F)F)O	n
TCMDC-133910	5	-143.712	c1cc(ccc1CN2CCCCC2)c3ccc(cc3)c4[nH]c5ccc(cc5n4)F.C(=O)(C(F)(F)F)O	n
TCMDC-132349	5	-165.597	c1cc(ccc1c2ccc(cc2)C(=O)N3CCCCC3CN4CCC(C4)O)c5[nH]c6ccc(cc6n5)F	n
TCMDC-132981	5	-167.52	CNc1ccc(cc1)CNCc2ccc(cc2)c3ccc(cc3)c4[nH]c5ccc(cc5n4)C(F)(F)F.C(=O)(C(F)(F)F)O	n
TCMDC-133920	6		c1ccc2c(c1)[nH]c(n2)c3cccc(c3)c4cccc(c4)CN5CCC(CC5)CCN6CCCCC6.C(=O)(C(F)(F)F)O	y
TCMDC-132859	6		c1ccc2c(c1)[nH]c(n2)c3cccc(c3)c4cccc(c4)CNCCN5CCNCC5.C(=O)(C(F)(F)F)O	y
TCMDC-132860	6		c1cc(cc(c1)c2cccc(c2)c3[nH]c4ccc(cc4n3)F)CNCCN5CCNCC5.C(=O)(C(F)(F)F)O	y
TCMDC-132873	6	107.971	Cc1cccc2c1[nH]c(n2)c3cccc(c3)c4cccc(c4)CNCCN5CCNCC5.C(=O)(C(F)(F)F)O	n
TCMDC-132922	6	104.599	c1cc(cc(c1)c2cccc(c2)c3[nH]c4ccc(cc4n3)F)CN5CCN(CC5)c6ccncc6.C(=O)(C(F)(F)F)O	n
TCMDC-132825	6	101.059	Cc1cccc2c1[nH]c(n2)c3cccc(c3)c4cccc(c4)CNCCNC.C(=O)(C(F)(F)F)O	n
TCMDC-133912	6	100.271	CN1CCCC(C1)CN2CCN(CC2)Cc3cccc(c3)c4cccc(c4)c5[nH]c6ccccc6n5.C(=O)(C(F)(F)F)O	n
TCMDC-133001	6	98.6273	c1cc(cc(c1)c2cccc(c2)c3[nH]c4ccc(cc4n3)F)CN5CCCC5CN.C(=O)(C(F)(F)F)O	n
TCMDC-132816	6	98.0256	c1cc(cc(c1)c2cccc(c2)c3[nH]c4ccc(cc4n3)F)CNCc5ccc(cc5)CN.C(=O)(C(F)(F)F)O	n
TCMDC-132858	6	84.4866	c1ccc2c(c1)[nH]c(n2)c3cccc(c3)c4cccc(c4)CNCCc5ccncc5.C(=O)(C(F)(F)F)O	n
TCMDC-132871	6	79.561	c1cc(cc(c1)c2cccc(c2)c3[nH]c4ccc(cc4n3)C(F)(F)F)CNCCN5CCNCC5.C(=O)(C(F)(F)F)O	n
TCMDC-132847	6	78.2587	c1cc(cc(c1)c2cccc(c2)c3[nH]c4ccc(cc4n3)C(F)(F)F)CNCCc5ccncc5.C(=O)(C(F)(F)F)O	n
TCMDC-133104	6	76.6642	Cc1cccc2c1[nH]c(n2)c3cccc(c3)c4cccc(c4)CNCC5CCCO5.C(=O)(C(F)(F)F)O	n
TCMDC-132817	6	74.4916	c1ccc2c(c1)[nH]c(n2)c3cccc(c3)c4cccc(c4)CNCc5ccc(cc5)CN.C(=O)(C(F)(F)F)O	n
TCMDC-133875	6	72.9348	c1ccc2c(c1)[nH]c(n2)c3cccc(c3)c4cccc(c4)CN5CCC(C5)N.C(=O)(C(F)(F)F)O	n
TCMDC-133878	6	70.7859	CN1CCC(CC1)N2CCN(CC2)Cc3cccc(c3)c4cccc(c4)c5[nH]c6ccccc6n5.C(=O)(C(F)(F)F)O	n
TCMDC-132840	6	70.0451	CNCCNCc1cccc(c1)c2cccc(c2)c3[nH]c4ccc(cc4n3)F.C(=O)(C(F)(F)F)O	n
TCMDC-132818	6	68	CN(CCN)Cc1cccc(c1)c2cccc(c2)c3[nH]c4ccc(cc4n3)C(F)(F)F.C(=O)(C(F)(F)F)O	n
TCMDC-132928	6	56.6214	Cc1cccc2c1[nH]c(n2)c3cccc(c3)c4cccc(c4)CNCc5cccc(c5)N.C(=O)(C(F)(F)F)O	n
TCMDC-133877	6	56.314	c1ccc2c(c1)[nH]c(n2)c3cccc(c3)c4cccc(c4)CN5CCCC(C5)N.C(=O)(C(F)(F)F)O	n
TCMDC-132827	6	52.852	CNCCNCc1cccc(c1)c2cccc(c2)c3[nH]c4ccc(cc4n3)C(F)(F)F.C(=O)(C(F)(F)F)O	n
TCMDC-132989	6	49.3552	Cc1cccc2c1[nH]c(n2)c3cccc(c3)c4cccc(c4)CN5CCCC5CN.C(=O)(C(F)(F)F)O	n
TCMDC-132822	6	48.3108	CN(CCN)Cc1cccc(c1)c2cccc(c2)c3[nH]c4ccc(cc4n3)F.C(=O)(C(F)(F)F)O	n
TCMDC-132910	6	41.9388	Cc1cccc2c1[nH]c(n2)c3cccc(c3)c4cccc(c4)CN5CCN(CC5)c6ccncc6.C(=O)(C(F)(F)F)O	n
TCMDC-133129	6	41.0557	c1cc(cc(c1)c2cccc(c2)c3[nH]c4ccc(cc4n3)C(F)(F)F)CN5CCC(CC5)CO.C(=O)(C(F)(F)F)O	n
TCMDC-132680	6	40.5458	CN(C)CCNCc1cccc(c1)c2cccc(c2)c3[nH]c4ccccc4n3.C(=O)(C(F)(F)F)O	n
TCMDC-132923	6	40.2923	c1ccc2c(c1)[nH]c(n2)c3cccc(c3)c4cccc(c4)CN5CCN(CC5)c6ccncc6.C(=O)(C(F)(F)F)O	n
TCMDC-132735	6	38.8273	CN1CCC(CC1)NCc2cccc(c2)c3cccc(c3)c4[nH]c5ccc(cc5n4)C(F)(F)F.C(=O)(C(F)(F)F)O	n
TCMDC-132748	6	37.6036	CC(C)NCc1cccc(c1)c2cccc(c2)c3[nH]c4ccccc4n3.C(=O)(C(F)(F)F)O	n
TCMDC-132961	6	33.2322	COC(=O)c1cccc(c1)CNCc2cccc(c2)c3cccc(c3)c4[nH]c5ccccc5n4.C(=O)(C(F)(F)F)O	n
TCMDC-132339	6	25.3328	CC(C1CCCCN1C(=O)c2cccc(c2)c3cccc(c3)c4[nH]c5ccc(cc5n4)F)O	n
TCMDC-132496	6	22.8093	Cn1cc(nc1)CCNC(=O)c2cccc(c2)c3cccc(c3)c4[nH]c5ccc(cc5n4)C(F)(F)F	n
TCMDC-132323	6	21.1093	Cc1cccc2c1[nH]c(n2)c3cccc(c3)c4cccc(c4)C(=O)NCCN5CCCC5	n
TCMDC-133118	6	18.8887	Cc1cccc2c1[nH]c(n2)c3cccc(c3)c4cccc(c4)CN5CCN(CC5)c6ccc(cn6)C#N.C(=O)(C(F)(F)F)O	n
TCMDC-132335	6	13.2446	CC(C1CCCCN1C(=O)c2cccc(c2)c3cccc(c3)c4[nH]c5ccc(cc5n4)C(F)(F)F)O	n
TCMDC-133008	6	12.0383	Cn1c(ccn1)C(=O)NCCNCc2cccc(c2)c3cccc(c3)c4[nH]c5ccc(cc5n4)C(F)(F)F.C(=O)(C(F)(F)F)O	n
TCMDC-132713	6	10.6782	Cc1cccc2c1[nH]c(n2)c3cccc(c3)c4cccc(c4)CNCc5ccccc5.C(=O)(C(F)(F)F)O	n
TCMDC-132313	6	8.74515	CC(C1CCCCN1C(=O)c2cccc(c2)c3cccc(c3)c4[nH]c5ccccc5n4)O	n
TCMDC-132963	6	7.88988	Cc1cccc2c1[nH]c(n2)c3cccc(c3)c4cccc(c4)CNCc5cnn(n5)c6ccccc6.C(=O)(C(F)(F)F)O	n
TCMDC-132946	6	7.72549	Cc1cccc2c1[nH]c(n2)c3cccc(c3)c4cccc(c4)CNCc5cccc(c5)C(=O)OC.C(=O)(C(F)(F)F)O	n
TCMDC-132312	6	7.19093	CN1CCC(CC1)N2CCN(CC2)C(=O)c3cccc(c3)c4cccc(c4)c5[nH]c6ccccc6n5	n
TCMDC-132960	6	6.26084	COC(=O)c1cccc(c1)CNCc2cccc(c2)c3cccc(c3)c4[nH]c5ccc(cc5n4)F.C(=O)(C(F)(F)F)O	n
TCMDC-132347	6	6.02512	Cc1cccc2c1[nH]c(n2)c3cccc(c3)c4cccc(c4)C(=O)N5CCCCC5CN6CCC(C6)O	n
TCMDC-132751	6	3.721	Cc1cccc2c1[nH]c(n2)c3cccc(c3)c4cccc(c4)CNCCCN5CCCC5=O.C(=O)(C(F)(F)F)O	n
TCMDC-132844	6	3.34735	Cc1cccc2c1[nH]c(n2)c3cccc(c3)c4cccc(c4)CNCCc5ccncc5.C(=O)(C(F)(F)F)O	n
TCMDC-132949	6	2.49491	COC(=O)c1cccc(c1)CNCc2cccc(c2)c3cccc(c3)c4[nH]c5ccc(cc5n4)C(F)(F)F.C(=O)(C(F)(F)F)O	n
TCMDC-133065	6	2.09659	Cc1c(c(on1)C)c2cccc(c2)CNCc3cccc(c3)c4cccc(c4)c5[nH]c6ccccc6n5.C(=O)(C(F)(F)F)O	n
TCMDC-133090	6	0.607193	c1ccc2c(c1)[nH]c(n2)c3cccc(c3)c4cccc(c4)CNCC5CCCO5.C(=O)(C(F)(F)F)O	n
TCMDC-132350	6	0.168252	c1cc(cc(c1)c2[nH]c3ccc(cc3n2)F)c4cccc(c4)C(=O)N5CCCCC5CN6CCC(C6)O	n
TCMDC-132976	6	-2.64082	c1ccc(cc1)n2ncc(n2)CNCc3cccc(c3)c4cccc(c4)c5[nH]c6ccc(cc6n5)F.C(=O)(C(F)(F)F)O	n
TCMDC-132311	6	-3.43778	c1ccc2c(c1)[nH]c(n2)c3cccc(c3)c4cccc(c4)C(=O)N5CCCCC5CN6CCC(C6)O	n
TCMDC-133835	6	-3.73106	c1ccc2c(c1)[nH]c(n2)c3cccc(c3)c4cccc(c4)CN5CCCCC5CO.C(=O)(C(F)(F)F)O	n
TCMDC-133005	6	-4.3749	Cc1cccc2c1[nH]c(n2)c3cccc(c3)c4cccc(c4)CNCCNC(=O)c5ccnn5C.C(=O)(C(F)(F)F)O	n
TCMDC-132899	6	-4.8539	CS(=O)(=O)c1ccc(cc1)CNCc2cccc(c2)c3cccc(c3)c4[nH]c5ccc(cc5n4)C(F)(F)F.C(=O)(C(F)(F)F)O	n
TCMDC-133117	6	-5.62043	c1cc(cc(c1)c2cccc(c2)c3[nH]c4ccc(cc4n3)C(F)(F)F)CN5CCN(CC5)c6ccc(cn6)C#N.C(=O)(C(F)(F)F)O	n
TCMDC-133046	6	-7.73757	C=CCOC(=O)N1CCC(C1)CNCc2cccc(c2)c3cccc(c3)c4[nH]c5ccccc5n4.C(=O)(C(F)(F)F)O	n
TCMDC-132896	6	-8.6101	Cc1cccc2c1[nH]c(n2)c3cccc(c3)c4cccc(c4)CNCc5ccc(cc5)S(=O)(=O)C.C(=O)(C(F)(F)F)O	n
TCMDC-132738	6	-9.93277	Cc1cccc2c1[nH]c(n2)c3cccc(c3)c4cccc(c4)CNC(C)C.C(=O)(C(F)(F)F)O	n
TCMDC-133086	6	-10.1043	CS(=O)(=O)NCCCNCc1cccc(c1)c2cccc(c2)c3[nH]c4ccc(cc4n3)C(F)(F)F.C(=O)(C(F)(F)F)O	n
TCMDC-132942	6	-10.9499	c1ccc2c(c1)[nH]c(n2)c3cccc(c3)c4cccc(c4)CNCc5cccc(c5)N.C(=O)(C(F)(F)F)O	n
TCMDC-132907	6	-11.6533	CS(=O)(=O)c1ccc(cc1)CNCc2cccc(c2)c3cccc(c3)c4[nH]c5ccc(cc5n4)F.C(=O)(C(F)(F)F)O	n
TCMDC-133922	6	-15.3617	c1ccc2c(c1)[nH]c(n2)c3cccc(c3)c4cccc(c4)CN5CCN(CC5)CCN6CCOCC6.C(=O)(C(F)(F)F)O	n
TCMDC-132346	6	-18.6759	c1cc(cc(c1)c2[nH]c3ccc(cc3n2)C(F)(F)F)c4cccc(c4)C(=O)N5CCCCC5CN6CCC(C6)O	n
TCMDC-132685	6	-19.6753	Cc1cccc2c1[nH]c(n2)c3cccc(c3)c4cccc(c4)CNCCc5cccn5C.C(=O)(C(F)(F)F)O	n
TCMDC-133038	6	-20.0804	Cc1cccc2c1[nH]c(n2)c3cccc(c3)c4cccc(c4)CNCC5CCN(C5)C(=O)OCC=C.C(=O)(C(F)(F)F)O	n
TCMDC-132754	6	-20.1496	c1cc(cc(c1)c2cccc(c2)c3[nH]c4ccc(cc4n3)C(F)(F)F)CNCCCN5CCCC5=O.C(=O)(C(F)(F)F)O	n
TCMDC-132941	6	-20.238	c1cc(cc(c1)c2cccc(c2)c3[nH]c4ccc(cc4n3)F)CNCc5cccc(c5)N.C(=O)(C(F)(F)F)O	n
TCMDC-132698	6	-20.8931	c1ccc(cc1)CNCc2cccc(c2)c3cccc(c3)c4[nH]c5ccccc5n4.C(=O)(C(F)(F)F)O	n
TCMDC-133064	6	-20.8931	Cc1c(c(on1)C)c2cccc(c2)CNCc3cccc(c3)c4cccc(c4)c5[nH]c6ccc(cc6n5)F.C(=O)(C(F)(F)F)O	n
TCMDC-133109	6	-21.6877	c1cc(cc(c1)c2cccc(c2)c3[nH]c4ccc(cc4n3)F)CN5CCN(CC5)c6ccc(cn6)C#N.C(=O)(C(F)(F)F)O	n
TCMDC-133131	6	-22.2977	Cc1cccc2c1[nH]c(n2)c3cccc(c3)c4cccc(c4)CN5CCC(CC5)CO.C(=O)(C(F)(F)F)O	n
TCMDC-133035	6	-22.2977	c1cc(cc(c1)c2cccc(c2)c3[nH]c4ccc(cc4n3)F)CN5CCN(CC5)CCO.C(=O)(C(F)(F)F)O	n
TCMDC-133045	6	-22.9623	C=CCOC(=O)N1CCC(C1)CNCc2cccc(c2)c3cccc(c3)c4[nH]c5ccc(cc5n4)F.C(=O)(C(F)(F)F)O	n
TCMDC-132676	6	-22.9623	c1cc(cc(c1)c2cccc(c2)c3[nH]c4ccc(cc4n3)F)CN5CCN(CC5)c6cnccn6.C(=O)(C(F)(F)F)O	n
TCMDC-133075	6	-24.926	CS(=O)(=O)NCCCNCc1cccc(c1)c2cccc(c2)c3[nH]c4ccc(cc4n3)F.C(=O)(C(F)(F)F)O	n
TCMDC-132716	6	-25.618	COc1ccc(cc1)CNCc2cccc(c2)c3cccc(c3)c4[nH]c5ccccc5n4.C(=O)(C(F)(F)F)O	n
TCMDC-132747	6	-26.3732	CC(C)NCc1cccc(c1)c2cccc(c2)c3[nH]c4ccc(cc4n3)F.C(=O)(C(F)(F)F)O	n
TCMDC-133053	6	-28.5061	Cc1c(c(on1)C)c2cccc(c2)CNCc3cccc(c3)c4cccc(c4)c5[nH]c6ccc(cc6n5)C(F)(F)F.C(=O)(C(F)(F)F)O	n
TCMDC-132911	6	-29.277	c1cc(cc(c1)c2cccc(c2)c3[nH]c4ccc(cc4n3)C(F)(F)F)CN5CCN(CC5)c6ccncc6.C(=O)(C(F)(F)F)O	n
TCMDC-133091	6	-32.2746	c1cc(cc(c1)c2cccc(c2)c3[nH]c4ccc(cc4n3)F)CNCC5CCCO5.C(=O)(C(F)(F)F)O	n
TCMDC-133020	6	-34.0542	Cn1c(ccn1)C(=O)NCCNCc2cccc(c2)c3cccc(c3)c4[nH]c5ccc(cc5n4)F.C(=O)(C(F)(F)F)O	n
TCMDC-132686	6	-35.6014	c1cc(cc(c1)c2cccc(c2)c3[nH]c4ccc(cc4n3)F)CN5CCC(CC5)C(=O)N.C(=O)(C(F)(F)F)O	n
TCMDC-132765	6	-41.4915	c1cc(cc(c1)c2cccc(c2)c3[nH]c4ccc(cc4n3)F)CNCCCN5CCCC5=O.C(=O)(C(F)(F)F)O	n
TCMDC-132966	6	-44.0715	c1ccc(cc1)n2ncc(n2)CNCc3cccc(c3)c4cccc(c4)c5[nH]c6ccc(cc6n5)C(F)(F)F.C(=O)(C(F)(F)F)O	n
TCMDC-132857	6	-45.487	c1cc(cc(c1)c2cccc(c2)c3[nH]c4ccc(cc4n3)F)CNCCc5ccncc5.C(=O)(C(F)(F)F)O	n
TCMDC-132717	6	-45.783	COc1ccc(cc1)CNCc2cccc(c2)c3cccc(c3)c4[nH]c5ccc(cc5n4)F.C(=O)(C(F)(F)F)O	n
TCMDC-132355	6	-47.2922	Cc1cccc2c1[nH]c(n2)c3cccc(c3)c4cccc(c4)C(=O)NCc5nccn5C	n
TCMDC-133050	6	-47.4689	Cc1cccc2c1[nH]c(n2)c3cccc(c3)c4cccc(c4)CNCc5cccc(c5)c6c(noc6C)C.C(=O)(C(F)(F)F)O	n
TCMDC-133914	6	-55.8062	c1ccc2c(c1)[nH]c(n2)c3cccc(c3)c4cccc(c4)CN5CCCCC5.C(=O)(C(F)(F)F)O	n
TCMDC-133102	6	-56.0066	c1cc(cc(c1)c2cccc(c2)c3[nH]c4ccc(cc4n3)C(F)(F)F)CNCC5CCCO5.C(=O)(C(F)(F)F)O	n
TCMDC-132699	6	-56.6657	c1ccc(cc1)CNCc2cccc(c2)c3cccc(c3)c4[nH]c5ccc(cc5n4)F.C(=O)(C(F)(F)F)O	n
TCMDC-132732	6	-64.2045	Cc1cccc2c1[nH]c(n2)c3cccc(c3)c4cccc(c4)CNCc5ccc(cc5)OC.C(=O)(C(F)(F)F)O	n
TCMDC-132696	6	-65.645	c1cc(cc(c1)c2cccc(c2)c3[nH]c4ccc(cc4n3)C(F)(F)F)CN5CCC(CC5)C(=O)N.C(=O)(C(F)(F)F)O	n
TCMDC-132494	6	-97.5851	Cc1cccc2c1[nH]c(n2)c3cccc(c3)c4cccc(c4)C(=O)NCCc5cn(cn5)C	n
TCMDC-132908	6	-101.147	CS(=O)(=O)c1ccc(cc1)CNCc2cccc(c2)c3cccc(c3)c4[nH]c5ccccc5n4.C(=O)(C(F)(F)F)O	n
TCMDC-132728	6	-117.678	COc1ccc(cc1)CNCc2cccc(c2)c3cccc(c3)c4[nH]c5ccc(cc5n4)C(F)(F)F.C(=O)(C(F)(F)F)O	n
TCMDC-132931	6	-134.355	c1cc(cc(c1)c2cccc(c2)c3[nH]c4ccc(cc4n3)C(F)(F)F)CNCc5cccc(c5)N.C(=O)(C(F)(F)F)O	n
TCMDC-123865	7		COc1cc2c(cc1OC)nc(nc2N)N3CCN(CC3)c4nc5cc(c(cc5c(n4)N)OC)OC	y
TCMDC-138718	7	145.088	COc1cc2c(cc1OC)nc(nc2N)N3CCC(CC3)CNC(=O)c4ccc(cc4)c5ccc(cc5)Cl	n
TCMDC-138721	7	127.024	COc1cc2c(cc1OC)nc(nc2N)N3CCC(CC3)CNC(=O)c4ccc(cc4)c5ccc(cc5)C(=O)OC	n
TCMDC-138177	7	117.894	CC(=O)c1ccc(cc1)c2ccc(cc2)C(=O)NCc3cccc(c3)CNc4nc5cc(c(cc5c(n4)N)OC)OC.C(=O)(C(F)(F)F)O	n
TCMDC-138754	7	114.953	Cc1nc(no1)c2ccc(cc2)c3ccc(cc3)C(=O)NCC4CCN(CC4)c5nc6cc(c(cc6c(n5)N)OC)OC	n
TCMDC-138716	7	114.556	COc1cc2c(cc1OC)nc(nc2N)N3CCC(CC3)CNC(=O)c4ccc(cc4)c5ccc(cc5)C(F)(F)F	n
TCMDC-132012	7	112.913	COc1cc2c(cc1OC)nc(nc2NCc3ccccc3)NCCCN4CCCCC4	n
TCMDC-138723	7	112.217	COc1cc2c(cc1OC)nc(nc2N)NCC3CCN(CC3)c4nc5cc(c(cc5c(n4)N)OC)OC	n
TCMDC-138255	7	110.233	COc1cc2c(cc1OC)nc(nc2Nc3ccc(cc3)Oc4ccccc4)NCCCO	n
TCMDC-135301	7	108.029	COc1cc2c(cc1OC)nc(nc2NCCCc3ccccc3)NCCc4ccccc4	n
TCMDC-138020	7	106.841	COc1cc2c(cc1OC)nc(nc2Nc3ccc4c(c3)cnn4Cc5ccccc5)Nc6ccc7c(c6)cnn7Cc8ccccc8	n
TCMDC-138155	7	105.862	Cc1cc(ccc1c2ccc(cc2)C(=O)NCC3CCN(CC3)c4nc5cc(c(cc5c(n4)N)OC)OC)c6nc(on6)C	n
TCMDC-138735	7	105.246	Cc1cc(ccc1c2ccc(cc2)C(=O)NCC3CCN(CC3)c4nc5cc(c(cc5c(n4)N)OC)OC)C#N	n
TCMDC-132016	7	104.697	COc1ccc(cc1OC)CNc2nc3cc(c(cc3c(n2)NCc4ccc(cc4)C(F)(F)F)OC)OC	n
TCMDC-138494	7	104.044	COc1cc2c(cc1OC)nc(nc2NCc3ccccn3)N4CCC(CC4)CCCC5CCNCC5.C(=O)(C(F)(F)F)O	n
TCMDC-138186	7	103.14	COc1cc2c(cc1OC)nc(nc2N)N3CCN(CC3)C(=O)c4c(snc4Cl)c5ccccc5Cl.C(=O)(C(F)(F)F)O	n
TCMDC-131893	7	102.438	COc1ccc(cc1OC)CNc2nc3cc(c(cc3c(n2)NCc4ccccc4)OC)OC	n
TCMDC-138184	7	101.069	COc1cc2c(cc1OC)nc(nc2N)N3CCC(CC3)CNC(=O)c4cccc5c4[nH]cc5	n
TCMDC-135459	7	100.132	Cc1c(cnn1C)CNc2c3cc(c(cc3nc(n2)NCCc4ccccc4)OC)OC	n
TCMDC-138760	7	100.132	CN(C)CCOc1cc(ccc1c2ccc(cc2)C(=O)NCC3CCN(CC3)c4nc5cc(c(cc5c(n4)N)OC)OC)C(=O)N(C)C	n
TCMDC-131895	7	98.0275	COc1cc2c(cc1OC)nc(nc2N)N3CCN(CC3)C(=O)c4cccc(c4)I	n
TCMDC-135300	7	97.5317	COc1cc2c(cc1OC)nc(nc2NCc3ccc(cc3)C#N)NCCc4ccccc4	n
TCMDC-135435	7	96.7244	Cc1cc(on1)CNc2c3cc(c(cc3nc(n2)NCCc4ccccc4)OC)OC	n
TCMDC-132017	7	95.9727	COc1ccc(cc1OC)CCNc2nc3cc(c(cc3c(n2)NCc4ccccc4)OC)OC	n
TCMDC-138237	7	94.6288	COc1cc2c(cc1OC)nc(nc2Nc3ccc4c(c3)ccn4Cc5ccccc5)Nc6ccc7c(c6)ccn7Cc8ccccc8	n
TCMDC-138757	7	94.1143	COc1cc2c(cc1OC)nc(nc2N)N3CCC(CC3)CNCc4ccc(cc4)c5ccc(cc5)C(F)(F)F	n
TCMDC-138540	7	91.2232	Cc1ccc(cc1)Nc2c3cc(c(cc3nc(n2)Nc4ccc(cc4)C)OC)OC.Cl	n
TCMDC-135266	7	90.5626	COc1cc2c(cc1OC)nc(nc2NCc3ccccc3)NCCc4cccc(c4)Cl	n
TCMDC-132019	7	85.7568	COc1ccc(cc1OC)CNc2nc3cc(c(cc3c(n2)NCCc4ccccc4)OC)OC	n
TCMDC-131886	7	84.088	COc1cc2c(cc1OC)nc(nc2N)NC3CCN(CC3)Cc4ccccc4	n
TCMDC-138712	7	79.4762	COc1cc2c(cc1OC)nc(nc2N)N3CCC(CC3)CNC(=O)c4ccc(cc4)NC(=O)c5ccc(cc5)Cl	n
TCMDC-138730	7	76.5937	COc1cc2c(cc1OC)nc(nc2N)N3CCC(CC3)CNC(=O)c4ccc(cc4)c5cccc(c5)C#N	n
TCMDC-138752	7	72.556	CN(C)C(=O)c1ccc(c(c1)O)c2ccc(cc2)C(=O)NCC3CCN(CC3)c4nc5cc(c(cc5c(n4)N)OC)OC	n
TCMDC-138153	7	71.8503	CC1CN(CC(N1C(=O)Cc2ccc(cc2)c3ccccc3)C)c4nc5cc(c(cc5c(n4)N)OC)OC	n
TCMDC-135267	7	71.6216	COc1cccc(c1)CCNc2nc3cc(c(cc3c(n2)NCc4ccccc4)OC)OC	n
TCMDC-138210	7	69.2974	CC(=O)c1ccc(cc1)C(=O)NCC2CCN(CC2)c3nc4cc(c(cc4c(n3)N)OC)OC.C(=O)(C(F)(F)F)O	n
TCMDC-135471	7	66.4448	Cc1nccn1CCNc2nc3cc(c(cc3c(n2)NCCc4ccccc4)OC)OC	n
TCMDC-138256	7	65.9473	COc1cc2c(cc1OC)nc(nc2Nc3ccc(cc3)Oc4ccccc4)NCc5ccc(cc5)S(=O)(=O)N	n
TCMDC-131890	7	62.5235	CN(Cc1cc2c(s1)cccc2Cl)c3nc4cc(c(cc4c(n3)N)OC)OC.Cl	n
TCMDC-137183	7	59.631	CN(C)c1nc2cc(c(cc2c(n1)Nc3ccc(cc3)OCc4ccccc4)OC)OC	n
TCMDC-132014	7	59.5394	COc1cc2c(cc1OC)nc(nc2NCc3ccccc3)NCC4CCCCC4	n
TCMDC-138719	7	58.6336	CN(C)C(=O)c1ccc(cc1)c2ccc(cc2)C(=O)NCC3CCN(CC3)c4nc5cc(c(cc5c(n4)N)OC)OC	n
TCMDC-135473	7	52.4799	Cc1cc(n(n1)CCNc2nc3cc(c(cc3c(n2)NCCc4ccccc4)OC)OC)C	n
TCMDC-132028	7	52.3785	COc1cc2c(cc1OC)nc(nc2NCc3ccccc3)N4CCN(CC4)C(=O)c5ccco5	n
TCMDC-135384	7	51.5562	CC(c1ccccc1)Nc2c3cc(c(cc3nc(n2)NCCc4ccccc4)OC)OC	n
TCMDC-135472	7	50.2563	COc1cc2c(cc1OC)nc(nc2NCCc3ccccc3)NCCn4cccn4	n
TCMDC-131896	7	48.1415	CNCc1ccc(cc1)CN(C)c2nc3cc(c(cc3c(n2)N)OC)OC.C(=O)(C(F)(F)F)O	n
TCMDC-138742	7	39.2062	CN(C)C(=O)c1ccc(cc1)c2ccc(cc2OCCO)C(=O)NCC3CCN(CC3)c4nc5cc(c(cc5c(n4)N)OC)OC	n
TCMDC-131892	7	36.75	COc1cc2c(cc1OC)nc(nc2N)NCc3[nH]c4ccccc4n3.Cl	n
TCMDC-138163	7	35.6246	COc1cc2c(cc1OC)nc(nc2N)N3CCC(CC3)CNC(=O)/C=C/c4ccccc4F.Cl	n
TCMDC-135436	7	24.4071	COc1cc2c(cc1OC)nc(nc2NCc3nccs3)NCCc4ccccc4	n
TCMDC-138165	7	19.2947	CCC(=Cc1cccc(c1)N(=O)=O)C(=O)NCC2CCN(CC2)c3nc4cc(c(cc4c(n3)N)OC)OC.Cl	n
TCMDC-131894	7	19.0152	CN(c1nc2cc(c(cc2c(n1)N)OC)OC)C3CCN(CC3)Cc4ccccc4	n
TCMDC-132023	7	16.0507	COc1cc2c(cc1OC)nc(nc2NCc3ccccc3)N4CCC(CC4)C(=O)N	n
TCMDC-138724	7	15.3963	Cc1cc(ccc1c2ccc(cc2)C(=O)NCC3CCN(CC3)c4nc5cc(c(cc5c(n4)N6CCN(CC6)C)OC)OC)C(=O)N(C)C	n
TCMDC-138713	7	15.3963	COc1cc2c(cc1OC)nc(nc2N)N3CCC(CC3)CNC(=O)c4ccc(cc4)c5ccc(cc5)C#N	n
TCMDC-138181	7	14.6305	COc1cc2c(cc1OC)nc(nc2N)N3CCC(CC3)CNC(=O)c4cccc5c4nccc5	n
TCMDC-138082	7	11.5962	CN(C)c1nc2cc(c(cc2c(n1)Nc3ccc4c(c3)cnn4Cc5ccccc5)OC)OC	n
TCMDC-131891	7	10.2917	CC(c1ccc(cc1)OC)Nc2nc3cc(c(cc3c(n2)N)OC)OC.Cl	n
TCMDC-131899	7	9.33428	CC(C)(C)OC(=O)N(c1ccc(cc1)C(=O)N2CCN(CC2)c3nc4cc(c(cc4c(n3)N)OC)OC)C(=O)OC(C)(C)C	n
TCMDC-132024	7	6.92105	COc1cc2c(cc1OC)nc(nc2NCc3ccccc3)N[C@@H](CO)c4ccccc4	n
TCMDC-138729	7	5.19678	Cc1cc(ccc1c2ccc(cc2)C(=O)NCC3CCN(CC3)c4nc5cc(c(cc5c(n4)NCCOC)OC)OC)C(=O)N(C)C	n
TCMDC-131888	7	1.2305	COc1ccc(cc1)CCNc2nc3cc(c(cc3c(n2)N)OC)OC.Cl	n
TCMDC-138189	7	0.318736	COc1cc2c(cc1OC)nc(nc2N)N3CCC(CC3)CNC(=O)c4cc5ccccc5s4	n
TCMDC-131881	7	-0.96253	COc1ccc(cc1OC)Nc2nc3cc(c(cc3c(n2)N)OC)OC.Cl	n
TCMDC-136497	7	-1.84402	COc1cc2c(cc1OC)nc(nc2NCc3ccc(=O)[nH]c3)N4CCC(CC4)c5ccccc5	n
TCMDC-138156	7	-2.98539	Cc1cccc(c1)/C=C/C(=O)NCC2CCN(CC2)c3nc4cc(c(cc4c(n3)N)OC)OC	n
TCMDC-137787	7	-6.00435	COc1cc2c(cc1OC)nc(nc2N)N3CCC(CC3)CNC(=O)c4ccc(cc4)c5ccccc5	n
TCMDC-138213	7	-9.65909	COc1cc2c(cc1OC)nc(nc2N)N3CCC(CC3)CNC(=O)c4cc(c(s4)Br)Br.C(=O)(C(F)(F)F)O	n
TCMDC-125298	7	-12.091	Cc1ccc(c(c1)N2CCN(CC2)c3nc4cc(c(cc4c(n3)N)OC)OC)C.Cl	n
TCMDC-138238	7	-17.6225	COc1cc2c(cc1OC)nc(nc2Nc3ccc(cc3)Oc4ccccc4)Nc5ccc(cc5)Oc6ccccc6	n
TCMDC-138766	7	-18.75	CN(C)C(=O)c1ccc(c(c1)OCCO)c2ccc(cc2)C(=O)NCC3CCN(CC3)c4nc5cc(c(cc5c(n4)N)OC)OC	n
TCMDC-131889	7	-22.3138	CN(CC1COc2ccccc2O1)c3nc4cc(c(cc4c(n3)N)OC)OC.Cl	n
TCMDC-138182	7	-26.7323	Cc1cc(ccc1c2ccc(cc2)C(=O)N3CCC(CC3)CNc4nc5cc(c(cc5c(n4)N)OC)OC)C(=O)N(C)C	n
TCMDC-138211	7	-26.9618	COc1cc2c(cc1OC)nc(nc2N)N3CCC(CC3)CNC(=O)c4ccc(cc4)OC(F)(F)F.C(=O)(C(F)(F)F)O	n
TCMDC-131898	7	-39.7706	CN(Cc1cccc(c1)I)c2nc3cc(c(cc3c(n2)N)OC)OC	n
TCMDC-131882	7	-45.8106	COc1cc2c(cc1OC)nc(nc2N)Nc3ccc4c(c3)OCCO4.Cl	n
TCMDC-131887	7	-85.1753	CC1CN(CCN1c2ccc(cc2)OC)c3nc4cc(c(cc4c(n3)N)OC)OC.Cl	n
TCMDC-131884	7	-87.6529	COc1cc(cc(c1)OC)Nc2nc3cc(c(cc3c(n2)N)OC)OC.Cl	n
TCMDC-131883	7	-106.192	COc1cc2c(cc1OC)nc(nc2N)Nc3ccc(cc3)N4CCOCC4.Cl	n
TCMDC-135385	7	-111.433	CN(Cc1ccccc1)c2c3cc(c(cc3nc(n2)NCCc4ccccc4)OC)OC	n
TCMDC-134446	8		CC(C)(C)c1ccc(cc1)CN2CCC(C2)CNC(=O)c3cc(cs3)c4cccc(c4)Cl.C(=O)(C(F)(F)F)O	y
TCMDC-134444	8	110.822	CC(C)(C)c1ccc(cc1)CN2CCC(C2)CNC(=O)c3cc(cs3)c4cccc(c4)F.C(=O)(C(F)(F)F)O	n
TCMDC-134436	8	107.707	CC(C)c1ccc(cc1)CN2CCC(C2)CNC(=O)c3cc(cs3)c4ccccc4F.C(=O)(C(F)(F)F)O	n
TCMDC-134437	8	107.707	CC(C)c1ccc(cc1)CN2CCC(C2)CNC(=O)c3cc(cs3)c4cccc(c4)F.C(=O)(C(F)(F)F)O	n
TCMDC-134439	8	107.267	CC(C)c1ccc(cc1)CN2CCC(C2)CNC(=O)c3cc(cs3)c4cccc(c4)OC.C(=O)(C(F)(F)F)O	n
TCMDC-134442	8	107.014	CC(C)(C)c1ccc(cc1)CN2CCC(C2)CNC(=O)c3cc(cs3)c4cccc(c4)C(F)(F)F.C(=O)(C(F)(F)F)O	n
TCMDC-134441	8	105.629	CC(C)(C)c1ccc(cc1)CN2CCC(C2)CNC(=O)c3cc(cs3)c4ccccc4C(F)(F)F.C(=O)(C(F)(F)F)O	n
TCMDC-134443	8	104.841	CC(C)(C)c1ccc(cc1)CN2CCC(C2)CNC(=O)c3cc(cs3)c4ccccc4F.C(=O)(C(F)(F)F)O	n
TCMDC-134430	8	102.084	CCc1ccc(cc1)CN2CCC(C2)CNC(=O)c3cc(cs3)c4cccc(c4)C(F)(F)F.C(=O)(C(F)(F)F)O	n
TCMDC-134435	8	101.934	CC(C)c1ccc(cc1)CN2CCC(C2)CNC(=O)c3cc(cs3)c4cccc(c4)C(F)(F)F.C(=O)(C(F)(F)F)O	n
TCMDC-134422	8	101.533	c1cc(cc(c1)C(F)(F)F)c2cc(sc2)C(=O)NCC3CCN(C3)CC4CCCCC4.C(=O)(C(F)(F)F)O	n
TCMDC-134447	8	100.056	CC(C)(C)c1ccc(cc1)CN2CCC(C2)CNC(=O)c3cc(cs3)c4cccc(c4)OC.C(=O)(C(F)(F)F)O	n
TCMDC-134432	8	99.6248	CCc1ccc(cc1)CN2CCC(C2)CNC(=O)c3cc(cs3)c4cccc(c4)F.C(=O)(C(F)(F)F)O	n
TCMDC-134424	8	97.3988	CN(C)c1ccc(cc1)c2cc(sc2)C(=O)NCC3CCN(C3)CC4CCCCC4.C(=O)(C(F)(F)F)O	n
TCMDC-134431	8	96.1611	CCc1ccc(cc1)CN2CCC(C2)CNC(=O)c3cc(cs3)c4ccccc4F.C(=O)(C(F)(F)F)O	n
TCMDC-134445	8	95.9095	CC(C)(C)c1ccc(cc1)CN2CCC(C2)CNC(=O)c3cc(cs3)c4ccccc4Cl.C(=O)(C(F)(F)F)O	n
TCMDC-134438	8	95.049	CC(C)c1ccc(cc1)CN2CCC(C2)CNC(=O)c3cc(cs3)c4cccc(c4)Cl.C(=O)(C(F)(F)F)O	n
TCMDC-134451	8	95.049	CN(C)c1ccc(cc1)c2cc(sc2)C(=O)NCC3CCN(C3)Cc4ccccc4OC.C(=O)(C(F)(F)F)O	n
TCMDC-134448	8	91.9391	CCc1ccccc1c2cc(sc2)C(=O)NCC3CCN(C3)Cc4ccc(cc4)C(C)(C)C.C(=O)(C(F)(F)F)O	n
TCMDC-134434	8	86.4627	CCc1ccc(cc1)CN2CCC(C2)CNC(=O)c3cc(cs3)c4cccc(c4)Cl.C(=O)(C(F)(F)F)O	n
TCMDC-134449	8	80.7026	CC(C)(C)c1ccc(cc1)CN2CCC(C2)CNC(=O)c3cc(cs3)c4ccc(cc4)N(C)C.C(=O)(C(F)(F)F)O	n
TCMDC-134460	8	78.3807	CSc1ccc(cc1)CN2CCC(C2)CNC(=O)c3cc(cs3)c4ccccc4F.C(=O)(C(F)(F)F)O	n
TCMDC-134425	8	78.3807	CC(C)(C)CCN1CCC(C1)CNC(=O)c2cc(cs2)c3cccc(c3)C(F)(F)F.C(=O)(C(F)(F)F)O	n
TCMDC-134440	8	77.0575	CC(C)c1ccc(cc1)CN2CCC(C2)CNC(=O)c3cc(cs3)c4ccc(cc4)N(C)C.C(=O)(C(F)(F)F)O	n
TCMDC-134433	8	74.3503	CCc1ccc(cc1)CN2CCC(C2)CNC(=O)c3cc(cs3)c4ccccc4Cl.C(=O)(C(F)(F)F)O	n
TCMDC-134453	8	72.6079	CN(C)c1ccc(cc1)CN2CCC(C2)CNC(=O)c3cc(cs3)c4ccccc4F.C(=O)(C(F)(F)F)O	n
TCMDC-134454	8	71.4533	CN(C)c1ccc(cc1)CN2CCC(C2)CNC(=O)c3cc(cs3)c4cccc(c4)F.C(=O)(C(F)(F)F)O	n
TCMDC-133529	8	65.9891	Cc1ccccc1C2CCN(CC2)C3CCC(CC3)NC(=O)c4cc(cs4)c5ccc(cc5)Cl	n
TCMDC-134427	8	60.5975	CC(C)(C)CCN1CCC(C1)CNC(=O)c2cc(cs2)c3ccc(cc3)N(C)C.C(=O)(C(F)(F)F)O	n
TCMDC-134484	8	54.3657	c1cc(cc(c1)C(F)(F)F)CN2CCC(C2)CNC(=O)c3cc(cs3)c4cccc(c4)F.C(=O)(C(F)(F)F)O	n
TCMDC-134483	8	53.9039	c1cc(cc(c1)C(F)(F)F)CN2CCC(C2)CNC(=O)c3cc(cs3)c4cccc(c4)C(F)(F)F.C(=O)(C(F)(F)F)O	n
TCMDC-134485	8	50.2093	c1cc(cc(c1)C(F)(F)F)CN2CCC(C2)CNC(=O)c3cc(cs3)c4cccc(c4)Cl.C(=O)(C(F)(F)F)O	n
TCMDC-134455	8	49.9784	CN(C)c1ccc(cc1)CN2CCC(C2)CNC(=O)c3cc(cs3)c4ccccc4Cl.C(=O)(C(F)(F)F)O	n
TCMDC-134486	8	49.2856	CN(C)c1ccc(cc1)c2cc(sc2)C(=O)NCC3CCN(C3)Cc4cccc(c4)C(F)(F)F.C(=O)(C(F)(F)F)O	n
TCMDC-134423	8	42.8305	c1cc(cc(c1)Cl)c2cc(sc2)C(=O)NCC3CCN(C3)CC4CCCCC4.C(=O)(C(F)(F)F)O	n
TCMDC-134426	8	39.6703	CC(C)(C)CCN1CCC(C1)CNC(=O)c2cc(cs2)c3cccc(c3)Cl.C(=O)(C(F)(F)F)O	n
TCMDC-134481	8	39.5797	c1cc(cc(c1)C(F)(F)F)c2cc(sc2)C(=O)NCC3CCN(C3)Cc4ccc(cc4)F.C(=O)(C(F)(F)F)O	n
TCMDC-134109	8	30.0623	Cc1ccccc1C2CCN(CC2)C3CCC(CC3)NC(=O)c4cc(cs4)c5ccc(cc5)OC	n
TCMDC-134452	8	29.0629	CN(C)c1ccc(cc1)CN2CCC(C2)CNC(=O)c3cc(cs3)c4cccc(c4)C(F)(F)F.C(=O)(C(F)(F)F)O	n
TCMDC-134459	8	14.4177	c1ccc(c(c1)c2cc(sc2)C(=O)NCC3CCN(C3)Cc4ccc5c(c4)OCCO5)F.C(=O)(C(F)(F)F)O	n
TCMDC-134512	8	5.53661	CC(C)Oc1ccccc1c2cc(sc2)C(=O)NCC3CCN(C3)Cc4ccc(cc4)C(C)(C)C.C(=O)(C(F)(F)F)O	n
TCMDC-133504	8	5.46764	c1cc(ccc1c2cc(sc2)C(=O)NC3CCC(CC3)N4CCCc5ccc(cc5C4)C#N)Cl	n
TCMDC-134480	8	4.48838	c1cc(cc(c1)F)CN2CCC(C2)CNC(=O)c3cc(cs3)c4cccc(c4)C(F)(F)F.C(=O)(C(F)(F)F)O	n
TCMDC-134458	8	1.25559	c1cc(cc(c1)C(F)(F)F)c2cc(sc2)C(=O)NCC3CCN(C3)Cc4ccc5c(c4)OCCO5.C(=O)(C(F)(F)F)O	n
TCMDC-134456	8	0.331938	CC(=O)Nc1ccc(cc1)CN2CCC(C2)CNC(=O)c3cc(cs3)c4cccc(c4)C(F)(F)F.C(=O)(C(F)(F)F)O	n
TCMDC-134457	8	-3.13177	CC(=O)Nc1ccc(cc1)CN2CCC(C2)CNC(=O)c3cc(cs3)c4cccc(c4)Cl.C(=O)(C(F)(F)F)O	n
TCMDC-134510	8	-33.7058	CC(C)c1ccc(cc1)CN2CCC(C2)CNC(=O)c3cc(cs3)c4ccccc4OC.C(=O)(C(F)(F)F)O	n
TCMDC-134450	8	-43.8402	COc1ccccc1CN2CCC(C2)CNC(=O)c3cc(cs3)c4cccc(c4)C(F)(F)F.C(=O)(C(F)(F)F)O	n
TCMDC-134478	8	-49.5454	c1cc(cc(c1)C(F)(F)F)c2cc(sc2)C(=O)NCC3CCN(C3)Cc4ccsc4.C(=O)(C(F)(F)F)O	n
TCMDC-134511	8	-88.7186	CC(C)(C)c1ccc(cc1)CN2CCC(C2)CNC(=O)c3cc(cs3)c4ccccc4OC.C(=O)(C(F)(F)F)O	n
TCMDC-133498	8	-376.255	COc1ccccc1C2CCN(CC2)C3CCC(CC3)NC(=O)c4cc(cs4)c5ccc(cc5)Cl	n
TCMDC-135184	9		COc1cccc(c1)Nc2c3cc(ccc3ncc2C(=O)N)c4ccc(cc4)S(=O)C.C(=O)(C(F)(F)F)O	y
TCMDC-139606	9	111.538	CC(C)CCNC(=O)c1cnc2c(c1Nc3cccc(c3)NC(=O)c4ccc(cc4)F)cccc2O.C(=O)(C(F)(F)F)O	n
TCMDC-139607	9	97.2346	COc1ccc(cc1)CNC(=O)c2cnc3c(c2Nc4cccc(c4)NC(=O)c5ccc(c(c5)Cl)Cl)cccc3O.C(=O)(C(F)(F)F)O	n
TCMDC-136308	9	93.1942	Cc1c(c(on1)C)c2ccc3c(c2)ncc(c3Nc4cccc5c4-c6ccccc6C5=O)C(=O)NCc7ccccc7I	n
TCMDC-139605	9	78.7702	COc1ccc(cc1)CNC(=O)c2cnc3c(c2Nc4cccc(c4)NC(=O)c5ccc(cc5)F)cccc3O.C(=O)(C(F)(F)F)O	n
TCMDC-139611	9	77.4164	COc1ccc(cc1)CNC(=O)c2cnc3c(c2Nc4cccc(c4)NC(=O)c5ccc(cc5)c6ccccc6)cccc3O.C(=O)(C(F)(F)F)O	n
TCMDC-135442	9	70.7177	c1ccc(c(c1)NC(=O)Nc2ccc(cc2)Nc3c4ccc(cc4ncc3C(=O)N)c5ccoc5)Cl.Cl	n
TCMDC-142242	9	64.0615	CCOC(=O)c1cnc2c(cc(c(c2c1Nc3cccc(c3C)C)Cl)OC)OC	n
TCMDC-139610	9	57.3887	CC(C)(C)c1ccc(cc1)C(=O)Nc2cccc(c2)Nc3c4cccc(c4ncc3C(=O)NCc5cccc(c5)C(F)(F)F)O.C(=O)(C(F)(F)F)O	n
TCMDC-136353	9	56.2627	Cc1c(c(on1)C)c2ccc3c(c2)ncc(c3Nc4ccccc4C(C)(C)C)C(=O)NCc5ccc6c(c5)OCO6.Cl	n
TCMDC-138566	9	50.7391	c1cc2c(cc1c3cncs3)c(c(cn2)C(=O)N)Nc4ccc(c(c4)Cl)F	n
TCMDC-138565	9	46.978	Cc1ccc(cc1Nc2c3cc(ccc3ncc2C(=O)N)c4cncs4)O	n
TCMDC-142240	9	44.7545	CCOC(=O)c1cnc2c(cc(c(c2c1Nc3ccccc3)Cl)OC)OC	n
TCMDC-135826	9	40.3721	CS(=O)(=O)c1cc2c(cc1Br)ncc(c2Nc3ccc(cc3)N4CCOCC4)C(=O)N.Cl	n
TCMDC-135227	9	39.1887	COc1cccc(c1)Nc2c3cc(ccc3ncc2C(=O)N)c4ccccc4	n
TCMDC-139609	9	35.6246	COc1ccc(cc1)CNC(=O)c2cnc3c(c2Nc4cccc(c4)NC(=O)c5ccc(c(c5)N(=O)=O)Cl)cccc3O.C(=O)(C(F)(F)F)O	n
TCMDC-139608	9	34.0216	c1cc(cc(c1)NC(=O)c2ccc(c(c2)Cl)Cl)Nc3c4cccc(c4ncc3C(=O)NCc5ccc(cc5)S(=O)(=O)N)O.C(=O)(C(F)(F)F)O	n
TCMDC-142338	9	28.2481	CCCC(=O)c1cnc2c(c1Nc3c(cccc3C)C)cccc2OCCCc4c[nH]cn4	n
TCMDC-136029	9	27.7762	Cc1c(c(on1)C)c2ccc3c(c2)ncc(c3Nc4ccc(cc4)C#N)C(=O)N	n
TCMDC-136019	9	23.0833	Cc1c(c(on1)C)c2ccc3c(c2)ncc(c3Nc4ccc(cc4)C(F)(F)F)C(=O)N.Cl	n
TCMDC-138672	9	14.1267	CN(C)CCNC(=O)c1ccc(cc1)c2ccc3c(c2)ncc(c3Nc4ccccc4)C(=O)N	n
TCMDC-136010	9	9.9333	Cc1c(c(on1)C)c2ccc3c(c2)ncc(c3Nc4ccc(cc4)Cl)C(=O)N.Cl	n
TCMDC-135443	9	2.76805	CN1CCN(CC1)c2ccc(cc2C(F)(F)F)Nc3c4ccc(cc4ncc3C(=O)N)c5ccoc5.Cl	n
TCMDC-136667	9	-0.501094	Cc1c(c(on1)C)c2ccc3c(c2)ncc(c3Nc4ccccc4N5CCOCC5)C(=O)NCc6ccccc6.Cl	n
TCMDC-138960	9	-3.37815	CCCC(=O)c1cnc2c(c1Nc3ccccc3C)cccc2I	n
TCMDC-136009	9	-6.07358	Cc1c(c(on1)C)c2ccc3c(c2)ncc(c3Nc4ccc(cc4)N(=O)=O)C(=O)N.Cl	n
TCMDC-136058	9	-8.16341	Cc1c(c(on1)C)c2ccc3c(c2)ncc(c3Nc4ccc(cc4)C(=O)C)C(=O)N	n
TCMDC-135825	9	-8.58071	Cc1cc2c(cc1S(=O)(=O)C)c(c(cn2)C(=O)N)Nc3ccc(cc3)N4CCOCC4.Cl	n
TCMDC-142323	9	-12.6225	CCCC(=O)c1cnc2cc(ccc2c1Nc3ccccc3C)O	n
TCMDC-136366	9	-19.0663	Cc1c(c(on1)C)c2ccc3c(c2)ncc(c3Nc4ccccc4C(C)(C)C)C(=O)NCc5ccccc5.Cl	n
TCMDC-136348	9	-20.4871	Cc1c(c(on1)C)c2ccc3c(c2)ncc(c3Nc4ccccc4C(C)(C)C)C(=O)NCc5ccc(cc5)C(F)(F)F.Cl	n
TCMDC-136367	9	-23.9376	Cc1c(c(on1)C)c2ccc3c(c2)ncc(c3Nc4ccccc4C(C)(C)C)C(=O)NCc5ccc(cc5)OC.Cl	n
TCMDC-142329	9	-26.0216	CCCC(=O)c1cnc2c(c1Nc3ccccc3C)cccc2Oc4cc(ncn4)Cl	n
TCMDC-135441	9	-28.966	Cc1cc(ccc1N2CCN(CC2)C)Nc3c4ccc(cc4ncc3C(=O)N)c5ccoc5.Cl	n
TCMDC-136375	9	-44.6404	Cc1c(c(on1)C)c2ccc3c(c2)ncc(c3Nc4ccccc4C(C)(C)C)C(=O)NCc5cccc6c5cccc6.Cl	n
TCMDC-136365	9	-46.2641	Cc1c(c(on1)C)c2ccc3c(c2)ncc(c3Nc4ccccc4C(C)(C)C)C(=O)NC5CCCC5.Cl	n
TCMDC-136370	9	-53.9885	Cc1c(c(on1)C)c2ccc3c(c2)ncc(c3Nc4ccccc4C(C)(C)C)C(=O)NCc5ccc(cc5)OC(C)C.Cl	n
TCMDC-125649	9	-55.5313	CCOC(=O)c1cnc2c(c1Nc3ccc(cc3)O)cccc2C(F)(F)F	n
TCMDC-135440	9	-93.6813	CN1CCN(CC1)c2ccc(cc2)Nc3c4ccc(cc4ncc3C(=O)N)c5ccoc5.Cl	n
TCMDC-142241	9	-99.9067	CCOC(=O)c1cnc2c(cc(c(c2c1Nc3cccc(c3)C)Cl)OC)OC	n
TCMDC-137771	10		CC1CCCCN1CCCNc2nc3ccccc3c(n2)NCc4ccccc4	y
TCMDC-142322	10	101.148	Cc1ccccc1Nc2c3ccccc3nc(n2)NCCc4ccccc4	n
TCMDC-142319	10	98.8968	Cc1ccccc1Nc2c3ccccc3nc(n2)NCc4ccccc4	n
TCMDC-142330	10	93.6478	Cc1ccccc1Nc2nc3ccccc3c(n2)NCc4ccccc4OC	n
TCMDC-123749	10	91.0109	c1ccc(cc1)Nc2nc3ccccc3c(n2)NCCO.Cl	n
TCMDC-123532	10	79.6728	c1ccc2c(c1)c(nc(n2)Nc3ccc(cc3)O)N4CCCC4.Cl	n
TCMDC-123730	10	79.0711	c1ccc2c(c1)c(nc(n2)Nc3ccc(cc3)O)NCC4CCCO4.Cl	n
TCMDC-142326	10	78.904	CCCNc1c2ccccc2nc(n1)Nc3ccccc3C	n
TCMDC-142325	10	50.7548	Cc1ccccc1Nc2nc3ccccc3c(n2)NC.Cl	n
TCMDC-124574	10	42.0647	c1ccc(cc1)CNc2c3ccccc3nc(n2)Nc4ccc(cc4)Br	n
TCMDC-142327	10	41.8703	Cc1ccccc1Nc2nc3ccccc3c(n2)NCCCO.Cl	n
TCMDC-125640	10	36.334	c1ccc(cc1)CNc2c3ccccc3nc(n2)Nc4cccc(c4)O	n
TCMDC-124567	10	35.0479	CN1CCN(CC1)c2nc3ccccc3c(n2)NCCNc4ccc(cc4)N(=O)=O	n
TCMDC-135161	10	33.2322	Cc1cc(n[nH]1)Nc2c3ccccc3nc(n2)NCc4cccnc4	n
TCMDC-124562	10	32.5755	COc1ccc(cc1)Nc2nc3ccccc3c(n2)NCc4ccco4.Cl	n
TCMDC-123748	10	31.5513	CCOc1ccc(cc1)Nc2nc3ccccc3c(n2)N.Cl	n
TCMDC-123638	10	30.0896	Cc1ccc(cc1)Nc2nc3ccccc3c(n2)N.Cl	n
TCMDC-142324	10	28.5512	Cc1ccccc1Nc2nc3ccccc3c(n2)Nc4ccccc4.Cl	n
TCMDC-142328	10	26.7132	CCCCCNc1c2ccccc2nc(n1)Nc3ccccc3C.Cl	n
TCMDC-123746	10	24.7687	COc1cccc(c1)Nc2nc3ccccc3c(n2)N.Cl	n
TCMDC-124573	10	23.3806	COc1cccc(c1)Nc2nc3ccccc3c(n2)NCCO.Cl	n
TCMDC-137554	10	18.6435	c1ccc(cc1)CNc2c3ccccc3nc(n2)NCCN4CCCCC4	n
TCMDC-124563	10	15.5214	c1ccc2c(c1)c(nc(n2)Nc3ccc(cc3)Br)NCC4CCCO4	n
TCMDC-134695	10	12.7108	Cc1cc(n[nH]1)Nc2c3ccccc3nc(n2)Nc4cccc(c4)Cl	n
TCMDC-124014	10	8.731	c1ccc2c(c1)c(nc(n2)Nc3cccc(c3)O)NCc4ccco4	n
TCMDC-124354	10	6.38811	c1ccc2c(c1)c(nc(n2)Nc3ccc(cc3)Cl)N.Cl	n
TCMDC-124459	10	5.68424	c1ccc2c(c1)c(nc(n2)Nc3cccc(c3)O)N.Cl	n
TCMDC-123869	10	2.30878	CC(=O)Nc1ccc(cc1)S(=O)(=O)N2CCN(CC2)c3nc4ccccc4c(n3)NC5CCCC5	n
TCMDC-125389	10	1.91205	c1ccc2c(c1)c(nc(n2)Nc3ccc(cc3)Cl)NCCO.Cl	n
TCMDC-123640	10	-1.10377	c1ccc2c(c1)c(nc(n2)Nc3ccc(cc3)F)NCCO.Cl	n
TCMDC-124251	10	-1.43229	CS(=O)(=O)O.c1ccc2c(c1)cccc2S(=O)(=O)NCC3CCC(CC3)CNc4nc5ccccc5c(n4)N	n
TCMDC-123639	10	-2.53036	Cc1cccc(c1)Nc2nc3ccccc3c(n2)N.Cl	n
TCMDC-123641	10	-25.3441	c1ccc2c(c1)c(nc(n2)Nc3cccc(c3)O)NCC4CCCO4.Cl	n
TCMDC-123747	10	-37.6546	c1ccc2c(c1)c(nc(n2)Nc3cccc(c3)O)NCCO.Cl	n
TCMDC-125641	10	-47.6024	c1ccc(cc1)CNc2c3ccccc3nc(n2)Nc4ccc(cc4)O	n
TCMDC-124381	10	-67.2946	COc1ccc(cc1)Nc2nc3ccccc3c(n2)N4CCCC4.Cl	n
TCMDC-124015	10	-74.784	c1ccc2c(c1)c(nc(n2)Nc3ccc(cc3)O)NCc4ccco4	n
TCMDC-124544	10	-81.2508	c1ccc2c(c1)c(nc(n2)Nc3ccccc3O)NCc4ccco4.Cl	n
TCMDC-123862	10	-97.3299	CC12CC3CC(C1)(CC(C3)(C2)Nc4c5ccccc5nc(n4)N6CCOCC6)C	n
TCMDC-137569	11		CCCCN1CCN(CC1)CCCCNc2c3ccccc3nc4c2cccc4.Cl	y
TCMDC-124286	11	134.591	c1ccc2c(c1)c(c3ccccc3n2)NCCCCCCCCCNc4c5ccccc5nc6c4cccc6.Cl	n
TCMDC-124285	11	125.455	c1ccc2c(c1)c(c3ccccc3n2)NCCCCCCNc4c5ccccc5nc6c4cccc6.Cl	n
TCMDC-138015	11	122.129	CCCCCCCCN1CCN(CC1)CCCCCCNc2c3ccccc3nc4c2cccc4.Cl	n
TCMDC-124265	11	121.761	c1ccc2c(c1)c(c3ccccc3n2)NCCOCCNc4c5ccccc5nc6c4cccc6.Cl	n
TCMDC-137519	11	114.179	CCCCN(CCCC)CCCCCCNc1c2ccccc2nc3c1cccc3.Cl	n
TCMDC-137354	11	113.572	c1ccc2c(c1)c(c3ccccc3n2)Nc4ccc(cc4)Cc5ccc(cc5)Nc6c7ccccc7nc8c6cccc8.Cl	n
TCMDC-137355	11	108.93	c1ccc2c(c1)c(c3ccccc3n2)Nc4ccc(cc4)OCCOCCOc5ccc(cc5)Nc6c7ccccc7nc8c6cccc8.Cl	n
TCMDC-137479	11	105.414	CN1CCN(CC1)CCCCNc2c3ccccc3nc4c2cccc4	n
TCMDC-137549	11	102.464	CCCN1CCN(CC1)CCNc2c3ccccc3nc4c2cccc4	n
TCMDC-137461	11	102.006	CCCCN(CCCC)CCCCNc1c2ccccc2nc3c1cccc3.Cl	n
TCMDC-138009	11	101.242	c1ccc(cc1)CN2CCN(CC2)CCCCNc3c4ccccc4nc5c3cccc5.Cl	n
TCMDC-124284	11	101.089	c1ccc2c(c1)c(c3ccccc3n2)Nc4ccc(cc4)Oc5ccc(cc5)Nc6c7ccccc7nc8c6cccc8.Cl	n
TCMDC-124292	11	99.7115	CCN(CC)CCCC(C)Nc1c2ccccc2nc3c1cccc3.Cl	n
TCMDC-137572	11	99.4078	CCCCN1CCN(CC1)CCCNc2c3ccccc3nc4c2cccc4.Cl	n
TCMDC-137542	11	98.338	CN1CCN(CC1)CCCCCCNc2c3ccccc3nc4c2cccc4.Cl	n
TCMDC-138011	11	98.0323	CC(CCNc1c2ccccc2nc3c1cccc3)N4CCN(CC4)C.Cl	n
TCMDC-137478	11	97.7266	CCCN1CCN(CC1)CCCNc2c3ccccc3nc4c2cccc4.Cl	n
TCMDC-124255	11	96.7216	CCN1CCN(CC1)c2ccc(cc2)Nc3c4ccccc4nc5c3cccc5	n
TCMDC-137547	11	96.5709	CC(C)N1CCN(CC1)CCCNc2c3ccccc3nc4c2cccc4.Cl	n
TCMDC-137541	11	96.504	CN1CCN(CC1)CCCCCNc2c3ccccc3nc4c2cccc4.Cl	n
TCMDC-137573	11	93.5686	CC(C)N1CCN(CC1)CCCCNc2c3ccccc3nc4c2cccc4.Cl	n
TCMDC-137576	11	92.9953	CCCN1CCN(CC1)CCCCNc2c3ccccc3nc4c2cccc4.Cl	n
TCMDC-138008	11	92.5404	CC(C)CN1CCN(CC1)CCNc2c3ccccc3nc4c2cccc4	n
TCMDC-137545	11	85.1884	CCN1CCN(CC1)CCNc2c3ccccc3nc4c2cccc4.Cl	n
TCMDC-137793	11	84.7125	c1ccc2c(c1)c(c3ccccc3n2)Nc4ccc(cc4)Cc5cccc(c5)Nc6c7ccccc7nc8c6cccc8	n
TCMDC-137546	11	84.2366	CCN1CCN(CC1)CCCNc2c3ccccc3nc4c2cccc4.Cl	n
TCMDC-137570	11	80.9584	CCN1CCN(CC1)CCCCNc2c3ccccc3nc4c2cccc4.Cl	n
TCMDC-125517	11	76.4791	CCN(CC)CCCNc1c2ccccc2nc3c1cccc3.Cl	n
TCMDC-124356	11	67.1713	CC(=O)Nc1ccc(cc1)Nc2c3ccccc3nc4c2cccc4	n
TCMDC-137571	11	58.8857	c1ccc(cc1)CN2CCN(CC2)CCNc3c4ccccc4nc5c3cccc5.Cl	n
TCMDC-123912	11	39.227	CN1CCN(CC1)c2ccc(cc2)Nc3c4ccccc4nc5c3cccc5	n
TCMDC-137544	11	15.5029	CCOC(=O)N1CCN(CC1)CCCNc2c3ccccc3nc4c2cccc4.Cl	n
TCMDC-124424	11	5.4838	c1ccc2c(c1)c(c3ccccc3n2)NCCc4c[nH]cn4	n
TCMDC-123957	11	-50.0072	CCCCCCNc1c2ccccc2nc3c1cccc3.Cl	n
TCMDC-123741	11	-71.4165	CC(=O)Nc1cccc(c1)Nc2c3ccccc3nc4c2cccc4	n
TCMDC-142231	11	-139.027	COc1ccc(c2c1cccc2)C=NNc3c4ccccc4nc5c3cccc5	n
TCMDC-125200	12		CCOc1ccc(cc1OCC)c2c(non2)NC(=O)c3cccc(c3)Cl	y
TCMDC-125199	12	91.4776	CCOc1ccc(cc1OCC)c2c(non2)NC(=O)c3ccccc3	n
TCMDC-125198	12	87.6334	CCOc1ccc(cc1OCC)c2c(non2)NC(=O)c3ccccc3OC	n
TCMDC-125471	12	84.0416	CCCOc1ccc(cc1)C(=O)Nc2c(non2)c3ccc(c(c3)OC)OC	n
TCMDC-125207	12	83.0609	CCOc1ccc(cc1OCC)c2c(non2)NC(=O)c3cccs3	n
TCMDC-125399	12	77.3437	Cc1cccc(c1)C(=O)Nc2c(non2)c3ccc(c(c3)OC)OC	n
TCMDC-125071	12	74.7976	CCCCC(=O)Nc1c(non1)c2ccc(c(c2)OCC)OCC	n
TCMDC-125178	12	71.0516	COc1ccc(cc1OC)c2c(non2)NC(=O)c3ccc(cc3)OCC=C	n
TCMDC-125209	12	63.5503	CCOc1ccc(cc1OCC)c2c(non2)NC(=O)c3ccc(cc3)F	n
TCMDC-125130	12	61.6458	CC(C)Oc1ccc(cc1)C(=O)Nc2c(non2)c3ccc(c(c3)OC)OC	n
TCMDC-125206	12	57.1055	CCOc1ccc(cc1OCC)c2c(non2)NC(=O)c3ccccc3F	n
TCMDC-124765	12	56.256	CCCOc1ccc(cc1OCCC)c2c(non2)NC(=O)c3cccc(c3)OC	n
TCMDC-124767	12	53.7229	CCCOc1ccccc1C(=O)Nc2c(non2)c3ccc(c(c3)OCC)OCC	n
TCMDC-124766	12	53.5611	CCCOc1ccc(cc1OCCC)c2c(non2)NC(=O)c3ccccc3OC	n
TCMDC-125208	12	49.8693	CCOc1ccc(cc1OCC)c2c(non2)NC(=O)c3ccc(cc3)OC	n
TCMDC-125205	12	48.3108	CCOc1ccc(cc1OCC)c2c(non2)NC(=O)c3ccccc3Cl	n
TCMDC-125179	12	47.8341	CCOc1cccc(c1)C(=O)Nc2c(non2)c3ccc(c(c3)OC)OC	n
TCMDC-125403	12	43.8539	COc1cccc(c1)C(=O)Nc2c(non2)c3ccc(c(c3)OC)OC	n
TCMDC-125196	12	42.8592	CCOc1ccc(cc1OCC)c2c(non2)NC(=O)CC(C)C	n
TCMDC-125404	12	41.9953	CC(C)(C)c1ccc(cc1)C(=O)Nc2c(non2)c3ccc(c(c3)OC)OC	n
TCMDC-125402	12	33.5025	CCOc1ccc(cc1)C(=O)Nc2c(non2)c3ccc(c(c3)OC)OC	n
TCMDC-125400	12	30.1846	COc1ccc(cc1OC)c2c(non2)NC(=O)c3ccc(c(c3)Cl)OC	n
TCMDC-125210	12	29.5221	CCOc1ccc(cc1OCC)c2c(non2)NC(=O)c3ccc(cc3)Cl	n
TCMDC-125401	12	22.7451	COc1ccc(cc1OC)c2c(non2)NC(=O)c3cccc(c3)Cl	n
TCMDC-125276	12	7.15896	CCOc1ccc(cc1OCC)c2c(non2)NC(=O)c3ccc(cc3)OC(C)C	n
TCMDC-125197	12	3.34735	CCOc1ccc(cc1OCC)c2c(non2)NC(=O)c3ccco3	n
TCMDC-136678	13		CN(C)CCNC(=O)c1ccc(cc1)c2cnc3n2nc(cc3)NCc4ccc(c(c4)Cl)Cl	y
TCMDC-136684	13	104.732	Cc1ccc(c(c1)C)CNc2ccc3ncc(n3n2)c4cccc(c4)C(=O)NCCN(C)C	n
TCMDC-136673	13	81.3293	CN(C)c1cccc(c1)c2cnc3n2nc(cc3)NCc4cccc(c4)Cl	n
TCMDC-136685	13	61.8111	c1cc(ccc1CNc2ccc3ncc(n3n2)c4ccc(cc4)OC(F)(F)F)S(=O)(=O)N	n
TCMDC-136683	13	53.4236	COc1ccc(cc1OC)c2cnc3n2nc(cc3)NCCCO	n
TCMDC-136675	13	53.1895	COc1ccc(cc1OC)c2cnc3n2nc(cc3)NCc4ccc(cc4)F	n
TCMDC-136677	13	49.9141	CN(C)CCNC(=O)c1cccc(c1)c2cnc3n2nc(cc3)NCc4ccc(c(c4)Cl)Cl	n
TCMDC-136686	13	45.4223	c1cc(ccc1CNc2ccc3ncc(n3n2)c4ccc(cc4)Cl)S(=O)(=O)N	n
TCMDC-136687	13	45.3682	COc1ccc(cc1)c2cnc3n2nc(cc3)NCc4ccc(cc4)S(=O)(=O)N	n
TCMDC-134177	13	42.1371	COc1ccc(cc1OC)c2cnc3n2nc(cc3)N4CCCC4.C(=O)O	n
TCMDC-136676	13	39.4098	c1cc(cc(c1)O)c2cnc3n2nc(cc3)NCc4ccc(cc4)F	n
TCMDC-136681	13	34.7501	c1cc(ccc1c2cnc3n2nc(cc3)NCc4ccncc4)OC(F)(F)F	n
TCMDC-136691	13	25.4383	c1ccc2cc(ccc2c1)c3cnc4n3nc(cc4)NC5CCC(CC5)O	n
TCMDC-136679	13	23.9161	c1cc(cnc1)CCNc2ccc3ncc(n3n2)c4ccc(cc4)C#N	n
TCMDC-124515	13	21.9549	c1cc(ccc1CNc2ccc3ncc(n3n2)c4ccc(cc4)C#N)S(=O)(=O)N	n
TCMDC-136682	13	21.1577	c1cc(ccc1c2cnc3n2nc(cc3)NCc4ccncc4)Cl	n
TCMDC-136693	13	13.0367	c1cc(ccc1c2cnc3n2nc(cc3)NC4CCC(CC4)O)Cl	n
TCMDC-136690	13	11.2295	CN1CCN(CC1)c2ccc(cc2)CNc3ccc4ncc(n4n3)c5cccc(c5)OC(F)(F)F	n
TCMDC-136692	13	8.48879	c1cc(ccc1c2cnc3n2nc(cc3)NC4CCC(CC4)O)C(=O)O	n
TCMDC-136689	13	-0.779191	CN1CCN(CC1)c2ccc(cc2)CNc3ccc4ncc(n4n3)c5ccc(cc5)OC(F)(F)F	n
TCMDC-136680	13	-25.4098	c1cc(cnc1)CCNc2ccc3ncc(n3n2)c4ccc(cc4)Cl	n
TCMDC-136307	14		CS(=O)(=O)c1cccc(c1)c2cc3c(c[nH]c3nc2)c4cccc(c4)CCN.C(=O)(C(F)(F)F)O	y
TCMDC-135853	14	140.313	COc1ccc(cc1OC)c2cc3c(c[nH]c3nc2)c4ccncc4	n
TCMDC-132582	14	93.2867	CCS(=O)(=O)c1ccc(cc1)c2cc3c(c[nH]c3nc2)c4ccc(cc4)N	n
TCMDC-136221	14	80.9628	CS(=O)(=O)Nc1cccc(c1)c2cc3c(c[nH]c3nc2)c4ccc(c(c4)F)C(=O)O	n
TCMDC-132359	14	74.4569	c1cc(ccc1c2cc3c(c[nH]c3nc2)c4ccc(cc4)C(=O)N)C(=O)NCCN	n
TCMDC-136372	14	46.2768	c1cc(c2cccnc2c1)c3cc4c(c[nH]c4nc3)c5ccc(cc5)CC(=O)O.C(=O)(C(F)(F)F)O	n
TCMDC-136218	14	33.3219	CS(=O)(=O)Nc1cccc(c1)c2cc3c(c[nH]c3nc2)c4ccc(cc4)CN	n
TCMDC-136306	14	30.8639	CS(=O)(=O)Nc1ccc(cc1)c2cc3c(c[nH]c3nc2)c4ccc(cc4)C(=O)O	n
TCMDC-136294	14	27.5567	CC(C)(C)OC(=O)NCCc1cccc(c1)c2c[nH]c3c2cc(cn3)c4cccc(c4)NS(=O)(=O)C	n
TCMDC-136219	14	26.0536	CS(=O)(=O)Nc1cccc(c1)c2cc3c(c[nH]c3nc2)c4cccc(c4)CN	n
TCMDC-135860	14	22.9632	c1cc(ccc1c2c[nH]c3c2cc(cn3)c4ccc(cc4)Cl)C(=O)O	n
TCMDC-136381	14	18.2295	Cc1ccc(cc1C)c2cc3c(c[nH]c3nc2)c4ccc(c(c4)C)C(=O)O.C(=O)(C(F)(F)F)O	n
TCMDC-136377	14	16.5018	Cc1cc(ccc1C(=O)O)c2c[nH]c3c2cc(cn3)c4cccc5c4cccn5.C(=O)(C(F)(F)F)O	n
TCMDC-136336	14	14.5665	c1cc2cc(ccc2nc1)c3cc4c(c[nH]c4nc3)c5ccc(cc5)CCC(=O)O.C(=O)(C(F)(F)F)O	n
TCMDC-136223	14	14.4234	CS(=O)(=O)c1cccc(c1)c2cc3c(c[nH]c3nc2)c4ccc(cc4)CCC(=O)O	n
TCMDC-136220	14	11.9222	CS(=O)(=O)Nc1cccc(c1)c2cc3c(c[nH]c3nc2)c4cc(cc(c4)N)C(=O)O	n
TCMDC-136271	14	0.461189	CS(=O)(=O)c1cccc(c1)c2cc3c(c[nH]c3nc2)c4ccc(cc4)C(=O)O	n
TCMDC-132781	14	-2.017	c1cc(ccc1c2cc3c(c[nH]c3nc2)c4ccc(cc4)C(=O)N5CCOCC5)C(=O)N6CCOCC6	n
TCMDC-136363	14	-2.82577	c1cc(cc(c1)c2cc3c(c[nH]c3nc2)c4ccc(cc4)C(=O)O)CCN.C(=O)(C(F)(F)F)O	n
TCMDC-136222	14	-32.5356	CS(=O)(=O)Nc1cccc(c1)c2cc3c(c[nH]c3nc2)c4ccc(cc4)CCC(=O)O	n
TCMDC-136215	14	-36.3374	CS(=O)(=O)Nc1cccc(c1)c2cc3c(c[nH]c3nc2)c4ccc(cc4)C(=O)O	n
TCMDC-125521	15		c1ccnc(c1)C=NNC(=S)Nc2ccc(cc2)F	y
TCMDC-125520	15		CC(C)c1ccc(cc1)NC(=S)NN=Cc2ccccn2	y
TCMDC-125487	15		Cc1c(cccc1Cl)NC(=S)NN=Cc2ccccn2	y
TCMDC-125752	15	132.167	c1ccnc(c1)C=NNC(=S)NC2CC3CC2C=C3	n
TCMDC-125522	15	102.464	c1ccnc(c1)C=NNC(=S)Nc2ccc(c(c2)Cl)Cl	n
TCMDC-137906	15	99.5989	CC(=NNC(=S)NCc1ccco1)c2ccccn2	n
TCMDC-132009	15	95.9322	c1ccnc(c1)C=NNC(=S)Nc2ccc3c(c2)OCCO3	n
TCMDC-137907	15	93.0393	CC(=NNC(=S)NCCCOC)c1ccccn1	n
TCMDC-137895	15	92.6255	CC(=NNC(=S)NCCc1ccccn1)c2ccccn2	n
TCMDC-123475	15	90.4644	CC(=NNC(=S)NC)c1ccccn1	n
TCMDC-124270	15	79.2904	CC(=NNC(=S)NCCc1ccccc1)c2ccccn2	n
TCMDC-125787	15	60.8015	c1ccnc(c1)C=NNC(=S)Nc2ccc(cc2)S(=O)(=O)N3CCCCC3	n
TCMDC-137900	15	55.5449	CC(=NNC(=S)NCc1cc(c(c(c1)OC)OC)OC)c2ccccn2	n
TCMDC-123509	15	31.6289	c1ccnc(c1)C=NNC(=S)Nc2cccc(c2)C(F)(F)F	n
TCMDC-137783	15	15.8086	CC(=NNC(=S)NC(C)(C)C)c1ccccn1	n
TCMDC-124278	15	2.35935	CC(=NNC(=S)Nc1ccccc1Cl)c2ccccn2	n
TCMDC-137894	15	-31.8771	CC(=NNC(=S)NC(c1ccccc1)c2ccccc2)c3ccccn3	n
TCMDC-123885	16		c1ccnc(c1)c2csc(n2)Nc3ccc(cn3)Cl	y
TCMDC-125769	16		Cc1ccnc(c1)Nc2nc(cs2)c3ccccn3.Br	y
TCMDC-125846	16	114.997	Cc1cccnc1Nc2nc(cs2)c3ccccn3	n
TCMDC-124275	16	108.399	c1ccnc(c1)c2csc(n2)Nc3ccccn3	n
TCMDC-125854	16	98.0821	Cc1ccc(nc1)Nc2nc(cs2)c3ccccn3	n
TCMDC-125542	16	81.6681	c1ccnc(c1)c2csc(n2)Nc3nc4c(cccc4s3)F	n
TCMDC-124559	16	76.7347	CC1Cc2ccccc2N1S(=O)(=O)c3cccc(c3)C(=O)Nc4nc(cs4)c5ccccn5	n
TCMDC-125540	16	71.8512	c1ccnc(c1)c2csc(n2)Nc3nc4ccc(cc4s3)F	n
TCMDC-123868	16	65.7671	c1ccnc(c1)c2csc(n2)NC(=O)c3ccc(s3)Br	n
TCMDC-125336	16	64.1378	c1ccc(cc1)OCc2ccccc2C(=O)Nc3nc(cs3)c4ccccn4	n
TCMDC-125461	16	62.8187	Cc1c2cc(sc2n(n1)CC(C)C)C(=O)Nc3nc(cs3)c4ccccn4	n
TCMDC-124550	16	41.0529	c1ccnc(c1)c2csc(n2)Nc3nc4cc5c(cc4s3)OCO5	n
TCMDC-125543	16	33.3396	COc1cccc2c1nc(s2)Nc3nc(cs3)c4ccccn4	n
TCMDC-125345	16	25.5311	COc1cc(cc(c1)OC)C(=O)Nc2nc(cs2)c3ccccn3	n
TCMDC-125432	16	10.0258	c1ccc2c(c1)CCN2S(=O)(=O)c3ccc(cc3)C(=O)Nc4nc(cs4)c5ccccn5	n
TCMDC-125541	16	1.42738	COc1ccc2c(c1)sc(n2)Nc3nc(cs3)c4ccccn4	n
TCMDC-139286	17		COc1ccc(cc1)COc2cc(nc3c2cccc3)NCCCN	y
TCMDC-140677	17	108.079	COc1cc(nc2c1cccc2)NCCCNCc3cn(c4c3cccc4)Cc5cc(cc(c5)Br)Br	n
TCMDC-140539	17	107.763	COc1cc(nc2c1cccc2)NCC3(CCCCC3)CNCc4cn(c5c4cccc5)Cc6ccccc6.Cl	n
TCMDC-140496	17	91.6713	CC(CNCc1cn(c2c1cccc2)Cc3ccccc3)CNc4cc(c5ccccc5n4)OC	n
TCMDC-140505	17	77.8667	COc1cc(nc2c1cccc2)NC3CCCC(C3)NCc4cn(c5c4cccc5)S(=O)(=O)c6ccccc6	n
TCMDC-140214	17	73.499	COc1cc(nc2c1cccc2)NCCCNCc3cn(c4c3cccc4)S(=O)(=O)c5ccccc5	n
TCMDC-140387	17	69.079	COc1cc(nc2c1cccc2)NCC(Cc3ccc4c(c3)OCO4)CN.Cl	n
TCMDC-140140	17	60.4175	COc1cc(nc2c1cccc2)NCCCNC(=O)c3cn(c4c3cccc4)Cc5ccccc5	n
TCMDC-139360	17	55.1101	COc1cc(nc2c1cccc2)NCC(CNc3cc(c4ccccc4n3)OC)O	n
TCMDC-139359	17	31.9617	COc1cc(nc2c1cccc2)NCC(CNc3cc(nc4c3cccc4)Cl)O	n
TCMDC-140360	17	30.4489	COc1cc(nc2c1cccc2)NCCCNC(=O)c3cc4c([nH]3)cc(cc4Cl)Cl	n
TCMDC-140373	17	-10.3418	COc1cc(nc2c1cccc2)NCCCNC(=O)c3ccc(c(c3)Cl)Cl	n
TCMDC-139265	17	-18.9244	CCOc1cc(nc2c1cccc2)NCCCNc3c(cc(cn3)N(=O)=O)C	n
TCMDC-124436	18		C=CCN(c1nc(cs1)c2ccccc2)C(=O)c3ccc(c(c3)N(=O)=O)Cl	y
TCMDC-124559	18	76.7347	CC1Cc2ccccc2N1S(=O)(=O)c3cccc(c3)C(=O)Nc4nc(cs4)c5ccccn5	n
TCMDC-125336	18	64.1378	c1ccc(cc1)OCc2ccccc2C(=O)Nc3nc(cs3)c4ccccn4	n
TCMDC-134190	18	63.9797	COc1cccc(c1)C(=O)Nc2nc3c(s2)CCN(CC3)Cc4ccccc4N5CCNCC5.C(=O)(C(F)(F)F)O	n
TCMDC-125338	18	37.8375	CCN(c1nc2c(cccc2s1)C)C(=O)c3ccc(cc3)NC(=O)c4cccs4	n
TCMDC-125345	18	25.5311	COc1cc(cc(c1)OC)C(=O)Nc2nc(cs2)c3ccccn3	n
TCMDC-125432	18	10.0258	c1ccc2c(c1)CCN2S(=O)(=O)c3ccc(cc3)C(=O)Nc4nc(cs4)c5ccccn5	n
TCMDC-125773	18	-2.75196	CC(C)CN1C(=O)c2ccc(cc2C1=O)C(=O)Nc3nccs3	n
TCMDC-124033	18	-5.61136	c1ccc2cc(ccc2c1)C(=O)Nc3cccc(c3)c4csc(n4)NC(=O)c5ccc6ccccc6c5	n
TCMDC-125112	18	-27.7347	COc1cc(cc(c1)OC)C(=O)Nc2nc(cs2)c3ccc(cc3)NC(=O)c4ccccc4	n
TCMDC-123561	18	-34.4314	CN(C)S(=O)(=O)c1ccc(cc1)C(=O)N(c2nc(cs2)c3ccccc3)C4CCCCC4	n
TCMDC-138781	18	-44.1589	COc1ccccc1C2CCN(CC2)Cc3csc(n3)NC(=O)c4ccc(cc4)c5ccc(cc5)C(F)(F)F	n
TCMDC-125289	19		CC(C)CN1C(C(c2ccccc2C1=O)C(=O)Nc3ccc(c(c3)OC)OC)c4cccs4	y
TCMDC-125447	19	95.4694	CN1C(C(c2ccccc2C1=O)C(=O)Nc3cc(c(cc3OC)OC)Cl)c4cccs4	n
TCMDC-125287	19	90.8117	COc1ccc(cc1)NC(=O)C2c3ccccc3C(=O)N(C2c4cccs4)C5CCCC5	n
TCMDC-124695	19	88.101	COc1ccc(cc1OC)NC(=O)C2c3ccccc3C(=O)N(C2c4cccs4)C5CCCC5	n
TCMDC-123797	19	62.6031	CN1C(C(c2cc(c(cc2C1=O)OC)OC)C(=O)Nc3ccc(cc3)C(F)(F)F)c4cccs4	n
TCMDC-124757	19	58.3928	CC(C)CN1C(C(c2ccccc2C1=O)C(=O)Nc3ccc(cc3)C(=O)C)c4cccs4	n
TCMDC-124760	19	55.1011	CC(C)CN1C(C(c2ccccc2C1=O)C(=O)Nc3cc(c(cc3OC)OC)Cl)c4cccs4	n
TCMDC-124756	19	54.7161	CC(C)CN1C(C(c2ccccc2C1=O)C(=O)Nc3cccc(c3)C(=O)C)c4cccs4	n
TCMDC-124758	19	44.129	CC(C)CN1C(C(c2ccccc2C1=O)C(=O)Nc3cccc(c3)C#N)c4cccs4	n
TCMDC-124759	19	26.6121	CC(C)CN1C(C(c2ccccc2C1=O)C(=O)Nc3cc(ccc3OC)OC)c4cccs4	n
TCMDC-125288	19	-16.9547	COc1ccc(c(c1)OC)NC(=O)C2c3ccccc3C(=O)N(C2c4cccs4)C5CCCC5	n
TCMDC-125539	20		c1ccc2c(c1)nc(s2)Sc3c4ccsc4ncn3	y
TCMDC-124542	20	96.3276	Cc1c(sc2c1c(ncn2)Sc3nnc(s3)N)C	n
TCMDC-123993	20	80.6678	CCc1cc2c(s1)ncnc2Sc3nnc(s3)N	n
TCMDC-125239	20	77.0723	Cc1nnc(s1)Sc2c3c(csc3ncn2)c4ccc(cc4)F	n
TCMDC-124514	20	74.0962	Cn1c2ccccc2nc1Sc3c4ccsc4ncn3	n
TCMDC-125247	20	65.9683	Cc1ccc(cc1)n2c(nnc2Sc3c4ccsc4ncn3)N5CCCC5	n
TCMDC-124553	20	60.6	CCc1cc2c(s1)ncnc2Sc3[nH]c4ccccc4n3	n
TCMDC-123835	20	57.62	Cc1c(sc2c1c(ncn2)Sc3[nH]c4ccccc4n3)C	n
TCMDC-124602	20	29.958	c1ccn2c(c1)cnc2Sc3c4ccsc4ncn3	n
TCMDC-125258	20	10.9921	COCCn1c2ccccc2nc1Sc3c4ccsc4ncn3	n
TCMDC-123558	20	5.30645	Cc1c(sc2c1c(nc(n2)C)SCC(=O)N3CCCC3=O)C	n
TCMDC-123475	21		CC(=NNC(=S)NC)c1ccccn1	y
TCMDC-137907	21		CC(=NNC(=S)NCCCOC)c1ccccn1	y
TCMDC-137895	21		CC(=NNC(=S)NCCc1ccccn1)c2ccccn2	y
TCMDC-137906	21	99.5989	CC(=NNC(=S)NCc1ccco1)c2ccccn2	n
TCMDC-124270	21	79.2904	CC(=NNC(=S)NCCc1ccccc1)c2ccccn2	n
TCMDC-137900	21	55.5449	CC(=NNC(=S)NCc1cc(c(c(c1)OC)OC)OC)c2ccccn2	n
TCMDC-137783	21	15.8086	CC(=NNC(=S)NC(C)(C)C)c1ccccn1	n
TCMDC-124278	21	2.35935	CC(=NNC(=S)Nc1ccccc1Cl)c2ccccn2	n
TCMDC-137894	21	-31.8771	CC(=NNC(=S)NC(c1ccccc1)c2ccccc2)c3ccccn3	n
TCMDC-136642	22		COc1ccc(cc1)Nc2nccc(n2)c3ccc4ccnc(c4c3)NCCCCN	y
TCMDC-136539	22	29.8319	CNc1cc(nc(n1)N)c2ccc3ccnc(c3c2)N.C(=O)O	n
TCMDC-134544	22	25.5999	Cc1ccc(cc1)c2cnc(c3c2ccc(c3)c4ccnc(n4)N)N	n
TCMDC-134547	22	15.8279	CC(Cc1ccc(cc1)c2cnc(c3c2ccc(c3)c4ccnc(n4)N)N)C#N	n
TCMDC-134546	22	12.6281	CCc1ccc(cc1)c2cnc(c3c2ccc(c3)c4ccnc(n4)N)N	n
TCMDC-135552	22	9.81487	COc1ccc(cc1)Nc2nccc(n2)c3ccc4c(c3)c(ncc4c5ccsc5)N	n
TCMDC-134545	22	-1.8768	c1cc(cc(c1)F)c2cnc(c3c2ccc(c3)c4ccnc(n4)N)N	n
TCMDC-136735	22	-3.62675	c1cc(cnc1)CNc2nccc(n2)c3ccc4ccnc(c4c3)N	n
TCMDC-136382	22	-22.8895	c1ccc(cc1)/C=C/c2cnc(c3c2ccc(c3)c4ccnc(n4)N)N	n
TCMDC-124791	23		Cc1ccc2c(c1)n(c(n2)C)C3CCN(CC3)C(=O)Cc4cccc(c4)OC	y
TCMDC-124790	23		Cc1ccc(c(c1)CC(=O)N2CCC(CC2)n3c(nc4c3cc(cc4)F)C)C	y
TCMDC-124793	23	84.6258	Cc1ccc2c(c1)n(c(n2)C)C3CCN(CC3)C(=O)Cc4ccc(c(c4)F)F	n
TCMDC-124792	23	80.7044	Cc1nc2ccc(cc2n1C3CCN(CC3)C(=O)Cc4cccc(c4)OC)F	n
TCMDC-124789	23	80.5101	Cc1ccc2c(c1)n(c(n2)C)C3CCN(CC3)C(=O)Cc4cc(cc(c4)C)C	n
TCMDC-124795	23	76.4496	Cc1ccc2c(c1)n(c(n2)C)C3CCN(CC3)C(=O)Cc4ccccc4C	n
TCMDC-124794	23	73.0244	Cc1nc2ccc(cc2n1C3CCN(CC3)C(=O)Cc4ccc(c(c4)F)F)F	n
TCMDC-124796	23	44.0719	Cc1ccc2c(c1)n(c(n2)C)C3CCN(CC3)C(=O)C4(CC4)c5ccccc5	n
TCMDC-125531	24		CC[C@H]1CN2CCc3cc(c(cc3[C@@H]2C[C@@H]1C[C@@H]4c5cc(c(cc5CCN4)OC)OC)OC)OC	y
TCMDC-125849	24		CCC1CN2CCc3cc(c(cc3C2CC1CC4c5cc(c(cc5CCN4)OC)OC)OC)OC.Cl	y
TCMDC-131825	24		CCC1=C(CC2c3cc(c(cc3CCN2C1)OC)OC)CC4c5cc(c(cc5CCN4)OC)OC	y
TCMDC-131829	24	88.8193	CC[C@H]1CN2CCc3cc(c(cc3[C@@H]2C[C@@H]1C[C@@H]4c5cc(c(c(c5CCN4)I)O)OC)OC)OC.Br	n
TCMDC-131802	24	83.0471	CC[C@H]1CN2CCc3cc(c(cc3[C@@H]2C[C@@H]1C[C@@H]4c5cc(c(c(c5CCN4)Cl)O)OC)OC)OC	n
TCMDC-131803	24	73.4712	CC[C@H]1CN2CCc3cc(c(cc3[C@@H]2C[C@@H]1C[C@@H]4c5cc(c(c(c5CCN4)Br)OC)OC)OC)OC	n
TCMDC-137627	24	69.0086	CC[C@H]1CN2CCc3cc(c(cc3[C@@H]2C[C@@H]1CC4=NCCc5c4[nH]c6c5cc(cc6)OCc7ccccc7)OC)OC.Br	n
TCMDC-133343	25		COc1cc(ccc1O)c2cc(cnc2N)c3ccc(cc3)S(=O)(=O)C	y
TCMDC-133351	25		COc1ccc(cn1)c2cc(cnc2N)c3ccc(cc3)S(=O)(=O)C	y
TCMDC-133347	25	65.5385	CS(=O)(=O)c1ccc(cc1)c2cc(c(nc2)N)c3cccc(c3)O	n
TCMDC-133342	25	35.5917	COCc1cccc(c1)c2cc(cnc2N)c3ccc(cc3)S(=O)(=O)C	n
TCMDC-133352	25	33.5835	CS(=O)(=O)c1ccc(cc1)c2cc(c(nc2)N)c3cccc(c3)CO	n
TCMDC-133348	25	24.9601	CS(=O)(=O)c1ccc(cc1)c2cc(c(nc2)N)c3ccc(cc3)O	n
TCMDC-124917	26		CCc1c(c2nc(cc(n2n1)Nc3ccncc3)C)c4ccccc4	y
TCMDC-124478	26		Cc1cc(n2c(n1)c(c(n2)C)c3ccc(cc3)Cl)Nc4ccncc4	y
TCMDC-124918	26		Cc1cc(n2c(n1)c(c(n2)C)c3ccccc3Cl)Nc4ccncc4	y
TCMDC-124390	26	12.485	Cc1ccc(cc1)c2cc3nc4c(c(n3n2)NCCCn5ccnc5)CCC4	n
TCMDC-124388	26	-20.8272	COc1cccc(c1)c2cc3nc4c(c(n3n2)NCCCn5ccnc5)CCCC4	n
TCMDC-124389	26	-21.2857	COc1ccc(cc1)c2cc3nc4c(c(n3n2)NCCCn5ccnc5)CCCC4	n
TCMDC-124542	27		Cc1c(sc2c1c(ncn2)Sc3nnc(s3)N)C	y
TCMDC-123993	27	80.6678	CCc1cc2c(s1)ncnc2Sc3nnc(s3)N	n
TCMDC-125043	27	65.3984	Cc1ccc(cc1)Nc2nnc(s2)SCC(=O)Nc3ccc(cc3)CN4CCCC4	n
TCMDC-124565	27	57.5172	COc1cccc(c1)Nc2nnc(s2)SCC(=O)NNC(=O)c3ccccn3	n
TCMDC-123611	27	2.08375	Cc1cc(c(n1C(C)COC)C)C(=O)CSc2nnc(s2)Nc3ccccc3	n
TCMDC-125446	27	0.0481232	Cc1cc(cc(c1CSc2nnc(s2)NC(=O)C)C)C(C)(C)C	n
TCMDC-123792	28		Cn1c(c(c(n1)C(F)(F)F)c2ccc(cc2)Br)NC(=O)Cc3ccccc3F	y
TCMDC-123775	28	71.4576	Cn1c(c(c(n1)C(F)(F)F)c2ccc(cc2)OC)NC(=O)Nc3ccc(cc3F)F	n
TCMDC-124506	28	65.5072	Cn1c(c(c(n1)C(F)(F)F)c2ccc(cc2)F)NC(=O)Nc3ccc(cc3)F	n
TCMDC-123774	28	47.0555	Cn1c(c(c(n1)C(F)(F)F)c2ccc(cc2)F)NC(=O)Nc3ccc(cc3F)F	n
TCMDC-124576	28	44.2212	Cn1c(c(c(n1)C(F)(F)F)c2ccc(cc2)Br)NC(=O)Nc3ccc(cc3F)F	n
TCMDC-124575	28	19.2447	Cn1c(c(c(n1)C(F)(F)F)c2cccc(c2)C(F)(F)F)NC(=O)Nc3cccc(c3)OC	n
TCMDC-132071	29		COc1cc2c(c(c1OC)Cl)CCN(CC2c3ccccc3)C(=O)C(F)(F)F	y
TCMDC-141978	29	49.9855	c1cc(ccc1C2CNCCc3c2cc(c(c3Cl)OC(=O)c4ccc(cc4)O)OC(=O)c5ccc(cc5)O)OC(=O)c6ccc(cc6)O.Cl	n
TCMDC-132074	29	48.8588	COc1cc2c(c(c1OC)Cl)CCN(CC2c3ccc(cc3)C(=O)N)Cc4ccccc4	n
TCMDC-132075	29	32.9258	COc1cc2c(c(c1OC)Cl)CCN(CC2c3ccc(cc3)NC(=O)C(F)(F)F)Cc4ccccc4	n
TCMDC-141979	29	17.3248	c1ccc(cc1)COc2c(cc3c(c2Cl)CCNCC3c4ccc(cc4)O)O.Cl	n
TCMDC-141981	29	-77.1381	CC(C)(C)CCOC(=O)N1CCc2c(cc(c(c2Cl)O)O)C(C1)c3ccc(cc3)O	n
TCMDC-137442	30		CCCOc1ccc2c(c1)CCN=C2/C=C/C=C/C.Br	y
TCMDC-137448	30	86.7942	CCCOc1cc2c(cc1OCCC)C(=NC(C2)C)C=Cc3ccc(cc3Cl)Cl.Cl	n
TCMDC-137450	30	76.6358	CCCCOc1cc2c(cc1OCC)C(=NCC2)C=Cc3ccc(cc3Cl)Cl.Cl	n
TCMDC-141993	30	35.8733	COc1cc2c(cc1OC)C(=NCC2)C(=O)c3ccccc3.Cl	n
TCMDC-137522	30	-9.65909	c1ccc(cc1)C2=NCCc3c2c(ccc3Cl)O	n
TCMDC-137453	31		c1ccc(cc1)CCCNC(=N)c2cccc(n2)C(=N)NCCCc3ccccc3.Cl	y
TCMDC-137455	31	116.181	CC(CNC(=N)c1cccc(n1)C(=N)NCC(C)Oc2cccc(c2)C3CCCCC3)Oc4cccc(c4)C5CCCCC5.Cl	n
TCMDC-137452	31	115.613	c1cc(nc(c1)C(=N)NCCCCC2CCCCC2)C(=N)NCCCCC3CCCCC3.Cl	n
TCMDC-137456	31	113.675	c1ccc(cc1)C2CC2CNC(=N)c3cccc(n3)C(=N)NCC4CC4c5ccccc5	n
TCMDC-124805	32		c1cc(ccc1CC2CCN(CC2)C(=O)c3ccc(o3)N(=O)=O)C(F)(F)F	y
TCMDC-124798	32	106.629	CC(C)(C)c1ccc2c(c1)n(c(=O)o2)C3CCN(CC3)C(=O)c4ccc(o4)N(=O)=O	n
TCMDC-124787	32	93.4687	Cc1ccc2c(c1)c(cn2C)C3CCN(CC3)C(=O)c4ccc(o4)N(=O)=O	n
TCMDC-124804	32	44.3251	c1ccc2c(c1)c(cn2Cc3cccc(c3)F)C4CCN(CC4)C(=O)c5ccc(o5)N(=O)=O	n
TCMDC-139222	33		CCN(CC)Cc1cc(ccc1O)Nc2c3ccc(cc3nc4c2c(ccc4)OC)Cl.Cl	y
TCMDC-142278	33	57.8584	CC(C)NCc1cc(ccc1O)Nc2c3ccc(cc3nc4c2cc(cc4)OC)Cl	n
TCMDC-142013	33	-78.5255	COc1ccc2c(c1)c(c3ccc(cc3n2)Cl)Nc4ccc(c(c4)CN5CC6CCC(C5)CC6)O.Cl	n
TCMDC-136560	34		CCn1c2c(cn1)c(c(c(n2)C)CNC(=O)c3ccnn3C)NC4CCOCC4	y
TCMDC-136620	34	94.4056	CCc1c(c(c2cnn(c2n1)CC)NC3CCOCC3)CNC(=O)N4CCOCC4	n
TCMDC-136386	34	-4406.47	CCc1c(c(c2cnn(c2n1)CC)NC3CCOCC3)CNC(=O)c4ccoc4C	n
TCMDC-125114	35		Cc1c(c2ccccc2[nH]1)C(=O)C(C)Sc3[nH]c(nn3)c4ccccc4Br	y
TCMDC-123710	35	82.4879	c1ccc2c(c1)c(c[nH]2)C(=O)CSc3[nH]c(nn3)c4ccccc4Br	n
TCMDC-125133	36		CC(C)[C@@H](C(=O)Nc1cccc(c1)OC)n2c(=O)c3ccccc3[nH]c2=O	y
TCMDC-125004	37		CCOc1ccc2c(c1)c(c3ccc(cc3n2)NC(=O)c4ccco4)N	y
TCMDC-134315	38		Cc1c2cc(ccc2[nH]n1)c3ccc4c(c3)c(ccn4)N5CCC(CC5)N.Cl	y
TCMDC-123886	39		c1ccc2c(c1)cc(nc2NC(=O)c3cccc(c3)Cl)c4ccccn4	y
TCMDC-124011	40		c1cc(ccc1c2c3ccc(cc3s(=O)c2Cl)Cl)Cl	y
TCMDC-142295	41		c1ccc2c(c1)c(cc(n2)C=Cc3ccc(o3)N(=O)=O)N	y
TCMDC-142246	42		c1ccc(c(=O)c(c1)Br)Br	y
